# Supplementary material for: Regulation of cellulase production via calcium signaling in Trichoderma reesei under PEG8000 stress
Source: Appl Microbiol Biotechnol. 2024 Jan 26;108(1):178. doi: 10.1007/s00253-023-12901-w (PMC10817842; doi:10.1007/s00253-023-12901-w)
Supplement: Supplementary file 2 — Supplementary file2 (XLSX 2461 KB) [file 253_2023_12901_MOESM2_ESM.xlsx]

## Sheet: Sheet 1
							SUPPLEMENTARY MATERIALS
							for
							Applied Microbiology and Biotechnology
		Regulation of cellulase production via calcium signaling in Trichoderma reesei under PEG8000 stress
		Shuai Liu a,1, Lin Quan a,1, Mei Yang a, Dan Wangb, Yong-Zhong Wang a,*
		a Key Laboratory of Biorheological Science and Technology (Chongqing University), Ministry of Education, College of Bioengineering, Chongqing University, Chongqing 400030, China
		bSchool of Chemistry and Chemical Engineering, Chongqing University, Chongqing 400044, China
		∗ Corresponding author: Yong-Zhong Wang, E-mail: wangyzh@cqu.edu.cn (Y-Z. Wang)
		1 Shuai Liu and Lin Quan contributed equally to this work.
		Table S1 Primers used in this study
		Primer	Oligo sequences (5´to 3´)
		Validation of transcriptome data by quantitative RT-PCR
		G9337-F	GCTGGGCATTGCGATTA
		G9337-R	TAGATGTGGGAGGAAGGGAT
		G5019-F	GACTTCCTCCTCATCTCGC
		G5019-R	TGTACGCTCCAGCCTTGT
		G8156-F	GAAGTCCTCGTGGTTTAGTG
		G8156-R	GCCATAGAAGCCATTGTG
		G8006-F	CCGTGCGAGTGCTTTGGA
		G8006-R	AGGCGTTGTCGGCGTTTC
		G5417-F	CGACGAACTTGACGAT
		G5417-R	TCACGGACAAACACCT
		G7637-F	GCCCTCATCAACCTGTGC
		G7637-R	ACGGGAATAATCTTTGTCCTGTA
		G7558-F	CGACACCGCCAACACCA
		G7558-R	GGAATCGCCACTGAAGACG
		G7508-F	TGACGACCGCACCA
		G7508-R	CCACGCAGCAACAATA
		G3112-F	ATGGAGCGAGGCAGTGTAA
		G3112-R	GGGCAGGCGATGAGGAT
		G1290-F	GGCATCCTGTTCCTCCC
		G1290-R	CGGCGATCTGGTTGTTG
		actin-F	GTGGCAGCGGAGTTAC
		actin-R	AAGAGGGCGAAGATAGAC
		Quantitative RT-PCR analysis
		cbh-F	GGTCCAACGCCTTCTTC
		cbh-R	ATCCAGCAACGAGTCCC
		egl-F	AAGAGGACCGTCAACAGC
		egl-R	AACAAGTCATACGCAACATTAG
		plc-e-F	ATTCCGATTCAGTTTGCC
		plc-e-R	TCCACTTGAGCGGGTAG
		cam-F	CGGGTTTGTTGATTGG
		cam-R	TTGGTGGATGATGAGGTT
		cna-F	CCGAGGCTGGCTAACA
		cna-R	GCGTCTTGCGGTACATT
		crz1-F	AATACCGCTGACACTC
		crz1-R	TCATCTGGACGAAGTAG
		Construction of crz1 gene deletion vector
		Crz1-F1	CGGCTGCGTCGTCAGCAGTGCC
		Crz1-R1	TTGGTAGTTGTGACAGGACGCTGGGGTTCATGGGCCATGA
		Crz1-F2	TCATGGCCCATGAACCCCAGCGTCCTGTCACAACTACCAA
		Crz1-R2	CTGGCCCCAGAACTACTGATCACAGATGCGTAAGGAGAAA
		Crz1-F3	TTTCTCCTTACGCATCTGTGATCAGTAGTTCTGGGGCCAG
		Crz1-R3	AATGTTCAAGATTCGAGAAAGAG

## Sheet: Sheet 2
Table S2 All of the differentially expressed genes treated with 0 or 1.5% (w/v) PEG8000
id	baseMean	baseMeanA	baseMeanB	foldChange	log2FoldChange	pval	padj	Chromosome	Start Site	End Site	Direction	Length	Name	GO	KEGG	EC	eggNOG Class	eggNOG	Description	Entrez_geneID	UniProtAC
TRIREDRAFT_106248	7553.79	181.765	14925.8	82.1159	6.35959	0	0	GL985062.1	123497	125266	+	1473	-	GO:0004392;GO:0006788;GO:0016021	-	-	S	hypNOG10746;sordNOG04513	-	18481217	G0RHF0
TRIREDRAFT_106538	25014.2	3.66602	50024.8	13645.5	13.7361	0	0	GL985062.1	951642	952129	-	359	-	GO:0005576	-	-	R	opiNOG46941	-	18481287	G0RHN0
TRIREDRAFT_107704	4115.1	3.98006	8226.22	2066.86	11.0132	0	0	GL985065.1	270352	271444	+	726	-	-	-	-	R	opiNOG32199;sordNOG12865	-	18481513	G0RJY7
TRIREDRAFT_107960	3603.72	16.9759	7190.47	423.57	8.72646	0	0	GL985065.1	978839	980012	-	969	-	-	-	-	SR	necNOG14056;hypNOG06216;hypNOG14132	-	18481564	G0RK42
TRIREDRAFT_108357	16726.7	159.683	33293.7	208.498	7.70389	0	0	GL985066.1	1084725	1085884	-	1092	-	GO:0003676	-	-	R	sordNOG14729;hypNOG08799	-	18481652	G0RLK1
TRIREDRAFT_108586	2212.24	0.325107	4424.15	13608.3	13.7322	0	0	GL985067.1	746459	747569	+	789	-	-	-	-	R	sordNOG14345;opiNOG56901	-	18481706	G0RM23
TRIREDRAFT_108775	2986.28	54.7616	5917.8	108.065	6.75575	0	0	GL985068.1	392261	394998	+	2575	-	GO:0003700	K09448	-	SR	necNOG06109;hypNOG04587	-	18481746	G0RMQ9
TRIREDRAFT_111915	5104.59	1.33827	10207.8	7627.65	12.897	0	0	GL985085.1	132080	132511	+	432	-	-	-	-	R	sordNOG15070	-	18482440	G0RVR4
TRIREDRAFT_112258	4499.74	0.675441	8998.8	13322.9	13.7016	0	0	GL985090.1	103148	103957	+	810	-	-	-	-	-	-	-	18482521	G0RWL4
TRIREDRAFT_119552	61121.3	34.6048	122208	3531.53	11.7861	0	0	GL985056.1	231478	233128	+	1572	-	GO:0016021	-	-	R	opiNOG44888;opiNOG38440	-	18482649	G0R984
TRIREDRAFT_119989	158272	51.6976	316492	6121.99	12.5798	0	0	GL985057.1	17118	17828	+	569	-	GO:0005576	-	-	R	opiNOG46941	-	18482765	G0RAF8
TRIREDRAFT_120017	16284.9	239.881	32330	134.775	7.07441	0	0	GL985057.1	208655	211495	-	2620	-	GO:0016021;GO:0055085	-	-	T	opiNOG52830;sordNOG05921	-	18482772	G0RAL1
TRIREDRAFT_120031	6362.23	17.4856	12707	726.713	9.50524	0	0	GL985057.1	324777	326043	-	1202	-	-	-	-	S	hypNOG08259;sordNOG07994;opiNOG28664	-	18482775	G0RAN7
TRIREDRAFT_120697	2006.31	2.35298	4010.27	1704.34	10.735	0	0	GL985059.1	809098	809932	-	835	-	-	-	-	SR	hypNOG02619;necNOG13899	-	18482936	G0RCU5
TRIREDRAFT_120823	11626.7	77.4852	23175.9	299.101	8.22449	0	0	GL985059.1	1524653	1527386	+	2669	-	-	-	-	-	-	-	18482970	G0RDL5
TRIREDRAFT_121308	3611.61	23.3831	7199.84	307.908	8.26636	0	0	GL985062.1	182523	184674	+	1636	-	GO:0016620	-	-	C	opiNOG05284	-	18483118	G0RHG2
TRIREDRAFT_121620	157876	313412	2340.48	0.00746775	-7.06511	0	0	GL985063.1	586615	588346	-	1304	-	GO:0009228	K18278	-	SR	opiNOG01423;sordNOG04745	-	18483203	G0RIJ8
TRIREDRAFT_121746	11110.4	296.897	21923.8	73.8432	6.20639	0	0	GL985064.1	97568	100577	-	2831	-	GO:0016787	-	-	RG	sordNOG10955;NOG12639	-	18483234	G0RJ25
TRIREDRAFT_122108	16706.3	203.753	33208.9	162.986	7.3486	0	0	GL985065.1	858751	859518	+	677	-	GO:0016021	-	-	S	necNOG13223;hypNOG12779	-	18483329	G0RKV0
TRIREDRAFT_122271	3006.6	25.3793	5987.82	235.933	7.88223	0	0	GL985066.1	576843	577953	-	1046	-	-	-	-	S	necNOG12491;hypNOG12840	-	18483368	G0RL25
TRIREDRAFT_122374	2722	4.95693	5439.04	1097.26	10.0997	0	0	GL985067.1	135763	136531	+	527	-	-	-	-	-	-	-	18483386	G0RM68
TRIREDRAFT_122375	1552.66	0	3105.32	Inf	Inf	0	0	GL985067.1	138185	139096	+	589	-	-	-	-	-	-	-	18483387	G0RM69
TRIREDRAFT_122495	1951.35	8.29141	3894.42	469.693	8.87557	0	0	GL985068.1	13589	15573	+	1789	-	GO:0008496;GO:0016021;GO:0016052	K08257	EC:3.2.1.101	SR	hypNOG03770;opiNOG19415;sordNOG04720	-	18483412	G0RN13
TRIREDRAFT_122780	2430.7	13.5153	4847.88	358.697	8.48662	0	0	GL985070.1	45898	47405	+	1508	-	GO:0004650;GO:0005975	-	-	R	opiNOG22617;sordNOG13548;opiNOG06576	-	18483479	G0RNW6
TRIREDRAFT_123236	40238.6	3.92163	80473.3	20520.3	14.3248	0	0	GL985074.1	275280	275899	-	510	-	-	-	-	-	-	-	18483600	G0RRH4
TRIREDRAFT_123713	8137.77	38.71	16236.8	419.448	8.71235	0	0	GL985080.1	309217	311724	+	2187	-	-	-	-	S	sordNOG07928	-	18483713	G0RTZ7
TRIREDRAFT_123726	6462.11	4.33194	12919.9	2982.47	11.5423	0	0	GL985080.1	369336	370636	+	1225	-	GO:0004553;GO:0005975	-	-	RG	COG2273;opiNOG49246;sordNOG08781	-	18483719	G0RU13
TRIREDRAFT_123955	7904.61	40.9806	15768.2	384.773	8.58787	0	0	GL985084.1	85781	86515	+	682	-	-	-	-	R	opiNOG33293;hypNOG08893;sorNOG05413	-	18483770	G0RVC7
TRIREDRAFT_123967	35095.4	12.2321	70178.6	5737.26	12.4861	0	0	GL985084.1	139836	140658	+	682	-	GO:0005576	-	-	R	opiNOG38583;magNOG12874	-	18483774	G0RVE5
TRIREDRAFT_123978	7408.77	1.65386	14815.9	8958.38	13.129	0	0	GL985084.1	254951	257249	+	2099	-	GO:0016614;GO:0050660	K17066	EC:1.1.3.13	R	sordNOG11016;pleNOG01493;opiNOG11247	-	18483779	G0RVH4
TRIREDRAFT_124079	7434.07	3.94686	14864.2	3766.08	11.8788	0	0	GL985088.1	18641	20945	+	1984	-	GO:0005507;GO:0016491	-	-	Q	opiNOG25134;sordNOG09862	-	18483803	G0RW85
TRIREDRAFT_124175	11800.9	35.7568	23566	659.063	9.36427	0	0	GL985092.1	43167	44529	-	1363	-	GO:0016787	-	-	SR	NOG27429;opiNOG24098;sordNOG09564	-	18483830	G0RWT3
TRIREDRAFT_124277	8391.21	43.7297	16738.7	382.776	8.58036	0	0	GL985103.1	7108	7918	-	811	-	-	-	-	SR	hypNOG05916;opiNOG58405;hypNOG13373	-	18483850	G0RXH9
TRIREDRAFT_22459	2847.94	25.8022	5670.07	219.751	7.77973	0	0	GL985065.1	1149535	1150863	+	1329	-	GO:0004181;GO:0008270	-	-	R	sordNOG07926	-	18484129	G0RKF5
TRIREDRAFT_23415	4515.27	1.30662	9029.24	6910.39	12.7546	0	0	GL985091.1	24613	27101	+	1805	-	GO:0016021;GO:0022857	K16261	-	E	opiNOG11287	-	18484279	G0RWN2
TRIREDRAFT_4146	2128.01	15.2242	4240.81	278.557	8.12183	0	0	GL985065.1	941073	942745	+	1359	-	GO:0071949	K00480	EC:1.14.13.1	CR	sordNOG09357;opiNOG00334	-	18484829	G0RKX4
TRIREDRAFT_43873	7543.56	2.33084	15084.8	6471.81	12.66	0	0	GL985056.1	980911	982282	-	1165	-	GO:0004553;GO:0005975	K01183	EC:3.2.1.14	G	sorNOG02423;opiNOG07753;sordNOG09700	-	18484945	G0R7M8
TRIREDRAFT_4999	1661.09	0	3322.17	Inf	Inf	0	0	GL985073.1	192838	196233	+	1359	-	GO:0005506;GO:0016705;GO:0020037	-	-	Q	hypNOG01958;sordNOG06649;opiNOG10492	-	18485296	G0RQW5
TRIREDRAFT_50323	30546.8	1.98051	61091.6	30846.4	14.9128	0	0	GL985072.1	40973	41511	-	481	-	-	-	-	-	-	-	18485318	G0RQ56
TRIREDRAFT_51893	12114.5	122.451	24106.5	196.866	7.62107	0	0	GL985081.1	166418	170003	+	3316	-	GO:0004601;GO:0005506;GO:0006979;GO:0016705;GO:0020037	K17862	EC:1.13.11.62	QR	opiNOG05208;sordNOG04067;opiNOG05627;hypNOG07965	-	18485402	G0RUE0
TRIREDRAFT_52476	12892.3	9.54603	25775.1	2700.08	11.3988	0	0	GL985088.1	17094	17866	-	642	-	-	-	-	S	sordNOG13666;opiNOG41662	-	18485442	G0RW84
TRIREDRAFT_55272	45703.8	133.873	91273.7	681.791	9.41318	0	0	GL985057.1	49412	51008	-	1461	-	-	-	-	S	hypNOG02494;opiNOG24963	-	18485820	G0RAG6
TRIREDRAFT_55886	1909.66	0.325107	3819	11746.9	13.52	0	0	GL985057.1	946958	948152	-	906	-	GO:0004553;GO:0005975	-	-	R	opiNOG11771	-	18485918	G0RB47
TRIREDRAFT_59791	1667.04	0	3334.09	Inf	Inf	0	0	GL985062.1	1398241	1399272	-	1032	-	GO:0004553;GO:0005975;GO:0008061	-	-	G	opiNOG63547	-	18486528	G0RHB8
TRIREDRAFT_62576	1777.6	7.40772	3547.79	478.932	8.90368	0	0	GL985065.1	935752	936855	-	1014	-	GO:0016787;GO:0016831	K14333	EC:4.1.1.46	R	sordNOG09944	-	18486937	G0RKX2
TRIREDRAFT_65162	2457.84	24.6706	4891.01	198.252	7.63119	0	0	GL985070.1	471437	472471	+	1035	-	-	-	-	RG	sordNOG10932;sorNOG00957	-	18487274	G0RPD3
TRIREDRAFT_68812	61248.9	72.5072	122425	1688.46	10.7215	0	0	GL985081.1	397066	399105	+	1857	-	GO:0016021;GO:0022857	-	-	R	sorNOG03005;sordNOG09771	-	18487750	G0RUI6
TRIREDRAFT_71170	2813.28	28.2278	5598.33	198.327	7.63174	0	0	GL985122.1	2445	4130	-	1686	-	-	-	-	S	opiNOG49985	-	18488081	G0RXQ6
TRIREDRAFT_72379	44646	358.958	88933	247.753	7.95276	0	0	GL985078.1	444132	448276	+	2855	-	-	-	-	SR	opiNOG52166;opiNOG48242;hypNOG13832	-	18488138	G0RTH6
TRIREDRAFT_73536	6373.85	12711.1	36.6328	0.00288196	-8.43873	0	0	GL985056.1	180603	182671	-	1635	-	GO:0000166;GO:0006520;GO:0016639	K00262	EC:1.4.1.4	E	sordNOG06918;opiNOG05535	-	18488207	G0R971
TRIREDRAFT_74745	4548.65	23.3105	9073.98	389.266	8.60461	0	0	GL985057.1	708479	709818	-	1206	-	GO:0008080	-	-	R	sordNOG10976;opiNOG03283	-	18488377	G0RAY9
TRIREDRAFT_76897	1762.08	8.66233	3515.5	405.838	8.66476	0	0	GL985061.1	1265555	1267573	-	1568	-	GO:0005887;GO:0055085	-	-	G	sordNOG09623;opiNOG03870	-	18488683	G0RGF2
TRIREDRAFT_80019	3296.35	2.30252	6590.39	2862.25	11.4829	0	0	GL985071.1	595368	596647	-	1217	-	-	-	-	QR	opiNOG28652;NOG131887	-	18489107	G0RPM9
TRIREDRAFT_80833	6358.89	79.3652	12638.4	159.244	7.31509	0	0	GL985076.1	34807	36813	+	1808	-	GO:0004553;GO:0005975;GO:0008061	K01183	EC:3.2.1.14	G	sordNOG09987	-	18489236	G0RSA2
TRIREDRAFT_80980	4042.87	0.664375	8085.07	12169.4	13.571	0	0	GL985076.1	481125	482238	+	1114	-	GO:0004668;GO:0009446	-	-	RE	opiNOG25485;opiNOG40424;COG2957	-	18489260	G0RSL8
TRIREDRAFT_81004	7895	14.9071	15775.1	1058.23	10.0474	0	0	GL985077.1	28465	29930	-	1323	-	GO:0004190	-	-	O	sordNOG09867;hypNOG05989	-	18489265	G0RSP8
TRIREDRAFT_81383	7647.68	52.4724	15242.9	290.493	8.18236	0	0	GL985079.1	279127	281442	-	2089	-	GO:0016021	-	-	S	opiNOG23998;sordNOG15553	-	18489317	G0RTQ4
TRIREDRAFT_81586	3094.81	6138.74	50.8931	0.00829048	-6.91433	0	0	GL985081.1	39942	40674	+	733	-	-	K09983	-	S	sordNOG14756;COG3812	-	18489344	G0RUA2
TRIREDRAFT_82208	17550.5	56.0233	35045	625.542	9.28896	0	0	GL985088.1	8794	15745	-	6525	-	GO:0009058;GO:0016740;GO:0016788;GO:0031177	-	-	I	opiNOG01973	-	18489436	G0RW83
TRIREDRAFT_121415	1113.24	0	2226.48	Inf	Inf	0	0	GL985062.1	794294	795408	-	1053	-	-	-	-	S	hypNOG14004	-	18483147	G0RH84
TRIREDRAFT_79921	2786.11	59.1759	5513.05	93.1638	6.5417	0	0	GL985071.1	264940	267477	+	2401	-	GO:0016787;GO:0030246	-	-	R	opiNOG17689	-	18489093	G0RQ18
TRIREDRAFT_68924	1741.5	19.723	3463.28	175.596	7.45612	0	0	GL985082.1	144849	145928	+	960	-	GO:0008610	K00574	EC:2.1.1.79	R	opiNOG15338	-	18487762	G0RUQ5
TRIREDRAFT_60847	31073.7	60862.6	1284.71	0.0211084	-5.56604	0	1e-307	GL985063.1	781219	781772	+	426	-	GO:0008289;GO:0015078;GO:0015986;GO:0016021;GO:0045263	K02128	-	C	sordNOG12676;opiNOG33090	-	18486688	G0RIY1
TRIREDRAFT_32712	4311.49	58.149	8564.84	147.291	7.20253	0	3e-307	GL985061.1	459709	460191	-	483	-	-	-	-	R	opiNOG03485;COG0666	-	18484532	G0RFN5
TRIREDRAFT_65741	2764.21	62.5376	5465.89	87.4016	6.44959	6e-308	8e-306	GL985072.1	84642	85382	+	645	-	GO:0016021	-	-	S	sordNOG15647;opiNOG43218;sordNOG13376;hypNOG12443	-	18487349	G0RQ97
TRIREDRAFT_73048	2653.39	59.0922	5247.69	88.8051	6.47257	2e-306	3e-304	GL985060.1	897013	897611	+	599	-	-	-	-	S	eurotNOG07678;hypNOG14350;opiNOG67712	-	18488179	G0REU4
TRIREDRAFT_123079	1032.38	0.653309	2064.11	3159.46	11.6255	3e-302	5e-300	GL985073.1	4341	5225	+	832	-	GO:0004601	-	-	SR	opiNOG53984;opiNOG33768	-	18483551	G0RQQ6
TRIREDRAFT_27395	2511.6	58.1377	4965.07	85.4018	6.41619	1e-300	2e-298	GL985065.1	307699	309419	-	1530	-	GO:0016787	-	-	R	sordNOG07656	-	18484380	G0RJZ7
TRIREDRAFT_64125	1451.3	15.5967	2887.01	185.104	7.5322	1e-297	1e-295	GL985068.1	326069	329844	-	3216	-	GO:0004672;GO:0005524	-	-	TD	opiNOG72271;sordNOG11968;opiNOG00061;necNOG05166	-	18487129	G0RMP7
TRIREDRAFT_59482	2298.93	54.2389	4543.61	83.7703	6.38837	8.50541e-294	1.09039e-291	GL985061.1	489709	496750	+	6618	-	GO:0016491;GO:0016740;GO:0031177	-	-	QI	sordNOG15538;COG3321;opiNOG01973	-	18486477	G0RFP0
TRIREDRAFT_107680	4173.04	146.521	8199.55	55.9616	5.80637	1.48167e-291	1.87275e-289	GL985065.1	202310	204268	-	1896	-	GO:0016829	K01669	EC:4.1.99.3	TL	sordNOG09856;opiNOG02695	-	18481509	G0RKR6
TRIREDRAFT_70919	928.655	0.325107	1856.98	5711.92	12.4798	2.62121e-290	3.26705e-288	GL985099.1	36346	36843	-	402	-	GO:0003723;GO:0004521	-	-	R	opiNOG37462	-	18488031	G0RXC6
TRIREDRAFT_59368	1038.79	3.34401	2074.24	620.287	9.27679	3.61844e-290	4.4482e-288	GL985061.1	486801	487766	-	762	-	-	-	-	S	opiNOG32215	-	18486462	G0RFN9
TRIREDRAFT_106879	1800.92	34.3461	3567.5	103.869	6.69862	1.10246e-289	1.33696e-287	GL985063.1	416467	417265	+	663	-	-	-	-	-	-	-	18481357	G0RI99
TRIREDRAFT_22785	1883.53	40.5829	3726.47	91.8237	6.52079	3.16252e-286	3.78406e-284	GL985069.1	840525	843704	-	2682	-	GO:0003677;GO:0005634;GO:0006351;GO:0008270	-	-	KR	sordNOG08011;opiNOG19301;sorNOG01467	-	18484188	G0RNJ3
TRIREDRAFT_106171	2533.08	72.5384	4993.63	68.8411	6.1052	7.07979e-286	8.35974e-284	GL985061.1	1386216	1388895	-	2316	-	-	-	-	S	sordNOG12319	-	18481204	G0RGI3
TRIREDRAFT_76238	69433.5	135202	3664.73	0.0271055	-5.20527	9.38698e-284	1.09401e-281	GL985060.1	193362	197132	-	3593	-	GO:0005524;GO:0005886;GO:0008553;GO:0016021;GO:0120029	K01535	EC:7.1.2.1	P	sordNOG04048	-	18488597	G0RF84
TRIREDRAFT_121475	3518.39	138.144	6898.63	49.9378	5.64206	9.05552e-276	1.04185e-273	GL985062.1	1229716	1232024	-	2185	-	GO:0003824	-	-	SR	sordNOG10566;opiNOG22420	-	18483165	G0RGZ5
TRIREDRAFT_1885	9393.45	485.957	18300.9	37.6596	5.23495	1.03758e-273	1.17864e-271	GL985056.1	1490666	1492814	+	1899	-	GO:0000272;GO:0004339;GO:2001070	K01178	EC:3.2.1.3	RG	opiNOG06611;sordNOG09154	-	18483895	G0R866
TRIREDRAFT_81430	8585.45	168.229	17002.7	101.069	6.65919	1.16439e-267	1.30615e-265	GL985079.1	486516	490089	+	3309	-	GO:0005524;GO:0016021;GO:0019829	K01536	-	P	sordNOG04570	-	18489324	G0RTW6
TRIREDRAFT_104322	1097.99	13.0432	2182.93	167.362	7.38683	3.41266e-267	3.78089e-265	GL985058.1	856162	857916	-	1485	-	GO:0005887;GO:0055085	-	-	G	sordNOG05549;opiNOG03870	-	18480814	G0RC28
TRIREDRAFT_122140	1681.74	45.6233	3317.87	72.7231	6.18434	3.36031e-264	3.67749e-262	GL985065.1	998149	998955	-	807	-	-	-	-	-	-	-	18483337	G0RK50
TRIREDRAFT_47268	4455.91	230.902	8680.93	37.5958	5.2325	4.41777e-257	4.77651e-255	GL985062.1	548989	551995	-	2645	-	GO:0008422;GO:0030245;GO:0102483	K01188	EC:3.2.1.21	RG	sordNOG09547;opiNOG08223	-	18485140	G0RGP9
TRIREDRAFT_78639	4042.13	206.92	7877.34	38.0694	5.25056	6.0167e-256	6.42785e-254	GL985066.1	287331	290348	-	2713	-	GO:0016021	-	-	R	sordNOG08003	-	18488906	G0RLM3
TRIREDRAFT_123241	828.552	4.95847	1652.15	333.197	8.38023	1.83353e-254	1.93578e-252	GL985074.1	319250	320380	+	1032	-	GO:0015267;GO:0016021	-	-	G	sordNOG06852;sordNOG06351;opiNOG07665	-	18483602	G0RRI8
TRIREDRAFT_121647	2441.79	106.136	4777.45	45.0124	5.49225	6.85426e-252	7.15234e-250	GL985063.1	798107	799724	-	1537	-	GO:0016021	-	-	S	sordNOG04481	-	18483209	G0RIY6
TRIREDRAFT_80871	1698.44	56.3372	3340.55	59.2957	5.88985	1.0168e-251	1.04882e-249	GL985076.1	133019	134680	-	1365	-	-	-	-	S	sordNOG08795;opiNOG03177	-	18489243	G0RSC6
TRIREDRAFT_119857	784.978	0.325107	1569.63	4828.04	12.2372	3.28605e-249	3.35102e-247	GL985056.1	2683878	2685486	+	1544	-	-	-	-	S	NOG137845	-	18482730	G0R9F8
TRIREDRAFT_102999	653.556	0	1307.11	Inf	Inf	2.78603e-247	2.80919e-245	GL985056.1	2308791	2310675	-	1827	-	GO:0003676	-	-	S	opiNOG63066;sordNOG13580	-	18480523	G0R8W0
TRIREDRAFT_62165	1157.8	3.33936	2312.26	692.425	9.43551	3.35533e-247	3.34564e-245	GL985065.1	943134	944290	-	876	-	GO:0008199;GO:0009712;GO:0018576	K03381	EC:1.13.11.1	SE	opiNOG48037;sordNOG09511;opiNOG14901	-	18486871	G0RKX5
TRIREDRAFT_79606	3639.22	200.346	7078.1	35.3295	5.1428	1.67041e-245	1.64729e-243	GL985069.1	558341	561487	+	3085	-	-	-	-	S	opiNOG06903;sordNOG08650	-	18489049	G0RNU2
TRIREDRAFT_119710	8557.22	16552.4	562.016	0.0339537	-4.88029	3.04628e-245	2.97145e-243	GL985056.1	1383063	1384993	-	1806	-	GO:0005887;GO:0055085	-	-	RG	COG0477;sordNOG05733	-	18482685	G0R825
TRIREDRAFT_54667	639.489	0	1278.98	Inf	Inf	1.83041e-244	1.76625e-242	GL985056.1	2549431	2551402	-	1734	-	GO:0003824;GO:0016021	-	-	I	onyNOG06323;opiNOG50476	-	18485732	G0R9C1
TRIREDRAFT_78462	811.626	7.61133	1615.64	212.268	7.72974	7.01719e-243	6.69918e-241	GL985065.1	944995	947066	-	1883	-	GO:0008410	-	-	I	sordNOG10776	-	18488887	G0RKX6
TRIREDRAFT_44366	3511.45	55.9348	6966.97	124.555	6.96064	1.48335e-241	1.40121e-239	GL985056.1	2811981	2813959	+	1979	-	GO:0006629;GO:0008081	-	-	R	opiNOG25153;sordNOG05353;sorNOG06186	-	18484974	G0R9K4
TRIREDRAFT_21725	3993.93	248.177	7739.69	31.1862	4.96283	1.27214e-236	1.18918e-234	GL985059.1	376996	379053	-	1837	-	GO:0004563;GO:0005975;GO:0102148	K12373	EC:3.2.1.52	G	opiNOG04048;sordNOG10856	-	18484028	G0RDP2
TRIREDRAFT_67752	756.275	7.29265	1505.26	206.408	7.68935	6.998e-235	6.47423e-233	GL985077.1	479526	481525	+	1617	-	GO:0016021;GO:0022857	-	-	R	treNOG05859;opiNOG00758	-	18487631	G0RT24
TRIREDRAFT_123616	8869.54	95.1591	17643.9	185.415	7.53461	1.67428e-232	1.53316e-230	GL985079.1	229182	229915	-	629	-	-	-	-	-	-	-	18483681	G0RTN9
TRIREDRAFT_80026	3649.45	230.42	7068.49	30.6766	4.93907	2.23622e-232	2.02705e-230	GL985071.1	609032	610405	-	925	-	-	-	-	S	hypNOG02416;necNOG11652	-	18489110	G0RPN5
TRIREDRAFT_108261	1056.47	27.7909	2085.16	75.0302	6.2294	1.39447e-231	1.2514e-229	GL985066.1	766018	766587	-	480	-	GO:0016021	-	-	S	opiNOG37095	-	18481625	G0RL68
TRIREDRAFT_81609	7851.64	589.24	15114	25.6501	4.68089	1.03564e-229	9.20185e-228	GL985081.1	95242	96623	-	1154	-	GO:0000166;GO:0016787;GO:0042802	-	-	ST	COG2202;sordNOG15620;opiNOG29292;NOG83430	-	18489349	G0RUC2
TRIREDRAFT_69303	4300.91	293.645	8308.17	28.2932	4.82239	4.7511e-229	4.18004e-227	GL985083.1	324596	325213	-	618	-	-	-	-	S	sordNOG12856;opiNOG35177	-	18487820	G0RV77
TRIREDRAFT_122629	916.137	19.6208	1812.65	92.3844	6.52958	5.7896e-229	5.04426e-227	GL985069.1	6677	7356	-	618	-	-	-	-	-	-	-	18483446	G0RND0
TRIREDRAFT_67579	827.133	13.9238	1640.34	117.809	6.8803	1.53629e-228	1.32564e-226	GL985077.1	490155	490769	+	555	-	GO:0004623;GO:0006644;GO:0050482	-	-	R	sordNOG12380;sordNOG11019	-	18487607	G0RT28
TRIREDRAFT_106646	1611.06	72.2791	3149.84	43.5789	5.44556	3.77166e-228	3.22351e-226	GL985062.1	1216429	1218462	+	1740	-	GO:0003824	K18660	EC:6.2.1.-	I	onyNOG06323;opiNOG51124	-	18481318	G0RGZ1
TRIREDRAFT_123199	1033.18	28.6695	2037.68	71.0749	6.15127	4.33558e-227	3.67052e-225	GL985074.1	69685	70770	+	834	-	-	-	-	R	sordNOG14871	-	18483587	G0RRA7
TRIREDRAFT_106120	757.519	10.2814	1504.76	146.357	7.19334	9.90753e-227	8.30936e-225	GL985061.1	1193766	1194979	+	1125	-	GO:0016787	-	-	R	opiNOG20470;sordNOG06485;opiNOG37637	-	18481187	G0RGD5
TRIREDRAFT_40618	924.313	22.6963	1825.93	80.4504	6.33003	1.06126e-223	8.81826e-222	GL985074.1	151373	152533	-	954	-	GO:0016021	-	-	S	necNOG09156;sordNOG12504;hypNOG05904	-	18484793	G0RRE1
TRIREDRAFT_123550	5742.97	302.418	11183.5	36.9803	5.20868	3.27013e-221	2.69231e-219	GL985078.1	294950	296715	-	1694	-	GO:0019441;GO:0020037;GO:0046872	K00463	EC:1.13.11.52	HRE	sordNOG10116;sordNOG09647;opiNOG17428	-	18483664	G0RTD1
TRIREDRAFT_68941	1960.88	3811.9	109.856	0.0288192	-5.11683	1.58772e-220	1.29529e-218	GL985082.1	71282	71974	+	693	-	-	K00799	EC:2.5.1.18	S	opiNOG41705;sordNOG13430	-	18487767	G0RUN2
TRIREDRAFT_57204	801.468	15.8523	1587.08	100.117	6.64554	4.89109e-220	3.95429e-218	GL985058.1	245818	247164	+	1347	-	GO:0004806;GO:0016042	-	-	SR	opiNOG01243;hypNOG08774	-	18486108	G0RBJ0
TRIREDRAFT_66583	2737.77	180.404	5295.14	29.3516	4.87537	1.16616e-219	9.34389e-218	GL985074.1	195966	196892	-	825	-	-	-	-	S	hypNOG05031;sordNOG06971	-	18487471	G0RRF4
TRIREDRAFT_61293	536.633	0.653309	1072.61	1641.82	10.6811	1.05758e-218	8.39884e-217	GL985063.1	631170	632838	-	1602	-	GO:0016787	-	-	TR	sordNOG10766;opiNOG06838	-	18486756	G0RIU1
TRIREDRAFT_123327	7310.87	607.887	14013.9	23.0534	4.52691	1.66961e-217	1.31431e-215	GL985075.1	295394	296363	-	824	-	-	-	-	-	-	-	18483626	G0RS03
TRIREDRAFT_70803	1190.97	47.6779	2334.26	48.959	5.6135	5.67842e-217	4.43114e-215	GL985096.1	68392	71159	+	2379	-	GO:0004096;GO:0005576;GO:0006979;GO:0020037;GO:0042744;GO:0046872	K03782	EC:1.11.1.21	PG	opiNOG06811;sordNOG05144;COG0376	-	18488006	G0RX73
TRIREDRAFT_74060	76876.7	147918	5835.56	0.0394514	-4.66378	6.71277e-215	5.19314e-213	GL985056.1	1789531	1790967	+	1437	-	GO:0005576;GO:0019863	-	-	R	sordNOG12286;hypNOG03395	-	18488288	G0R8F9
TRIREDRAFT_37525	1237.73	53.6405	2421.82	45.149	5.49662	9.10212e-215	6.9814e-213	GL985087.1	183429	185291	+	1587	-	GO:0016021	-	-	S	opiNOG21862	-	18484699	G0RW64
TRIREDRAFT_123968	2960.74	213.101	5708.38	26.7872	4.74347	3.45827e-214	2.63004e-212	GL985084.1	184322	186315	-	1758	-	-	-	-	S	opiNOG09353;sordNOG04758	-	18483775	G0RVF4
TRIREDRAFT_65915	788.306	17.7507	1558.86	87.8198	6.45647	3.56907e-214	2.6915e-212	GL985072.1	67895	69626	-	1452	-	GO:0005887;GO:0055085	-	-	G	opiNOG02197;sordNOG07689	-	18487375	G0RQ66
TRIREDRAFT_23171	1441.4	73.4359	2809.36	38.256	5.25761	5.19727e-213	3.88669e-211	GL985079.1	123560	193077	+	62622	-	GO:0016740;GO:0016874;GO:0031177	-	-	I	opiNOG24230	-	18484238	G0RTM6
TRIREDRAFT_103537	744.708	16.1203	1473.3	91.3939	6.51403	2.9951e-210	2.22133e-208	GL985057.1	417616	418697	-	906	-	GO:0008080	-	-	R	sordNOG13151;necNOG08973;hypNOG10087	-	18480645	G0RAR1
TRIREDRAFT_67418	1129.05	49.2202	2208.88	44.8775	5.48792	7.20077e-209	5.2967e-207	GL985076.1	371115	374794	-	2745	-	GO:0003677;GO:0005634;GO:0006351;GO:0008270	-	-	R	sordNOG12262	-	18487580	G0RSJ4
TRIREDRAFT_64710	3749.96	306.453	7193.47	23.4733	4.55295	3.90038e-208	2.84569e-206	GL985069.1	271774	274269	+	2379	-	GO:0005524	-	-	O	sordNOG05995	-	18487199	G0RNM1
TRIREDRAFT_112502	1119.39	49.515	2189.27	44.2143	5.46644	1.99473e-207	1.44361e-205	GL985097.1	16808	17506	+	699	-	GO:0016021	-	-	S	opiNOG64644;sordNOG13883	-	18482579	G0RX79
TRIREDRAFT_74580	1757.15	109.759	3404.55	31.0185	4.95506	2.03318e-207	1.45966e-205	GL985057.1	179101	180878	+	1651	-	GO:0016021	-	-	S	sordNOG07562;hypNOG07462	-	-	-
TRIREDRAFT_123149	2913.26	5736.56	89.9645	0.0156827	-5.99469	6.36635e-205	4.53425e-203	GL985073.1	533385	534096	-	712	-	GO:0016657;GO:0034599	K07078	-	SR	opiNOG38787;opiNOG29738;sordNOG15517;sordNOG08931	-	18483569	G0RR36
TRIREDRAFT_4430	1723.74	94.0924	3353.38	35.6393	5.1554	1.41963e-203	1.00313e-201	GL985067.1	668411	670189	+	1779	-	-	-	-	S	sordNOG15139;opiNOG42358	-	18484970	G0RLW4
TRIREDRAFT_52520	3543.33	298.936	6787.73	22.7063	4.50502	1.54788e-203	1.08521e-201	GL985089.1	4679	5689	-	1011	-	GO:0000079;GO:0019901	-	-	R	sordNOG04132	-	18485448	G0RWD8
TRIREDRAFT_104816	1240.88	41.3155	2440.45	59.0686	5.88432	3.92579e-203	2.73101e-201	GL985059.1	619450	621376	-	1467	-	GO:0005887;GO:0055085	-	-	G	KOG2504;opiNOG15925	-	18480918	G0RDZ5
TRIREDRAFT_121735	4863.72	454.898	9272.55	20.3838	4.34935	3.89941e-200	2.69179e-198	GL985064.1	41192	44498	+	2738	-	GO:0004553;GO:0005975	K05349	EC:3.2.1.21	G	sordNOG08672	-	18483230	G0RJ07
TRIREDRAFT_119823	4789.22	9132.78	445.665	0.0487984	-4.35702	1.50206e-199	1.02897e-197	GL985056.1	2326203	2327148	-	946	-	-	-	-	I	opiNOG25391	-	18482718	G0R8W4
TRIREDRAFT_38812	703.826	19.0797	1388.57	72.7776	6.18542	1.29992e-197	8.83752e-196	GL985072.1	263520	265078	-	1332	-	GO:0005381;GO:0016021	K14685	-	P	sordNOG06948;opiNOG05672	-	18484738	G0RQD7
TRIREDRAFT_105311	2754.3	5274.63	233.961	0.0443559	-4.49473	2.73361e-196	1.84447e-194	GL985060.1	282181	282384	+	204	-	-	-	-	-	-	-	18481009	G0RFA2
TRIREDRAFT_106223	9897.84	18755.8	1039.88	0.0554429	-4.17285	1.87378e-195	1.25487e-193	GL985062.1	62014	63549	+	1023	-	-	-	-	S	magNOG08031;opiNOG74922;opiNOG46008	-	18481209	G0RHD0
TRIREDRAFT_120837	783.813	27.6371	1539.99	55.7219	5.80017	2.54511e-194	1.69184e-192	GL985059.1	1586274	1588150	+	1664	-	GO:0016021	-	-	R	opiNOG62783;hypNOG13020;sordNOG14648	-	18482976	G0RDT7
TRIREDRAFT_122091	6143.49	635.587	11651.4	18.3317	4.19627	9.33484e-193	6.15962e-191	GL985065.1	750528	753153	+	2544	-	GO:0004806;GO:0016020;GO:0016042	K14674	-	I	opiNOG05414	-	18483323	G0RKL4
TRIREDRAFT_5836	616.601	13.8527	1219.35	88.0222	6.4598	2.42301e-192	1.58716e-190	GL985085.1	236922	240566	-	2709	-	GO:0004553;GO:0005975	K01192	EC:3.2.1.25	G	COG3250;opiNOG00386	-	18486272	G0RVU8
TRIREDRAFT_46035	4553.3	455.368	8651.23	18.9983	4.2478	1.70433e-191	1.10831e-189	GL985059.1	828933	830402	+	1275	-	GO:0016021	-	-	S	sordNOG07909;opiNOG14630	-	18485071	G0RCU9
TRIREDRAFT_122975	635.143	15.8963	1254.39	78.9107	6.30215	1.75842e-191	1.13526e-189	GL985072.1	36186	38449	-	2078	-	-	K06236	-	SW	opiNOG73917;euNOG47876;opiNOG62927	-	18483529	G0RQ54
TRIREDRAFT_109716	2940.13	274.616	5605.65	20.4126	4.35139	3.66272e-189	2.3478e-187	GL985072.1	141000	143108	-	1842	-	-	-	-	S	sordNOG04429	-	18481953	G0RQB0
TRIREDRAFT_64959	28629.9	56758.8	501.027	0.00882729	-6.82381	6.19972e-188	3.94584e-186	GL985070.1	15618	16994	-	1377	-	-	-	-	R	sordNOG05402;sorNOG01754	-	18487232	G0RNV5
TRIREDRAFT_77093	1006.35	38.8897	1973.81	50.7541	5.66545	8.88424e-186	5.61459e-184	GL985062.1	516563	518809	-	1962	-	GO:0004767;GO:0006685;GO:0016798;GO:0046872	K12350	EC:3.1.4.12	IG	opiNOG14637;sordNOG09160	-	18488708	G0RGN7
TRIREDRAFT_64167	2994.42	5925.13	63.7188	0.010754	-6.53898	7.16205e-185	4.49456e-183	GL985068.1	149257	151843	+	2256	-	GO:0016021;GO:0055085	-	-	T	opiNOG14473	-	18487133	G0RMK4
TRIREDRAFT_76590	5397.36	600.22	10194.5	16.9846	4.08616	4.17854e-183	2.60405e-181	GL985060.1	1527881	1530071	-	2001	-	GO:0000981;GO:0005634;GO:0008270	K21547	-	SK	opiNOG00804;sordNOG07925;hypNOG01004	-	18488636	G0REF3
TRIREDRAFT_47432	2189.27	205.017	4173.52	20.3569	4.34745	1.98e-181	1.22542e-179	GL985062.1	1144221	1148306	+	3655	-	GO:0008746;GO:0016021;GO:1902600	K00323	-	IG	sordNOG07868;opiNOG06049	-	18485149	G0RGW5
TRIREDRAFT_121856	9752.48	1175.41	18329.6	15.5942	3.96293	1.95491e-180	1.2016e-178	GL985064.1	740546	742110	-	1565	-	GO:0003868;GO:0009072;GO:0046872	K00457	EC:1.13.11.27	E	opiNOG01656;sordNOG11308	-	18483261	G0RJN0
TRIREDRAFT_50593	925.477	52.8825	1798.07	34.0013	5.08752	2.77332e-180	1.69305e-178	GL985073.1	197712	199666	+	1897	-	GO:0000166;GO:0009166;GO:0016787	-	-	F	sordNOG08498;opiNOG01007	-	18485333	G0RQW6
TRIREDRAFT_44278	3733.72	16.5355	7450.9	450.601	8.81571	3.25769e-180	1.9753e-178	GL985056.1	2343169	2345858	+	2412	-	GO:0016021;GO:0055085	-	-	S	opiNOG14687	-	18484967	G0R907
TRIREDRAFT_81623	7498.37	892.05	14104.7	15.8115	3.98291	2.65979e-179	1.60194e-177	GL985081.1	128436	130172	+	1273	-	-	-	-	SR	hypNOG08145;opiNOG64025	-	18489351	G0RUD0
TRIREDRAFT_54865	7550.17	14820.6	279.709	0.018873	-5.72754	3.74712e-178	2.24178e-176	GL985056.1	1966958	1968599	-	1563	-	GO:0016021;GO:0022857	-	-	E	COG0531;sorNOG06536	-	18485759	G0R8L8
TRIREDRAFT_110910	776.85	39.0724	1514.63	38.7646	5.27667	1.09939e-176	6.53371e-175	GL985078.1	127159	129837	+	2679	-	GO:0005509;GO:0016021	K18637	-	S	sordNOG06189	-	18482223	G0RT92
TRIREDRAFT_81517	5046.13	591.264	9501	16.069	4.0062	1.96919e-176	1.1626e-174	GL985080.1	250575	256113	+	4257	-	GO:0004252;GO:0046872;GO:0070403	-	-	SOKB	hypNOG10517;opiNOG19608;sordNOG15378	-	18489334	G0RTY5
TRIREDRAFT_79741	9590.48	19045.4	135.519	0.00711558	-7.1348	7.17013e-176	4.20554e-174	GL985070.1	133925	136934	+	2764	-	GO:0008271;GO:0016021	K14708	-	P	opiNOG00183	-	18489067	G0RNZ6
TRIREDRAFT_109779	519.166	13.1397	1025.19	78.0225	6.28582	1.32607e-173	7.72736e-172	GL985072.1	361846	363396	+	1551	-	-	-	-	S	hypNOG02483	-	18481967	G0RQH0
TRIREDRAFT_51650	5503.63	675.627	10331.6	15.2919	3.9347	1.02277e-172	5.92149e-171	GL985079.1	343816	347049	-	2971	-	GO:0016021	K21989	-	S	sordNOG08054	-	18485391	G0RTR8
TRIREDRAFT_82235	3469.47	399.72	6539.21	16.3595	4.03206	1.28479e-172	7.39082e-171	GL985088.1	155880	159005	-	2837	-	GO:0004553;GO:0005975;GO:0030246	K01187	EC:3.2.1.20	G	sordNOG05079;opiNOG03012;sorNOG03963	-	18489439	G0RWC5
TRIREDRAFT_33387	1469.21	131.293	2807.12	21.3805	4.41823	2.09739e-171	1.19885e-169	GL985071.1	218556	219179	+	471	-	GO:0008080	-	-	R	hypNOG01987	-	18484559	G0RQ07
TRIREDRAFT_75937	1776.4	3381.19	171.615	0.0507557	-4.30029	4.35714e-171	2.47475e-169	GL985059.1	947679	949835	-	2037	-	GO:0005887;GO:0055085	-	-	R	opiNOG03553;sordNOG07156	-	18488546	G0RCY5
TRIREDRAFT_55374	1345.72	2573.88	117.568	0.0456773	-4.45238	2.51052e-169	1.41694e-167	GL985057.1	1242446	1243432	-	987	-	GO:0016021	-	-	S	sordNOG11808;hypNOG07102	-	18485838	G0R9U1
TRIREDRAFT_58282	1473.19	137.458	2808.92	20.4348	4.35296	3.27961e-168	1.83945e-166	GL985060.1	969329	972234	+	2844	-	GO:0016810	-	-	S	sordNOG11176	-	18486264	G0REW9
TRIREDRAFT_79602	2729.46	313.085	5145.83	16.4359	4.03878	7.47965e-168	4.16909e-166	GL985069.1	549661	552470	-	2501	-	GO:0052861	K01180	EC:3.2.1.6	G	sordNOG11344;opiNOG03596;sordNOG05478	-	18489048	G0RNT8
TRIREDRAFT_71817	614.502	1203.03	25.9709	0.0215878	-5.53364	1.11281e-167	6.16442e-166	GL985070.1	20262	21664	+	1403	-	GO:0016021	-	-	R	sordNOG11990;treNOG08105	-	18488115	G0RNV7
TRIREDRAFT_69282	922.778	1780.18	65.3735	0.0367229	-4.76717	7.42917e-167	4.09015e-165	GL985083.1	11592	13098	-	1263	-	GO:0005887;GO:0055085	-	-	G	sordNOG08621;opiNOG13271	-	18487815	G0RUY3
TRIREDRAFT_64656	390.759	4.33504	777.182	179.279	7.48607	2.0039e-166	1.09653e-164	GL985069.1	765063	765338	+	204	-	-	-	-	S	necNOG14010;sordNOG14390;opiNOG42020	-	18487188	G0RNC0
TRIREDRAFT_80149	1274.44	113.099	2435.77	21.5366	4.42872	2.57884e-166	1.40258e-164	GL985072.1	282020	283262	-	1002	-	-	-	-	S	sordNOG07575;opiNOG17163	-	18489129	G0RQE4
TRIREDRAFT_111527	7796.93	1050.98	14542.9	13.8374	3.79051	2.91296e-166	1.57475e-164	GL985082.1	235387	235996	+	540	-	-	-	-	S	sordNOG14912;hypNOG14049	-	18482352	G0RUT9
TRIREDRAFT_1999	1606.56	129.034	3084.09	23.9014	4.57902	1.51346e-165	8.13282e-164	GL985056.1	2176845	2177229	+	312	-	-	-	-	S	necNOG13608;sorNOG05874;hypNOG13994;sordNOG13936	-	18483912	G0R8S4
TRIREDRAFT_73924	2366.16	269.277	4463.03	16.5741	4.05086	3.0516e-165	1.63006e-163	GL985056.1	1425999	1430475	-	4292	-	GO:0005524;GO:0016021;GO:0016887;GO:0042626	K05658	EC:7.6.2.2	Q	opiNOG01678;sordNOG10463	-	18488269	G0R852
TRIREDRAFT_78797	2204.13	248.067	4160.18	16.7704	4.06784	4.98332e-165	2.64617e-163	GL985066.1	869355	873599	+	4104	-	GO:0004854;GO:0004855;GO:0005506;GO:0009055;GO:0051537;GO:0071949	K00106	-	F	sordNOG07582;opiNOG03442	-	18488933	G0RLA0
TRIREDRAFT_74198	440.019	9.3298	870.707	93.3254	6.5442	1.34017e-164	7.0745e-163	GL985056.1	2358284	2361059	+	2424	-	GO:0016787;GO:0030246	-	-	R	opiNOG11611;sordNOG07749	-	18488308	G0R911
TRIREDRAFT_54768	332.445	0.675441	664.215	983.379	9.9416	3.6458e-164	1.9133e-162	GL985056.1	2699413	2701058	+	1554	-	-	-	-	S	opiNOG12161;eurotNOG05566;sordNOG07556	-	18485748	G0R9G3
TRIREDRAFT_23368	6494.71	879.867	12109.6	13.7629	3.78272	4.71262e-164	2.45878e-162	GL985086.1	57593	59548	+	1832	-	GO:0004497	K10531	-	Q	sordNOG11613	-	18484275	G0RVW3
TRIREDRAFT_68608	89591.2	174872	4310.01	0.0246466	-5.34247	5.66522e-164	2.93871e-162	GL985080.1	285803	286839	-	975	-	GO:0000002;GO:0005634;GO:0005829;GO:0008198;GO:0009228;GO:0016763;GO:0052837	K03146	EC:2.4.2.60	R	sordNOG07584	-	18487732	G0RTZ3
TRIREDRAFT_81756	7472.81	556.414	14389.2	25.8606	4.69269	6.71683e-164	3.46419e-162	GL985082.1	250496	251963	+	1468	-	-	-	-	S	hypNOG09992;necNOG11704;sordNOG14665	-	18489370	G0RUU2
TRIREDRAFT_51499	33026.8	61229.3	4824.19	0.0787888	-3.66587	1.57615e-163	8.08248e-162	GL985078.1	361086	362908	+	1438	-	GO:0000002;GO:0003690;GO:0004455;GO:0009097;GO:0009099;GO:0042645;GO:0046872	K00053	EC:1.1.1.86	E	sordNOG05022;sorNOG01435	-	18485385	G0RTE6
TRIREDRAFT_81536	1238.99	112.49	2365.49	21.0284	4.39426	2.81475e-163	1.4352e-161	GL985080.1	317841	321949	-	3759	-	GO:0005524;GO:0016021;GO:0019829	K01536	-	P	sordNOG07740	-	18489337	G0RU00
TRIREDRAFT_81778	3645.71	466.425	6825	14.6326	3.87111	3.58702e-163	1.81864e-161	GL985082.1	326357	328984	+	2137	-	GO:0003824	-	-	R	sordNOG04870;opiNOG03189;sorNOG02315	-	18489374	G0RUW3
TRIREDRAFT_123633	2202.58	4162.82	242.334	0.0582139	-4.10249	1.14701e-162	5.78274e-161	GL985079.1	308663	310676	-	1709	-	GO:0009058;GO:0016747	K00641	-	IE	opiNOG00055;sordNOG10058	-	18483687	G0RTR2
TRIREDRAFT_122579	447.769	10.892	884.645	81.2195	6.34375	1.61738e-162	8.1086e-161	GL985068.1	530916	532109	-	932	-	GO:0016021	-	-	S	opiNOG44347;sorNOG06029;sordNOG14967	-	18483437	G0RMV1
TRIREDRAFT_121412	10150.9	1442.73	18859.1	13.0718	3.70838	1.9307e-162	9.62563e-161	GL985062.1	752069	754400	-	2273	-	GO:0000981;GO:0003677;GO:0005634;GO:0006351;GO:0008270	-	-	S	opiNOG26158	-	18483146	G0RH73
TRIREDRAFT_69479	1367.91	132.64	2603.17	19.6258	4.29468	2.29684e-162	1.13878e-160	GL985084.1	198693	199922	-	1230	-	-	-	-	SR	hypNOG03138;NOG41411	-	18487835	G0RVF9
TRIREDRAFT_67639	3153.07	399.103	5907.03	14.8008	3.8876	1.25036e-161	6.16523e-160	GL985077.1	289474	291413	+	1761	-	GO:0000287;GO:0003824;GO:0030976	-	-	S	opiNOG21935;sordNOG07472	-	18487616	G0RSX8
TRIREDRAFT_121126	7550.63	14287.5	813.798	0.0569588	-4.13394	1.30801e-160	6.41423e-159	GL985061.1	91636	92911	+	831	-	-	-	-	S	opiNOG46453	-	18483059	G0RG22
TRIREDRAFT_120215	611.873	30.6626	1193.08	38.91	5.28207	1.62748e-160	7.93748e-159	GL985057.1	1461099	1463326	+	1317	-	-	-	-	S	opiNOG46559;sordNOG15278	-	18482821	G0RA03
TRIREDRAFT_121350	9542.36	18729.5	355.19	0.0189642	-5.72058	2.1755e-160	1.05529e-158	GL985062.1	427746	428277	+	414	-	-	-	-	S	opiNOG43271	-	18483130	G0RGK7
TRIREDRAFT_64397	1662.56	174.886	3150.24	18.0131	4.17097	7.64075e-160	3.68646e-158	GL985069.1	753913	756189	+	2172	-	GO:0017040;GO:0046514;GO:0102121	K12349	EC:3.5.1.23	T	sordNOG07248;opiNOG00423;sorNOG01181	-	18487168	G0RNB9
TRIREDRAFT_106356	1974.64	227.344	3721.93	16.3714	4.0331	9.62173e-160	4.6174e-158	GL985062.1	440981	441939	-	888	-	GO:0016021	-	-	S	hypNOG04233;sordNOG06213	-	18481247	G0RGL3
TRIREDRAFT_68470	341.681	2.28991	681.071	297.423	8.21637	2.08706e-159	9.96239e-158	GL985080.1	232211	233776	-	1566	-	GO:0016021;GO:0016740	-	-	M	sordNOG09529	-	18487713	G0RTX9
TRIREDRAFT_78970	22344	41305	3383.06	0.0819044	-3.60991	1.742e-158	8.27129e-157	GL985067.1	332797	334417	+	1278	-	GO:0016021	K15102	-	C	opiNOG00791;sordNOG10489	-	18488963	G0RMF2
TRIREDRAFT_121498	2723.02	5158.25	287.795	0.0557932	-4.16377	2.15859e-158	1.01954e-156	GL985062.1	1378518	1380149	-	1355	-	GO:0004609;GO:0008654	K01613	EC:4.1.1.65	I	sordNOG06687	-	18483171	G0RHB0
TRIREDRAFT_71532	2221.38	31.6271	4411.12	139.473	7.12384	5.05081e-158	2.37309e-156	GL985065.1	672595	674623	+	1778	-	GO:0016787	-	-	RG	NOG130722;opiNOG29073	-	18488102	G0RKI1
TRIREDRAFT_109325	772.251	54.3113	1490.19	27.438	4.7781	1.32746e-157	6.20451e-156	GL985070.1	473034	474066	-	945	-	-	-	-	R	opiNOG12662;opiNOG10341;sordNOG07904	-	18481865	G0RPD4
TRIREDRAFT_44987	9281.06	17173.5	1388.62	0.0808585	-3.62846	3.83955e-156	1.78529e-154	GL985057.1	1265077	1266423	+	1209	-	GO:0005506;GO:0008610;GO:0016491	K07750	EC:1.14.18.9	I	opiNOG02680;sordNOG06220	-	18485016	G0R9U6
TRIREDRAFT_110173	1660.95	3266.85	55.0434	0.0168491	-5.89119	7.61965e-156	3.52468e-154	GL985074.1	167893	168594	-	642	-	-	-	-	S	opiNOG30455;sordNOG11516	-	18482052	G0RRE8
TRIREDRAFT_121294	2126.44	3990.6	262.272	0.0657225	-3.92747	3.58679e-155	1.65066e-153	GL985062.1	44052	45875	+	1551	-	GO:0004553;GO:0005975;GO:0016021	-	-	SR	opiNOG16530;sordNOG08570	-	18483112	G0RH32
TRIREDRAFT_105242	619.785	1237.87	1.70001	0.00137334	-9.5081	6.38025e-155	2.92124e-153	GL985060.1	83688	84605	-	843	-	-	-	-	HR	opiNOG61462;hypNOG05554;opiNOG35807;euNOG24383	-	18480992	G0REY9
TRIREDRAFT_62872	304.092	0.675441	607.509	899.426	9.81286	7.23402e-155	3.29533e-153	GL985066.1	1072278	1073436	+	828	-	GO:0016021	-	-	S	opiNOG31022;sordNOG13278	-	18486980	G0RLJ9
TRIREDRAFT_103747	958.114	84.4118	1831.82	21.701	4.43969	3.89048e-154	1.76329e-152	GL985057.1	1104148	1104936	+	789	-	-	-	-	SR	opiNOG59230;opiNOG23112;sordNOG15534;sorNOG04678	-	18480676	G0R9Q3
TRIREDRAFT_74807	5633.3	830.602	10436	12.5644	3.65127	1.21194e-153	5.46528e-152	GL985057.1	927129	928476	-	1348	-	GO:0003824	-	-	R	opiNOG25662;sordNOG05376	-	18488386	G0RB43
TRIREDRAFT_72643	12624.3	23267	1981.66	0.0851704	-3.5535	1.36327e-152	6.11699e-151	GL985058.1	1083597	1086095	-	1396	-	GO:0004055;GO:0005524;GO:0005829;GO:0006526	K01940	EC:6.3.4.5	E	opiNOG14590;sordNOG11872	-	18488158	G0RC87
TRIREDRAFT_74214	2359.66	4412.92	306.395	0.0694313	-3.84827	1.4693e-152	6.55995e-151	GL985056.1	2404032	2405209	+	985	-	-	-	-	S	COG2930;opiNOG12841;NOG132878	-	18488309	G0R928
TRIREDRAFT_107971	391.371	9.21605	773.526	83.9325	6.39116	7.07447e-152	3.14288e-150	GL985065.1	999130	1000601	+	627	-	-	-	-	-	-	-	18481567	G0RK51
TRIREDRAFT_39755	1826.06	3424.77	227.356	0.0663857	-3.91298	2.16621e-150	9.57614e-149	GL985064.1	281080	282138	-	1026	-	GO:0004553;GO:0005975	-	-	SR	sordNOG09350;sorNOG00036;hypNOG01898	-	18484763	G0RJ98
TRIREDRAFT_52315	7598.12	14042.2	1154.06	0.0821851	-3.60498	2.48693e-150	1.09401e-148	GL985084.1	353120	354073	+	886	-	GO:0005375;GO:0016021	K14686	-	P	sordNOG13232;opiNOG33746	-	18485428	G0RVK7
TRIREDRAFT_5119	508.531	993.499	23.563	0.0237172	-5.39792	2.7371e-150	1.19818e-148	GL985074.1	563075	565836	+	1803	-	GO:0005507;GO:0016021;GO:0016491	K19791	-	Q	opiNOG03135	-	18485363	G0RRQ7
TRIREDRAFT_75027	3911.42	576.655	7246.18	12.5659	3.65144	2.70109e-149	1.17668e-147	GL985057.1	1819880	1821959	-	1998	-	-	-	-	S	sordNOG11234	-	18488417	G0RA91
TRIREDRAFT_80340	1697.77	11.5015	3384.04	294.225	8.20078	2.03456e-148	8.82035e-147	GL985073.1	156191	157379	+	1110	-	GO:0000009	K05528	EC:2.4.1.232	S	opiNOG54666;sordNOG06418	-	18489163	G0RQV5
TRIREDRAFT_105106	671.41	48.4944	1294.33	26.6902	4.73824	6.73412e-148	2.90538e-146	GL985059.1	1483641	1484234	-	594	-	-	-	-	S	sordNOG14496;sordNOG15814;opiNOG68501	-	18480958	G0RDK6
TRIREDRAFT_45717	3807.35	567.859	7046.83	12.4095	3.63337	7.18248e-148	3.084e-146	GL985058.1	1838107	1840464	-	2115	-	GO:0004571;GO:0005509;GO:0008152;GO:0016020	K01230	EC:3.2.1.113	G	sorNOG01866;sordNOG07682;opiNOG18155	-	18485055	G0RBB5
TRIREDRAFT_65410	1934.85	3720.37	149.32	0.0401356	-4.63897	1.05897e-147	4.52532e-146	GL985071.1	405068	405970	-	903	-	GO:0004604;GO:0019379	K00390	-	E	opiNOG04425;sordNOG08379	-	18487303	G0RPJ0
TRIREDRAFT_68590	327.762	4.34146	651.182	149.992	7.22874	1.22424e-147	5.2068e-146	GL985080.1	373643	374947	-	1086	-	GO:0008270;GO:0016491	K13953	EC:1.1.1.1	QC	COG1064;opiNOG53335	-	18487729	G0RU16
TRIREDRAFT_122422	986.745	97.6351	1875.85	19.2129	4.264	1.6833e-147	7.12543e-146	GL985067.1	468977	470049	-	799	-	-	-	-	R	sorNOG05884;necNOG12733;sordNOG14682	-	18483401	G0RMI4
TRIREDRAFT_44747	24946	1220.27	48671.7	39.8861	5.31781	3.27768e-147	1.38094e-145	GL985057.1	447246	450346	-	3101	-	GO:0005524	-	-	K	sordNOG08297	-	18484998	G0RAR6
TRIREDRAFT_123686	29722.7	5029.04	54416.3	10.8204	3.43568	6.98119e-147	2.92753e-145	GL985080.1	161571	162532	-	813	-	-	-	-	S	necNOG13521;magNOG12904;sordNOG15180;hypNOG13227	-	18483704	G0RU78
TRIREDRAFT_69245	735.835	2.70176	1468.97	543.707	9.08669	1.04097e-146	4.34498e-145	GL985083.1	386646	389732	-	2817	-	GO:0004553;GO:0005975	K01192	EC:3.2.1.25	G	sorNOG07262;sordNOG04495;opiNOG00386	-	18487810	G0RV96
TRIREDRAFT_70630	799.809	69.3664	1530.25	22.0604	4.46339	1.59371e-146	6.62129e-145	GL985093.1	81082	82325	-	1116	-	GO:0009058;GO:0016747	-	-	RE	opiNOG16886;sordNOG04755	-	18487994	G0RWY1
TRIREDRAFT_39426	310.661	3.31081	618.011	186.665	7.54431	1.59108e-145	6.57989e-144	GL985082.1	156900	158177	-	1044	-	-	-	-	S	hypNOG10276;NOG121801;sordNOG11396;opiNOG36988	-	18484753	G0RUQ9
TRIREDRAFT_72611	688.432	31.3223	1345.54	42.9579	5.42485	2.29809e-145	9.46014e-144	GL985058.1	604868	607480	-	2214	-	GO:0000981;GO:0003677;GO:0005634;GO:0006351;GO:0008270	-	-	S	hypNOG06331;opiNOG20607;hypNOG12195	-	18488153	G0RBV8
TRIREDRAFT_76018	2396.26	4453.73	338.779	0.0760663	-3.7166	3.48886e-145	1.42964e-143	GL985059.1	1189350	1190669	-	1225	-	GO:0006535	K01738	EC:2.5.1.47	E	sordNOG07302;opiNOG03957	-	18488561	G0RD69
TRIREDRAFT_102737	2874.52	422.466	5326.58	12.6083	3.6563	3.52626e-145	1.4384e-143	GL985056.1	1407604	1410786	-	2274	-	-	-	-	S	sordNOG08601;opiNOG31797	-	18480455	G0R850
TRIREDRAFT_111750	8354.42	15322.9	1385.92	0.0904474	-3.46678	1.53271e-144	6.22377e-143	GL985084.1	55456	57537	-	1980	-	GO:0016021;GO:0016491	-	-	QP	sordNOG09943	-	18482397	G0RVB9
TRIREDRAFT_78828	1577.87	201.883	2953.86	14.6315	3.87101	4.66834e-144	1.8871e-142	GL985066.1	970601	972313	-	1713	-	GO:0016787	-	-	T	sordNOG08788	-	18488939	G0RLH4
TRIREDRAFT_69574	766.722	1465.7	67.7454	0.0462205	-4.43532	3.87961e-143	1.56124e-141	GL985084.1	263357	264915	+	1347	-	GO:0005887;GO:0055085	-	-	RG	opiNOG18379;opiNOG12729;sordNOG04002	-	18487852	G0RVH6
TRIREDRAFT_82633	6628.13	12305.1	951.136	0.0772959	-3.69346	5.59155e-143	2.24012e-141	GL985101.1	54519	56495	-	1796	-	GO:0005886;GO:0016740;GO:0031225	K22832	EC:2.4.1.-	R	sordNOG09331;opiNOG06058	-	18489496	G0RXH1
TRIREDRAFT_109243	258.197	0	516.395	Inf	Inf	8.5058e-143	3.39249e-141	GL985070.1	145331	146131	+	732	-	-	-	-	-	-	-	18481837	G0RNZ9
TRIREDRAFT_102851	352.566	8.62913	696.503	80.7153	6.33477	1.54803e-142	6.1469e-141	GL985056.1	1796740	1797398	-	357	-	-	-	-	-	-	-	18480484	G0R8G2
TRIREDRAFT_80058	598.756	4.95847	1192.55	240.508	7.90994	2.38704e-142	9.43669e-141	GL985071.1	710066	712324	-	2014	-	GO:0016021;GO:0022857	-	-	R	opiNOG09651	-	18489117	G0RPS0
TRIREDRAFT_121416	95911.2	186917	4905.92	0.0262466	-5.25173	1.06665e-140	4.19831e-139	GL985062.1	805676	806826	-	974	-	GO:0016021	-	-	S	sordNOG14318;NOG94669	-	18483148	G0RH88
TRIREDRAFT_82309	491.129	18.6027	963.656	51.8019	5.69493	4.06347e-140	1.59238e-138	GL985090.1	8284	10186	+	1665	-	GO:0016021;GO:0022857	-	-	R	pleNOG07350;opiNOG21959	-	18489446	G0RWI3
TRIREDRAFT_31447	261.057	0.675441	521.438	771.997	9.59245	1.07355e-139	4.18873e-138	GL985057.1	1333710	1334360	-	651	-	-	-	-	R	opiNOG29072;sordNOG05843	-	18484497	G0R9X1
TRIREDRAFT_63981	948.374	75.4045	1821.34	24.1543	4.59421	1.66398e-139	6.46433e-138	GL985068.1	25475	27486	-	1710	-	GO:0016021	-	-	S	opiNOG23998	-	18487113	G0RN17
TRIREDRAFT_123354	16059.8	2560.36	29559.2	11.5449	3.52919	1.74212e-139	6.73869e-138	GL985075.1	542208	545703	-	2325	-	-	-	-	S	opiNOG45309	-	18483629	G0RS68
TRIREDRAFT_61212	2756.66	332.78	5180.54	15.5675	3.96046	5.27363e-139	2.03114e-137	GL985063.1	881020	882875	+	1590	-	GO:0004497;GO:0005506;GO:0016021;GO:0016705;GO:0020037	-	-	Q	sordNOG07715	-	18486743	G0RI09
TRIREDRAFT_45459	4380.36	8032.53	728.195	0.0906558	-3.46346	1.08645e-138	4.16658e-137	GL985058.1	908257	909694	+	1380	-	GO:0009082;GO:0052654;GO:0052655;GO:0052656	K00826	EC:2.6.1.42	E	sordNOG05611	-	18485038	G0RC37
TRIREDRAFT_72091	425.723	17.1115	834.335	48.7586	5.60758	2.03722e-138	7.77957e-137	GL985057.1	24118	25416	-	1145	-	-	-	-	S	sordNOG14624;opiNOG45491	-	18488128	G0RAG1
TRIREDRAFT_70996	1012.89	1988.67	37.1099	0.0186606	-5.74386	3.47802e-138	1.32253e-136	GL985101.1	52233	53102	+	729	-	-	-	-	S	hypNOG02438;sordNOG14661	-	18488052	G0RXH0
TRIREDRAFT_121482	716.261	15.9957	1416.53	88.5567	6.46853	1.38636e-135	5.24945e-134	GL985062.1	1282478	1284372	+	1710	-	GO:0016021;GO:0022857	-	-	R	opiNOG04964	-	18483167	G0RH09
TRIREDRAFT_79738	632.824	1212.17	53.4736	0.0441138	-4.50263	1.39534e-135	5.26124e-134	GL985070.1	125014	126642	-	1308	-	GO:0016021;GO:0055114	-	-	R	opiNOG14722	-	18489066	G0RNZ4
TRIREDRAFT_66788	655.126	0.991029	1309.26	1321.11	10.3675	3.23907e-135	1.21621e-133	GL985074.1	131213	132136	+	924	-	-	-	-	S	opiNOG11481;sordNOG05368	-	18487499	G0RRD4
TRIREDRAFT_55319	1672.31	186.147	3158.47	16.9676	4.08471	5.62687e-135	2.10398e-133	GL985057.1	1617508	1619040	+	1533	-	GO:0031221;GO:0046373;GO:0046556	K20844	EC:3.2.1.55	SRG	NOG95022;opiNOG70152;sordNOG11329	-	18485827	G0RA39
TRIREDRAFT_51907	2268.96	274.664	4263.25	15.5217	3.95621	1.10566e-134	4.11711e-133	GL985081.1	213783	216107	-	2088	-	GO:0000981;GO:0005634;GO:0008270	-	-	S	sordNOG04593	-	18485403	G0RUF3
TRIREDRAFT_66077	237.085	0	474.169	Inf	Inf	1.32831e-134	4.92573e-133	GL985072.1	39863	40258	+	315	-	-	-	-	-	-	-	18487404	G0RQ55
TRIREDRAFT_123238	717.533	1365.51	69.5578	0.0509392	-4.29508	3.12139e-134	1.15273e-132	GL985074.1	281700	283150	-	1321	-	GO:0033961	-	-	R	sordNOG09216;opiNOG00136	-	18483601	G0RRH7
TRIREDRAFT_60270	3008.55	503.464	5513.63	10.9514	3.45304	3.51633e-133	1.29326e-131	GL985062.1	1101190	1104060	+	2751	-	GO:0003676;GO:0031047	-	-	J	opiNOG00060;sordNOG05236	-	18486598	G0RGV0
TRIREDRAFT_120339	1524.3	219.945	2828.65	12.8607	3.6849	4.88074e-133	1.78775e-131	GL985058.1	288753	291528	-	2553	-	-	-	-	-	-	-	18482849	G0RBK3
TRIREDRAFT_23173	2020.39	315.852	3724.93	11.7933	3.55989	1.51229e-132	5.51679e-131	GL985079.1	232210	234132	-	1650	-	-	-	-	S	hypNOG04983;opiNOG46385;sordNOG12826	-	18484239	G0RTP0
TRIREDRAFT_122879	27224.3	5242.44	49206.1	9.38611	3.23053	2.08623e-132	7.57967e-131	GL985071.1	282625	284945	-	2145	-	GO:0046983	-	-	K	sordNOG05381;opiNOG47391;opiNOG81233;hypNOG07342	-	18483506	G0RQ24
TRIREDRAFT_106457	1274.71	174.589	2374.84	13.6024	3.76579	2.54141e-132	9.19621e-131	GL985062.1	734997	736088	-	1092	-	GO:0016021	-	-	S	sordNOG11206;hypNOG00657	-	18481262	G0RH68
TRIREDRAFT_22271	1390.5	2583.04	197.965	0.0766405	-3.70575	8.79787e-132	3.17077e-130	GL985064.1	50026	51354	+	1195	-	GO:0016491	-	-	QC	COG0604;opiNOG06079	-	18484105	G0RJ10
TRIREDRAFT_44967	58970.6	106322	11619.3	0.109284	-3.19384	6.41344e-131	2.30217e-129	GL985057.1	1227694	1228586	-	893	-	-	-	-	S	sordNOG13497;sorNOG06113;hypNOG13115;opiNOG63692	-	18485015	G0R9T4
TRIREDRAFT_23298	4942.52	8986.86	898.18	0.0999437	-3.32274	1.22526e-130	4.38066e-129	GL985083.1	57421	59045	-	1458	-	GO:0004107;GO:0009073	K01736	EC:4.2.3.5	E	sordNOG09112;opiNOG01338	-	18484264	G0RUZ4
TRIREDRAFT_121702	271.265	3.92782	538.602	137.125	7.09935	7.50711e-130	2.67337e-128	GL985063.1	1179571	1181124	-	1466	-	-	-	-	SR	hypNOG11501;opiNOG59945;necNOG06202	-	18483224	G0RIE6
TRIREDRAFT_104469	5399.75	1001.03	9798.47	9.7884	3.29107	7.77647e-130	2.75834e-128	GL985058.1	1387165	1388427	+	1197	-	GO:0016021	-	-	S	sordNOG07272;opiNOG36715	-	18480860	G0RCH1
TRIREDRAFT_78401	22814.8	41121	4508.56	0.109641	-3.18914	3.34413e-129	1.18151e-127	GL985065.1	755421	763660	+	3360	-	GO:0005623;GO:0045454;GO:0051920	-	-	SOR	opiNOG01878;sordNOG07675;hypNOG00836	-	18488878	G0RKL5
TRIREDRAFT_77512	759.896	83.432	1436.36	17.2159	4.10567	3.76367e-129	1.32452e-127	GL985063.1	406023	407443	+	1421	-	GO:0004497;GO:0005506;GO:0016705;GO:0020037	-	-	Q	opiNOG18020;sorNOG00728;sordNOG06227	-	18488765	G0RI96
TRIREDRAFT_30759	668.988	1270.58	67.3973	0.0530445	-4.23665	3.73433e-128	1.30906e-126	GL985087.1	199976	201169	+	978	-	GO:0016491	-	-	QC	COG0604;sordNOG05269;sorNOG02988;opiNOG13587	-	18484479	G0RW72
TRIREDRAFT_120224	2430.46	415.784	4445.13	10.691	3.41832	8.40768e-128	2.93582e-126	GL985057.1	1538310	1542013	+	3210	-	GO:0003676	-	-	SR	necNOG09487;sordNOG07084	-	18482824	G0RA22
TRIREDRAFT_123787	563.526	1078.09	48.9626	0.0454161	-4.46065	1.01055e-127	3.515e-126	GL985081.1	340196	341566	+	1210	-	GO:0016491	-	-	R	sordNOG05414	-	18483736	G0RUG9
TRIREDRAFT_64448	2941.66	520.192	5363.13	10.3099	3.36596	1.31239e-127	4.54726e-126	GL985069.1	745079	746629	-	1497	-	GO:0016021	-	-	S	sordNOG06674;hypNOG00932	-	18487172	G0RNB8
TRIREDRAFT_123468	926.472	1760.88	92.0668	0.0522846	-4.25747	2.9134e-127	1.00557e-125	GL985077.1	168107	169558	+	1301	-	GO:0018580	K00459	EC:1.13.12.16	SC	sorNOG07542;sordNOG05866;pleNOG08019	-	18483648	G0RSU0
TRIREDRAFT_82667	3618.26	6601.24	635.284	0.0962371	-3.37726	3.22088e-127	1.10744e-125	GL985109.1	12512	13939	+	1286	-	GO:0004413;GO:0005524;GO:0006566	K00872	EC:2.7.1.39	E	sordNOG05521	-	18489499	G0RXN2
TRIREDRAFT_68706	2498.34	432.389	4564.29	10.556	3.39999	3.8596e-127	1.32199e-125	GL985081.1	121781	123918	-	1803	-	-	-	-	S	sordNOG14255	-	18487744	G0RUC9
TRIREDRAFT_2735	936.77	120.504	1753.04	14.5476	3.86271	1.11262e-126	3.79644e-125	GL985058.1	1757080	1758694	+	1479	-	GO:0004553;GO:0005975;GO:0008061	K01183	EC:3.2.1.14	G	opiNOG03681;sordNOG11375	-	18484377	G0RCS3
TRIREDRAFT_64667	11636	2317.07	20954.9	9.04371	3.17692	1.62848e-126	5.53561e-125	GL985069.1	599398	599681	+	216	-	-	-	-	S	opiNOG45017;opiNOG45933;hypNOG13793	-	18487190	G0RN76
TRIREDRAFT_70845	593.559	56.2491	1130.87	20.1047	4.32946	2.68216e-126	9.08292e-125	GL985097.1	13474	15857	+	2292	-	GO:0016787	-	-	R	sordNOG04868;opiNOG09691;sorNOG06889	-	18488019	G0RX78
TRIREDRAFT_110653	4503.71	8157.66	849.761	0.104167	-3.26303	1.13057e-125	3.81419e-124	GL985076.1	432883	433160	+	192	-	GO:0016021	-	-	S	sordNOG14852;opiNOG74208;sorNOG06250;hypNOG02576	-	18482150	G0RSK6
TRIREDRAFT_66345	7884.27	14251.4	1517.16	0.106457	-3.23165	1.16608e-125	3.91924e-124	GL985073.1	70292	71079	+	639	-	GO:0004784;GO:0046872	K04564	EC:1.15.1.1	P	sordNOG11985	-	18487442	G0RQS7
TRIREDRAFT_60086	643.092	1220.08	66.0995	0.0541762	-4.2062	2.26827e-125	7.59531e-124	GL985062.1	1170229	1171657	+	1374	-	GO:0016021;GO:0022857	-	-	RG	NOG07150;sordNOG04402	-	18486569	G0RGX5
TRIREDRAFT_48792	2256.67	394.937	4118.4	10.428	3.38239	2.56239e-124	8.54829e-123	GL985066.1	196126	197979	+	1675	-	GO:0008892	K01487	EC:3.5.4.3	F	opiNOG00968;sordNOG11811	-	18485219	G0RLE6
TRIREDRAFT_122448	482.619	38.6055	926.633	24.0026	4.58512	7.92278e-124	2.6333e-122	GL985067.1	645370	647565	+	2196	-	GO:0003676;GO:0003700	-	-	R	sordNOG13300;hypNOG12388	-	18483405	G0RLW0
TRIREDRAFT_105291	1075.31	1997.37	153.241	0.0767213	-3.70423	1.31572e-123	4.35693e-122	GL985060.1	199415	202830	+	2166	-	GO:0016021	-	-	S	hypNOG02495;opiNOG48151	-	18481007	G0RF86
TRIREDRAFT_122778	9560.89	18796.3	325.516	0.0173181	-5.85157	1.54761e-123	5.10599e-122	GL985070.1	18217	19356	+	1140	-	GO:0016491	-	-	R	sorNOG03968;sordNOG04711	-	18483478	G0RNV6
TRIREDRAFT_111082	29387.6	57374.8	1400.4	0.0244079	-5.35651	1.84651e-123	6.0698e-122	GL985079.1	256359	257427	+	885	-	-	-	-	R	sordNOG12205;sordNOG12791	-	18482256	G0RTP8
TRIREDRAFT_108996	250.454	3.60914	497.299	137.789	7.10631	1.91321e-123	6.2661e-122	GL985069.1	210556	211435	+	369	-	-	-	-	-	-	-	18481789	G0RNK9
TRIREDRAFT_2837	588.46	58.097	1118.82	19.2579	4.26737	2.3198e-123	7.57014e-122	GL985059.1	472209	472757	+	549	-	-	-	-	S	sordNOG14365	-	18484413	G0RDR5
TRIREDRAFT_65153	849.287	81.9486	1616.63	19.7273	4.30212	6.87944e-123	2.23682e-121	GL985070.1	372826	374658	+	1668	-	GO:0016021;GO:0022857	-	-	R	necNOG09757;sordNOG04044;hypNOG01729;sordNOG15389	-	18487272	G0RP99
TRIREDRAFT_58603	2165.11	217.075	4113.15	18.948	4.24397	3.57351e-122	1.15771e-120	GL985060.1	1542515	1545026	+	2430	-	-	-	-	R	opiNOG13922;sordNOG05661	-	18486326	G0REF4
TRIREDRAFT_73881	1376.95	221.845	2532.06	11.4136	3.51269	3.31277e-121	1.06938e-119	GL985056.1	1300816	1302867	-	2052	-	-	K10268	-	R	sordNOG09093	-	18488262	G0R804
TRIREDRAFT_122531	4263.69	7686.88	840.505	0.109343	-3.19307	6.88898e-121	2.21583e-119	GL985068.1	257460	258928	+	1223	-	GO:0004073;GO:0008652;GO:0046983;GO:0050661;GO:0051287	K00133	EC:1.2.1.11	E	sordNOG11496	-	18483424	G0RMN2
TRIREDRAFT_23292	17872.7	33413.3	2332.14	0.0697967	-3.8407	1.41679e-120	4.54081e-119	GL985082.1	428043	429171	-	1070	-	GO:0016491	-	-	Q	opiNOG06079	-	18484260	G0RUK7
TRIREDRAFT_80639	508.53	987.045	30.0152	0.0304091	-5.03935	3.45436e-120	1.10318e-118	GL985074.1	560796	562127	-	1332	-	GO:0005381;GO:0033573	K07243	-	P	COG0672;opiNOG00863	-	18489198	G0RRQ6
TRIREDRAFT_123475	119176	221305	17047	0.0770294	-3.69845	3.62086e-120	1.15225e-118	GL985077.1	242579	245082	-	2348	-	-	-	-	R	sordNOG14915;opiNOG64087;sorNOG08272	-	18483651	G0RSW5
TRIREDRAFT_60337	611.578	1210.95	12.2064	0.01008	-6.63236	1.11138e-119	3.52422e-118	GL985062.1	1151513	1152591	+	1017	-	-	-	-	S	sordNOG04485;opiNOG19457	-	18486606	G0RGW8
TRIREDRAFT_58774	930.9	1730.1	131.695	0.0761198	-3.71558	2.06411e-119	6.52229e-118	GL985060.1	1401282	1403274	-	1563	-	-	-	-	S	necNOG12875;sordNOG15252	-	18486362	G0REB7
TRIREDRAFT_50215	4138.79	7938.34	339.242	0.0427347	-4.54845	2.17749e-119	6.85643e-118	GL985071.1	433949	435925	-	1916	-	GO:0004553;GO:0005975;GO:0016021	-	-	S	opiNOG01397;sordNOG09381;sorNOG04344	-	18485312	G0RPJ8
TRIREDRAFT_122287	11255.2	20120.7	2389.79	0.118773	-3.07372	2.36517e-119	7.42133e-118	GL985066.1	691848	698443	+	6456	-	GO:0005506;GO:0006537;GO:0010181;GO:0016040;GO:0050660;GO:0051538	K00264	EC:1.4.1.14	E	sordNOG08982	-	18483373	G0RL51
TRIREDRAFT_53893	12327	2650.93	22003	8.30011	3.05313	1.36358e-118	4.26368e-117	GL985056.1	3554307	3555128	+	822	-	-	-	-	S	necNOG07362;hypNOG00420;sordNOG12356	-	18485621	G0R7U4
TRIREDRAFT_120272	3288.02	5928.8	647.231	0.109167	-3.19539	1.97677e-118	6.15955e-117	GL985057.1	1865610	1867746	-	2082	-	GO:0005509;GO:0016491	K03885	EC:1.6.99.3	C	sordNOG11536	-	18482835	G0RAA5
TRIREDRAFT_104140	830.993	113.64	1548.35	13.625	3.76818	2.50775e-118	7.78703e-117	GL985058.1	263824	265109	-	999	-	GO:0006574;GO:0008442;GO:0050661;GO:0051287	K00020	EC:1.1.1.31	E	sordNOG07527	-	18480755	G0RBJ7
TRIREDRAFT_123130	3637.24	727.952	6546.52	8.99306	3.16881	4.00703e-118	1.23997e-116	GL985073.1	372159	374592	-	2434	-	-	-	-	S	necNOG10166;hypNOG06792	-	18483564	G0RR07
TRIREDRAFT_60890	3397.91	673.666	6122.16	9.08782	3.18393	4.9708e-118	1.53292e-116	GL985063.1	534628	535797	-	1170	-	GO:0016491	-	-	C	sordNOG06154	-	18486698	G0RII8
TRIREDRAFT_123729	23671.7	42147.1	5196.18	0.123287	-3.01991	7.76593e-118	2.38669e-116	GL985080.1	382960	384591	-	1360	-	GO:0001300;GO:0001302;GO:0003729;GO:0005759;GO:0005975;GO:0006099;GO:0006108;GO:0030060	K00026	EC:1.1.1.37	C	sordNOG04507;opiNOG00802	-	18483720	G0RU19
TRIREDRAFT_50212	7692.29	14569.9	814.688	0.0559159	-4.1606	8.92181e-118	2.73257e-116	GL985071.1	424586	428299	-	3634	-	GO:0016021;GO:0016740	-	-	S	sorNOG02914;opiNOG15789;sordNOG04770	-	18485311	G0RPJ7
TRIREDRAFT_119822	19151.8	4206.09	34097.5	8.1067	3.01911	1.25884e-117	3.84247e-116	GL985056.1	2288315	2290520	-	2139	-	GO:0004672;GO:0005524	-	-	T	sordNOG06248	-	18482717	G0R8V6
TRIREDRAFT_120803	1928.39	352.586	3504.2	9.93854	3.31303	1.57366e-117	4.78713e-116	GL985059.1	1417325	1418941	-	1487	-	GO:0016021	-	-	S	sorNOG06121;hypNOG10367	-	18482963	G0RDJ0
TRIREDRAFT_22755	10238	2209.03	18267	8.26923	3.04775	2.00681e-117	6.08415e-116	GL985069.1	504117	506995	+	2797	-	GO:0000981;GO:0005634;GO:0008270	-	-	S	sordNOG08663	-	18484184	G0RNS6
TRIREDRAFT_77299	608.225	70.2522	1146.2	16.3155	4.02817	3.11664e-116	9.41709e-115	GL985062.1	1299991	1304407	-	4417	-	GO:0000272;GO:0005576;GO:0052761	K15855	EC:3.2.1.165	G	sordNOG05697;opiNOG56094	-	18488738	G0RH14
TRIREDRAFT_76696	389.353	28.1271	750.579	26.6853	4.73797	6.92449e-116	2.08525e-114	GL985061.1	357860	359939	-	1975	-	-	-	-	QP	COG2072;sordNOG06035	-	18488650	G0RFL3
TRIREDRAFT_120381	570.75	63.3866	1078.11	17.0085	4.08819	3.00809e-115	9.0283e-114	GL985058.1	708358	711759	-	2935	-	GO:0016021	-	-	S	hypNOG07226;sorNOG04258;sordNOG05139;necNOG10124	-	18482861	G0RBY1
TRIREDRAFT_120983	3446.57	708.871	6184.26	8.7241	3.12501	3.5775e-115	1.07015e-113	GL985060.1	930411	931696	+	1164	-	GO:0009116;GO:0016740	K00761	EC:2.4.2.9	F	sordNOG07586	-	18483017	G0REV5
TRIREDRAFT_43671	1250.06	2483.91	16.2096	0.00652582	-7.25963	9.20138e-115	2.74329e-113	GL985056.1	428720	430722	+	1790	-	GO:0008519;GO:0016021	K03320	-	P	sordNOG06524	-	18484935	G0R6R3
TRIREDRAFT_110261	1202.81	42.1663	2363.45	56.0506	5.80866	1.17966e-114	3.50538e-113	GL985074.1	456699	456941	-	243	-	-	-	-	-	-	-	18482065	G0RRM3
TRIREDRAFT_69611	234.967	4.62075	465.313	100.701	6.65393	2.95741e-114	8.75902e-113	GL985084.1	358734	360413	-	1443	-	GO:0005887;GO:0055085	-	-	G	opiNOG12938;opiNOG10291	-	18487854	G0RVL0
TRIREDRAFT_82662	22162.9	42923.3	1402.43	0.0326729	-4.93576	4.14318e-114	1.22306e-112	GL985109.1	6904	7709	-	740	-	-	-	-	R	opiNOG33293;hypNOG08893	-	18489498	G0RXN0
TRIREDRAFT_111357	6771.41	1096.74	12446.1	11.3482	3.5044	4.37331e-114	1.28676e-112	GL985081.1	137583	139118	+	1281	-	GO:0016491	K00306	-	R	opiNOG31274	-	18482313	G0RUD1
TRIREDRAFT_82049	482.753	918.515	46.9914	0.0511602	-4.28884	8.95598e-114	2.6265e-112	GL985084.1	349245	350502	+	1113	-	-	-	-	R	sordNOG09789;opiNOG26167	-	18489414	G0RVK5
TRIREDRAFT_70491	2209.02	4165.92	252.114	0.0605182	-4.04649	9.64117e-114	2.81824e-112	GL985091.1	33706	34662	-	957	-	GO:0016787	-	-	R	opiNOG38336;opiNOG48555;COG1073	-	18487977	G0RWN3
TRIREDRAFT_76075	1142.1	190.339	2093.86	11.0007	3.45953	1.82544e-113	5.31867e-112	GL985059.1	1364738	1365539	-	703	-	GO:0016021	-	-	S	sordNOG14229;opiNOG41097	-	18488570	G0RDH4
TRIREDRAFT_49205	6698.16	12237.2	1159.07	0.0947165	-3.40024	3.62153e-113	1.05177e-111	GL985067.1	443193	444381	-	1126	-	GO:0004601;GO:0006979;GO:0016021;GO:0020037;GO:0046872	K00428	EC:1.11.1.5	C	opiNOG04644;sordNOG07190	-	18485243	G0RMH8
TRIREDRAFT_57940	24428.2	46539	2317.41	0.049795	-4.32785	4.19121e-113	1.21329e-111	GL985059.1	115671	116759	+	948	-	GO:0009916;GO:0016021;GO:0046872;GO:0070469	-	-	C	sordNOG04152;opiNOG11326	-	18486215	G0RDD1
TRIREDRAFT_123174	12333.6	23040.3	1627	0.0706155	-3.82387	6.07905e-113	1.75413e-111	GL985073.1	634771	636979	+	1684	-	GO:0004617;GO:0006564;GO:0051287	K00058	-	E	sordNOG06860;opiNOG05818	-	18483576	G0RR70
TRIREDRAFT_22388	1347.37	237.786	2456.95	10.3326	3.36914	6.86514e-113	1.97461e-111	GL985065.1	205463	207309	+	1847	-	GO:0005634;GO:0006302	-	-	S	sordNOG08264;opiNOG39015	-	18484122	G0RKR7
TRIREDRAFT_79726	240.443	5.91012	474.975	80.3664	6.32852	1.34174e-112	3.8469e-111	GL985070.1	84689	85537	-	849	-	GO:0016021	-	-	S	opiNOG56255;sordNOG13867;opiNOG57145;eurotNOG06395	-	18489064	G0RNY0
TRIREDRAFT_57098	1129.8	190.775	2068.82	10.8443	3.43887	5.95139e-112	1.70088e-110	GL985058.1	434292	436853	+	2337	-	GO:0003824;GO:0030246	-	-	SR	opiNOG07768;treNOG05880	-	18486093	G0RBQ3
TRIREDRAFT_79037	6179.54	10984.2	1374.89	0.12517	-2.99804	9.37768e-112	2.6716e-110	GL985067.1	516144	518697	+	1808	-	GO:0004066;GO:0005524;GO:0006529;GO:0006541	K01953	EC:6.3.5.4	E	opiNOG09213;sordNOG09746	-	18488971	G0RMJ9
TRIREDRAFT_23238	2213.51	443.032	3983.98	8.99253	3.16873	1.30613e-111	3.70926e-110	GL985081.1	120072	121589	+	1375	-	GO:0008168	K20246	-	S	opiNOG56942	-	18484253	G0RUC8
TRIREDRAFT_106330	821.457	123.2	1519.71	12.3353	3.62472	3.01233e-111	8.52764e-110	GL985062.1	371421	373836	+	1596	-	GO:0016021;GO:0022857	-	-	R	opiNOG04964	-	18481241	G0RHS6
TRIREDRAFT_5088	1209.69	2349.86	69.5162	0.0295832	-5.07908	3.25305e-111	9.18015e-110	GL985074.1	277379	278168	+	699	-	GO:0008080	-	-	SR	opiNOG27531;hypNOG01803;opiNOG29775	-	18485348	G0RRH5
TRIREDRAFT_49112	1302.49	2512.81	92.165	0.0366781	-4.76894	4.92433e-111	1.3853e-109	GL985067.1	177426	178979	+	1410	-	GO:0008483;GO:0030170	K01845	EC:5.4.3.8	H	opiNOG16751;sordNOG11161	-	18485237	G0RM77
TRIREDRAFT_55630	218.234	432.778	3.68927	0.00852462	-6.87415	2.11666e-110	5.9359e-109	GL985057.1	136228	137636	+	1350	-	GO:0005887;GO:0055085	-	-	R	opiNOG51758	-	18485875	G0RAJ0
TRIREDRAFT_60508	5681.65	1272.54	10090.8	7.92962	2.98725	2.29212e-110	6.40795e-109	GL985062.1	762077	766065	+	2892	-	GO:0004519;GO:0006289;GO:0009411	K13281	EC:3.-.-.-	SR	opiNOG17905;opiNOG13919	-	18486636	G0RH74
TRIREDRAFT_5807	195.312	1.31304	389.31	296.495	8.21186	2.53742e-110	7.07169e-109	GL985085.1	83339	86152	+	2268	-	GO:0004560	K15923	EC:3.2.1.51	G	opiNOG07806	-	18486232	G0RVP6
TRIREDRAFT_111253	413.82	37.1068	790.533	21.3043	4.41307	3.16569e-110	8.79534e-109	GL985080.1	247884	248666	+	783	-	-	-	-	-	-	-	18482301	G0RTY4
TRIREDRAFT_107850	716.055	101.497	1330.61	13.1099	3.71258	4.04053e-110	1.11913e-108	GL985065.1	689667	690719	+	915	-	-	-	-	R	opiNOG37063;opiNOG25720	-	18481538	G0RKI9
TRIREDRAFT_76013	6281.51	11144	1419.05	0.127337	-2.97327	4.50596e-110	1.2442e-108	GL985059.1	1177632	1179737	-	1647	-	GO:0016491;GO:0071949	K21618	EC:1.1.99.40	C	sordNOG05527;opiNOG08613	-	18488560	G0RD65
TRIREDRAFT_107639	8198.36	14518.6	1878.16	0.129362	-2.95051	4.69103e-110	1.29133e-108	GL985065.1	80118	81077	-	960	-	-	-	-	SMG	opiNOG55795;opiNOG11930;COG0702	-	18481501	G0RKN4
TRIREDRAFT_78864	4414.2	7854.81	973.597	0.123949	-3.01218	5.31522e-110	1.45868e-108	GL985067.1	9559	10952	-	1394	-	GO:0004047;GO:0004375;GO:0005739;GO:0006546;GO:0006730;GO:0008483	K00605	EC:2.1.2.10	E	sordNOG06837	-	18488944	G0RLY3
TRIREDRAFT_112609	602.106	76.6761	1127.54	14.7052	3.87825	6.69932e-110	1.83292e-108	GL985103.1	10208	12107	-	1476	-	GO:0016021	-	-	-	-	-	18482616	G0RXI0
TRIREDRAFT_122233	9441.79	18356.3	527.265	0.0287239	-5.1216	2.22076e-109	6.05747e-108	GL985066.1	304507	306107	-	1246	-	GO:0003862;GO:0009098	K00052	EC:1.1.1.85	E	sordNOG05049;COG0473;opiNOG03899	-	18483363	G0RLM5
TRIREDRAFT_119826	689.18	1281.79	96.5691	0.0753393	-3.73045	5.36705e-109	1.45951e-107	GL985056.1	2334381	2337547	+	3039	-	GO:0003677;GO:0005634;GO:0006355	-	-	K	sordNOG06086;opiNOG16907	-	18482720	G0R8W8
TRIREDRAFT_59665	659.583	92.1769	1226.99	13.3112	3.73457	7.32283e-108	1.98535e-106	GL985061.1	236239	238500	+	2262	-	-	-	-	S	opiNOG53186	-	18486500	G0RG65
TRIREDRAFT_122868	3934.01	7090.43	777.586	0.109667	-3.1888	3.47025e-107	9.38013e-106	GL985071.1	200925	202126	-	1137	-	GO:0004412;GO:0009086;GO:0009088;GO:0009097;GO:0050661	K00003	EC:1.1.1.3	E	sordNOG06609	-	18483502	G0RQ00
TRIREDRAFT_104072	193.697	1.99003	385.405	193.668	7.59744	9.16277e-107	2.46927e-105	GL985058.1	68870	70589	+	1380	-	GO:0016021;GO:0022857	-	-	R	hypNOG06663;opiNOG09464	-	18480733	G0RB81
TRIREDRAFT_82041	263.518	11.8705	515.165	43.399	5.43959	2.18601e-106	5.87342e-105	GL985084.1	308932	310244	+	1239	-	GO:0016021	-	-	S	sordNOG08899;opiNOG23073	-	18489413	G0RVJ3
TRIREDRAFT_5610	13947	26618.4	1275.64	0.0479234	-4.38313	7.12447e-106	1.90851e-104	GL985081.1	252430	254325	+	1770	-	GO:0005524;GO:0005743;GO:0016021;GO:0016226;GO:0016887;GO:0042626;GO:0048250	K05663	-	Q	opiNOG02554	-	18485947	G0RUF9
TRIREDRAFT_122074	3807.43	7132.7	482.157	0.067598	-3.88687	1.01427e-105	2.70894e-104	GL985065.1	619064	621301	+	1750	-	GO:0004502;GO:0005741;GO:0006569;GO:0016021;GO:0019805;GO:0034354;GO:0043420;GO:0071949	K00486	EC:1.14.13.9	C	opiNOG00255;sorNOG00112;sordNOG09646	-	18483314	G0RKD8
TRIREDRAFT_122569	8180.89	1961.37	14400.4	7.342	2.87617	1.01905e-105	2.71362e-104	GL985068.1	471526	472656	-	1131	-	-	-	-	S	hypNOG14153;sordNOG15248	-	18483433	G0RMT7
TRIREDRAFT_3568	2087.99	3813.57	362.414	0.0950326	-3.39543	1.07422e-105	2.85208e-104	GL985062.1	990723	992537	-	1731	-	GO:0003847;GO:0016042	K01062	EC:3.1.1.47	I	sordNOG07332	-	18484649	G0RGR3
TRIREDRAFT_80115	1155.57	2129.89	181.24	0.0850933	-3.55481	1.47328e-105	3.90005e-104	GL985072.1	163718	164805	-	965	-	-	-	-	R	sordNOG12152	-	18489123	G0RQB2
TRIREDRAFT_56830	676.842	71.2048	1282.48	18.0111	4.17082	1.9285e-105	5.09009e-104	GL985058.1	353913	355734	-	1662	-	GO:0016787	-	-	TI	COG2272;opiNOG53346;opiNOG02551;sordNOG05341	-	18486056	G0RBM4
TRIREDRAFT_120698	5285.96	1239.27	9332.65	7.53076	2.9128	2.00635e-105	5.28004e-104	GL985059.1	811489	814087	-	2361	-	GO:0003676	-	-	K	opiNOG21596;sordNOG08921	-	18482937	G0RCU6
TRIREDRAFT_81576	9107.71	17212.8	1002.63	0.0582491	-4.10162	2.10791e-105	5.5311e-104	GL985081.1	8754	11906	+	3153	-	GO:0016903	K00380	EC:1.8.1.2	C	sordNOG11881	-	18489343	G0RU96
TRIREDRAFT_81652	1191.85	2162.2	221.499	0.102442	-3.28712	2.40278e-105	6.28645e-104	GL985081.1	249566	251381	+	1728	-	GO:0004497;GO:0005506;GO:0016021;GO:0016705;GO:0020037	-	-	Q	necNOG08763;sordNOG04246;hypNOG07708	-	18489355	G0RUF8
TRIREDRAFT_124283	2605.99	573.15	4638.82	8.09356	3.01678	3.29577e-105	8.59774e-104	GL985104.1	5324	7211	+	1650	-	GO:0046872	K11426	-	RB	sordNOG14019;opiNOG60964	-	18483853	G0RXI8
TRIREDRAFT_123179	9238.28	2240.18	16236.4	7.2478	2.85754	5.52397e-105	1.43687e-103	GL985073.1	645528	648299	+	1703	-	GO:0003935;GO:0009231	-	-	H	sordNOG06984	-	18483578	G0RR76
TRIREDRAFT_42752	3500.22	139.353	6861.08	49.2353	5.62162	6.31549e-105	1.63801e-103	GL985057.1	450921	451196	-	276	-	-	-	-	SRU	sacNOG01077;opiNOG47835;opiNOG45538;fuNOG19963;opiNOG69734	-	18484888	G0RAR7
TRIREDRAFT_79495	10110.1	17763.1	2457.12	0.138327	-2.85384	6.69189e-105	1.73064e-103	GL985069.1	231521	234226	-	2159	-	GO:0003852;GO:0009098	K01649	EC:2.3.3.13	E	opiNOG00564;sordNOG06299	-	18489036	G0RNL3
TRIREDRAFT_82087	5195.19	9158.85	1231.53	0.134464	-2.89471	5.20837e-104	1.3431e-102	GL985085.1	169090	170346	-	1257	-	GO:0016021;GO:0016872	-	-	S	opiNOG26838;sordNOG07683	-	18489418	G0RVS9
TRIREDRAFT_44640	5162.89	281.89	10043.9	35.6305	5.15504	5.95148e-104	1.53033e-102	GL985056.1	3720479	3723711	+	2839	-	GO:0015105;GO:0016021	-	-	S	opiNOG09138;euroNOG06375;sordNOG10039	-	18484992	G0R839
TRIREDRAFT_61794	2315.37	508.31	4122.43	8.11009	3.01972	1.06425e-103	2.72873e-102	GL985064.1	395388	396212	+	825	-	GO:0003676;GO:0016787;GO:0046872	K01173	-	F	sordNOG04538;opiNOG02919	-	18486821	G0RJB9
TRIREDRAFT_123131	2186.55	3894.63	478.471	0.122854	-3.02498	4.20111e-103	1.0741e-101	GL985073.1	381221	382144	-	924	-	-	-	-	T	opiNOG25801;opiNOG26348;opiNOG37482	-	18483565	G0RR08
TRIREDRAFT_62488	592.861	33.256	1152.47	34.6544	5.11497	6.27717e-103	1.60032e-101	GL985065.1	880817	882516	-	1431	-	GO:0005887;GO:0055085	-	-	R	sordNOG10769;hypNOG08906	-	18486928	G0RKV8
TRIREDRAFT_76758	239.348	9.92956	468.767	47.2093	5.561	3.65839e-102	9.30039e-101	GL985061.1	596683	598448	-	1644	-	GO:0016021;GO:0022857	K08141	-	R	sordNOG04295;opiNOG03795	-	18488662	G0RFS1
TRIREDRAFT_78347	1962.13	3496.18	428.075	0.122441	-3.02984	6.63717e-102	1.68254e-100	GL985065.1	541373	543452	-	1911	-	GO:0003849;GO:0009073;GO:0009423	K01626	EC:2.5.1.54	E	sordNOG12148	-	18488872	G0RKB4
TRIREDRAFT_111074	2181.73	3878.65	484.802	0.124993	-3.00009	7.48738e-102	1.89272e-100	GL985079.1	244035	245583	+	1342	-	GO:0008108;GO:0008270;GO:0033499	K00965	EC:2.7.7.12	C	sordNOG04177	-	18482254	G0RTP4
TRIREDRAFT_23353	2312.8	4211.72	413.887	0.0982703	-3.3471	7.88416e-102	1.98743e-100	GL985084.1	350626	352536	-	1797	-	GO:0016021;GO:0016491	-	-	QP	sordNOG11659;hypNOG06821;opiNOG09732	-	18484272	G0RVK6
TRIREDRAFT_105752	383.751	748.453	19.0481	0.02545	-5.29619	8.29856e-102	2.08603e-100	GL985060.1	1663050	1664192	-	1143	-	GO:0015140;GO:0016021	-	-	P	COG1275;sordNOG08146	-	18481095	G0REP2
TRIREDRAFT_104911	1707.6	364.505	3050.7	8.36944	3.06513	1.20819e-101	3.02857e-100	GL985059.1	905179	905616	-	336	-	-	-	-	S	necNOG14012	-	18480930	G0RCX1
TRIREDRAFT_5016	4552.87	405.96	8699.77	21.4301	4.42157	2.46957e-101	6.17325e-100	GL985073.1	387486	388295	+	810	-	-	-	-	S	opiNOG59742;sordNOG14294	-	18485309	G0RR09
TRIREDRAFT_123313	3778.26	901.826	6654.7	7.37913	2.88345	3.06249e-101	7.63411e-100	GL985075.1	205367	208972	+	3308	-	GO:0004674;GO:0005524	K08269	EC:2.7.11.1	OTU	opiNOG02981;NOG04529;sordNOG06262	-	18483622	G0RRX8
TRIREDRAFT_123541	870.571	1587.57	153.572	0.0967342	-3.36983	3.12013e-101	7.75625e-100	GL985078.1	215699	217035	+	942	-	GO:0016021;GO:0022857	K15109	-	C	sordNOG04601;opiNOG03434	-	18483662	G0RTB5
TRIREDRAFT_4726	565.861	79.951	1051.77	13.1552	3.71756	3.26031e-101	8.08233e-100	GL985070.1	39475	41248	+	1548	-	GO:0005506;GO:0016705;GO:0020037	K10437	EC:1.14.14.54	Q	opiNOG17394;sordNOG06716	-	18485139	G0RNW4
TRIREDRAFT_121682	1833.55	399.248	3267.85	8.18501	3.03298	4.50345e-101	1.11333e-99	GL985063.1	1038930	1040372	-	938	-	GO:0000981;GO:0005634;GO:0008270	-	-	S	opiNOG17202;hypNOG05292	-	18483219	G0RIB2
TRIREDRAFT_105775	495.519	927.637	63.4013	0.0683471	-3.87098	4.52457e-101	1.11548e-99	GL985061.1	2303	4310	+	1260	-	-	-	-	S	opiNOG11757;opiNOG17685	-	18481100	G0RFU2
TRIREDRAFT_73516	17148.2	4385.84	29910.5	6.8198	2.76973	5.65833e-101	1.39117e-99	GL985056.1	72166	72589	-	358	-	-	-	-	S	hypNOG13793;opiNOG45933;sordNOG14962	-	18488202	G0R8Z1
TRIREDRAFT_3488	3583.09	6312.22	853.956	0.135286	-2.88591	8.94707e-101	2.19374e-99	GL985062.1	396983	398419	-	1287	-	GO:0016021	-	-	S	sordNOG08922	-	18484625	G0RHT3
TRIREDRAFT_122226	7820.68	13684.9	1956.46	0.142965	-2.80627	1.00756e-100	2.46371e-99	GL985066.1	273034	275129	-	1759	-	GO:0004088;GO:0006207;GO:0006541	K01956	EC:6.3.5.5	F	sordNOG11287;opiNOG11682	-	18483361	G0RLL8
TRIREDRAFT_77703	1499.13	2684.97	313.289	0.116683	-3.09934	1.01774e-100	2.48184e-99	GL985063.1	1147401	1151881	+	4416	-	GO:0005524;GO:0016021;GO:0016887;GO:0042626	-	-	Q	sordNOG07139	-	18488795	G0RIE3
TRIREDRAFT_123226	730.062	62.7178	1397.41	22.2809	4.47773	1.28974e-100	3.13661e-99	GL985074.1	231674	233817	+	2061	-	GO:0004555;GO:0005991	K01194	EC:3.2.1.28	G	sordNOG04994;opiNOG02219	-	18483595	G0RRG0
TRIREDRAFT_122993	1040.74	1884.6	196.881	0.104468	-3.25886	1.65029e-100	4.00261e-99	GL985072.1	191253	193164	+	1855	-	GO:0016021;GO:0016740	K00752	EC:2.4.1.212	M	sorNOG06543;sordNOG10610	-	18483533	G0RQC2
TRIREDRAFT_69834	341.027	24.8698	657.185	26.425	4.72383	2.87391e-100	6.9516e-99	GL985085.1	44326	46169	+	1536	-	GO:0005887;GO:0055085	-	-	G	sordNOG10119;pleNOG02426	-	18487889	G0RVN1
TRIREDRAFT_50618	11381.3	34.3227	22728.4	662.197	9.37112	1.37489e-99	3.31673e-98	GL985073.1	285911	288396	+	2142	-	GO:0016021;GO:0022857	-	-	R	opiNOG05704	-	18485336	G0RQZ2
TRIREDRAFT_122963	1929.96	310.078	3549.84	11.4482	3.51705	1.56044e-99	3.75425e-98	GL985071.1	725089	727710	-	2507	-	GO:0005507;GO:0008131;GO:0009308;GO:0048038	K00276	EC:1.4.3.21	Q	opiNOG51391;COG3733	-	18483525	G0RPS5
TRIREDRAFT_70397	1311.22	2491.47	130.976	0.0525697	-4.24962	1.74455e-99	4.18598e-98	GL985090.1	70225	71076	+	852	-	GO:0003676;GO:0004813;GO:0005524;GO:0006419	-	-	R	sorNOG04830;COG2872;opiNOG19092	-	18487970	G0RWK2
TRIREDRAFT_4981	4526.6	8279.89	773.313	0.0933966	-3.42049	3.63299e-99	8.69399e-98	GL985073.1	45539	47418	-	1815	-	GO:0004160;GO:0009082	K01687	EC:4.2.1.9	E	sordNOG09912;opiNOG01823	-	18485275	G0RQR9
TRIREDRAFT_81570	4778.93	8371.3	1186.57	0.141743	-2.81866	4.14281e-99	9.88765e-98	GL985080.1	427291	430204	+	2375	-	GO:0004409;GO:0005739;GO:0019878;GO:0046872;GO:0051539	K01705	EC:4.2.1.36	CE	sordNOG05677;COG1048	-	18489342	G0RU29
TRIREDRAFT_119924	1974.34	3502.39	446.29	0.127424	-2.97229	5.68964e-99	1.35434e-97	GL985056.1	3245483	3246288	-	806	-	-	K09562	-	O	sordNOG08193;sordNOG10808	-	18482747	G0R7A0
TRIREDRAFT_77547	1299.58	2329.37	269.783	0.115818	-3.11007	1.34291e-98	3.18817e-97	GL985063.1	562756	564506	+	1559	-	GO:0016758	-	-	SR	opiNOG27140;opiNOG26899;sordNOG08432	-	18488770	G0RIJ3
TRIREDRAFT_66888	662.441	1218.07	106.808	0.0876864	-3.5115	2.08833e-98	4.94477e-97	GL985075.1	353810	355339	+	1530	-	GO:0006486;GO:0016757	-	-	S	sordNOG09410	-	18487517	G0RS21
TRIREDRAFT_52337	9242.12	16098.7	2385.59	0.148186	-2.75452	2.59952e-98	6.13897e-97	GL985085.1	129574	130292	+	719	-	GO:0005623;GO:0045454	K03671	-	K	sordNOG13890	-	18485431	G0RVR3
TRIREDRAFT_79361	1499.61	324.615	2674.6	8.23931	3.04252	3.37624e-98	7.95234e-97	GL985068.1	666215	668391	+	1830	-	GO:0016021	-	-	S	sordNOG15504;sordNOG08841;opiNOG10346	-	18489015	G0RMY9
TRIREDRAFT_3327	2688.26	4736.91	639.605	0.135026	-2.88869	6.00317e-98	1.41027e-96	GL985061.1	608516	609831	-	1233	-	GO:0010181;GO:0016491	-	-	C	sordNOG10816	-	18484552	G0RFS5
TRIREDRAFT_74057	1879.05	425.369	3332.73	7.83491	2.96992	6.65644e-98	1.55966e-96	GL985056.1	1779370	1781585	-	1920	-	GO:0005216;GO:0016021	-	-	S	sordNOG05095	-	18488287	G0R8F8
TRIREDRAFT_62462	474.883	887.571	62.196	0.0700744	-3.83497	7.32774e-98	1.71248e-96	GL985065.1	1073118	1074509	+	1263	-	GO:0016021	-	-	SR	sordNOG07609;opiNOG25150;sordNOG05429;opiNOG49425	-	18486920	G0RK76
TRIREDRAFT_73764	1891.03	429.487	3352.57	7.806	2.96458	8.55157e-98	1.99329e-96	GL985056.1	892426	893992	-	1483	-	GO:0005337;GO:0016021	K15014	-	RP	sordNOG08490;NOG11419	-	18488240	G0R7F0
TRIREDRAFT_56314	157.089	0.326654	313.851	960.804	9.9081	1.05326e-97	2.4487e-96	GL985058.1	48357	50224	+	1509	-	GO:0016021;GO:0022857	-	-	E	sordNOG07616;opiNOG13743	-	18484416	G0RDZ0
TRIREDRAFT_107007	152.308	0	304.617	Inf	Inf	1.64884e-97	3.82345e-96	GL985063.1	849805	850808	-	618	-	-	-	-	R	opiNOG15530	-	18481376	G0RHZ9
TRIREDRAFT_5849	1471.98	2632.45	311.51	0.118335	-3.07906	2.78038e-97	6.43069e-96	GL985086.1	103227	103926	-	615	-	-	-	-	S	sordNOG12367;opiNOG38933	-	18486301	G0RVX7
TRIREDRAFT_46763	3775.12	939.319	6610.92	7.038	2.81516	3.72948e-97	8.60369e-96	GL985060.1	1606265	1608014	-	1750	-	-	-	-	R	sordNOG04311;opiNOG40885	-	18485110	G0REM5
TRIREDRAFT_107172	712.418	1381.29	43.546	0.0315256	-4.98733	5.21779e-97	1.20063e-95	GL985063.1	1336705	1338111	-	1407	-	GO:0008483;GO:0030170	-	-	E	sordNOG05263;opiNOG15450	-	18481413	G0RIP2
TRIREDRAFT_80775	3177.29	779.978	5574.6	7.14713	2.83736	6.83312e-97	1.5683e-95	GL985075.1	447055	449979	-	2051	-	GO:0005509;GO:0016021;GO:0022857	K14684	-	C	sordNOG04498	-	18489225	G0RS46
TRIREDRAFT_77770	1056.06	1900.63	211.477	0.111266	-3.16791	8.0163e-97	1.83516e-95	GL985064.1	16053	17402	+	1231	-	GO:0008270;GO:0016491	-	-	QC	opiNOG08648;COG1064	-	18488809	G0RIZ7
TRIREDRAFT_67964	698.813	119.398	1278.23	10.7056	3.42029	9.02525e-97	2.06088e-95	GL985078.1	34867	36644	-	1530	-	GO:0005506;GO:0016021;GO:0016705;GO:0020037	-	-	Q	opiNOG15037;sordNOG08560	-	18487653	G0RT58
TRIREDRAFT_123588	4514.77	8266.23	763.307	0.0923404	-3.43689	1.02626e-96	2.33747e-95	GL985079.1	34146	35272	-	1007	-	GO:0005507;GO:0005743;GO:0006825;GO:0006878;GO:0008535;GO:0016021	K07152	-	C	sordNOG04161;opiNOG01079	-	18483675	G0RTK0
TRIREDRAFT_69727	1558.11	346.809	2769.41	7.98541	2.99737	1.51434e-96	3.44044e-95	GL985085.1	156522	156848	+	327	-	-	-	-	S	sordNOG13736;opiNOG41164;hypNOG13412	-	18487872	G0RVS3
TRIREDRAFT_121693	793.038	144.212	1441.86	9.9982	3.32167	1.65349e-96	3.74707e-95	GL985063.1	1106842	1108042	+	882	-	-	-	-	S	sordNOG13190;opiNOG32400;sorNOG05367;opiNOG20742	-	-	-
TRIREDRAFT_61526	8569.15	16289.6	848.754	0.0521042	-4.26246	2.29973e-96	5.19843e-95	GL985064.1	996213	996729	-	426	-	-	-	-	R	opiNOG63493	-	18486786	G0RJU2
TRIREDRAFT_51110	21310.8	1662.82	40958.7	24.632	4.62246	2.37614e-96	5.35767e-95	GL985076.1	111925	114302	+	2167	-	GO:0006865;GO:0016021;GO:0022857	K16261	-	E	NOG78936;opiNOG07680;sordNOG09626	-	18485358	G0RSC0
TRIREDRAFT_110272	285.038	21.3964	548.68	25.6436	4.68053	2.60501e-96	5.85899e-95	GL985074.1	487920	488848	-	804	-	-	-	-	R	sordNOG12865	-	18482071	G0RRN4
TRIREDRAFT_68178	1266.7	2264.23	269.165	0.118877	-3.07246	3.2686e-96	7.33311e-95	GL985079.1	32248	33763	-	1350	-	-	-	-	RG	sordNOG05540;COG0647	-	18487682	G0RTJ9
TRIREDRAFT_123244	51589.2	14034.4	89144.1	6.35183	2.66717	5.66825e-96	1.2685e-94	GL985074.1	372409	374522	+	2056	-	GO:0004252	K01336	EC:3.4.21.48	O	sordNOG04455	-	18483603	G0RRK1
TRIREDRAFT_105924	333.196	5.27739	661.115	125.273	6.96893	9.89681e-96	2.2093e-94	GL985061.1	484124	485739	-	1473	-	GO:0016758	-	-	S	sorNOG06570;hypNOG03936;opiNOG76682	-	18481144	G0RFN8
TRIREDRAFT_56048	517.998	970.866	65.1294	0.0670838	-3.89789	1.09656e-95	2.44181e-94	GL985057.1	1032402	1033527	-	750	-	-	-	-	SR	opiNOG32862;sordNOG14095	-	18485937	G0R9N6
TRIREDRAFT_119576	557.095	85.498	1028.69	12.0318	3.58878	2.11211e-95	4.69161e-94	GL985056.1	439811	442081	-	1979	-	GO:0016021	-	-	S	sordNOG11655;hypNOG01367	-	18482654	G0R6R6
TRIREDRAFT_80003	502.542	72.8983	932.185	12.7875	3.67666	3.63929e-95	8.06394e-94	GL985071.1	520907	522757	+	1851	-	GO:0004617;GO:0006564;GO:0051287	K00058	-	E	opiNOG05818	-	18489104	G0RPK8
TRIREDRAFT_123086	6740.55	11707.6	1773.53	0.151486	-2.72274	4.29441e-95	9.49212e-94	GL985073.1	68891	69713	-	738	-	-	-	-	S	opiNOG61747;sordNOG14699	-	18483553	G0RQS6
TRIREDRAFT_52463	7636.19	13248.8	2023.6	0.152738	-2.71087	6.42363e-95	1.41635e-93	GL985087.1	209654	210947	+	1294	-	-	-	-	D	sordNOG09442;opiNOG10029	-	18485440	G0RW74
TRIREDRAFT_122529	1937.33	457.595	3417.06	7.46744	2.90061	7.71453e-95	1.69682e-93	GL985068.1	253426	254614	-	1054	-	GO:0003676;GO:0004519;GO:0006308	-	-	SR	opiNOG31281;opiNOG14328;NOG63328	-	18483423	G0RMN0
TRIREDRAFT_73173	362.855	719.342	6.36868	0.00885349	-6.81954	7.92336e-95	1.73849e-93	GL985061.1	1048937	1049645	+	575	-	GO:0005576	-	-	R	opiNOG46941	-	18488188	G0RGA8
TRIREDRAFT_120568	49190.2	84861.6	13518.9	0.159305	-2.65013	1.11952e-94	2.45038e-93	GL985059.1	100731	102864	-	1533	-	GO:0000015;GO:0000287;GO:0004634;GO:0006096	K01689	EC:4.2.1.11	G	sordNOG11224;opiNOG00722	-	18482909	G0RDC5
TRIREDRAFT_109255	214.981	420.89	9.07253	0.0215556	-5.53579	1.14769e-94	2.50593e-93	GL985070.1	198620	198952	-	333	-	-	-	-	-	-	-	18481841	G0RP65
TRIREDRAFT_67484	1051.84	216.443	1887.24	8.71932	3.12422	1.28642e-94	2.80203e-93	GL985076.1	46217	49145	-	2715	-	GO:0003876;GO:0032264	K01490	EC:3.5.4.6	F	sordNOG07939;opiNOG02664	-	18487592	G0RSA7
TRIREDRAFT_122987	8787.45	15223.3	2351.57	0.154472	-2.69459	1.421e-94	3.08766e-93	GL985072.1	122868	124544	+	1394	-	GO:0004739;GO:0006086;GO:0043231	K00161	EC:1.2.4.1	C	opiNOG00879	-	18483530	G0RQA7
TRIREDRAFT_41895	10396.8	19087.6	1705.97	0.0893756	-3.48398	2.04026e-94	4.42254e-93	GL985060.1	935316	936183	+	753	-	GO:0016740	K00799	EC:2.5.1.18	O	opiNOG23309;NOG13732	-	18484855	G0REV7
TRIREDRAFT_65522	2577.33	5034.51	120.16	0.0238673	-5.38882	2.17726e-94	4.70812e-93	GL985071.1	442389	443147	+	759	-	-	-	-	SWMR	opiNOG14310;necNOG11914;sordNOG04736	-	18487317	G0RPJ9
TRIREDRAFT_123207	1101.51	80.1571	2122.86	26.4837	4.72703	2.25755e-94	4.87001e-93	GL985074.1	139539	140782	-	1244	-	-	-	-	S	sordNOG13603;hypNOG08679	-	18483591	G0RRD7
TRIREDRAFT_67742	961.313	194.251	1728.38	8.89764	3.15342	6.85433e-94	1.47508e-92	GL985077.1	38112	41141	+	2970	-	GO:0003723;GO:0003968	-	-	A	opiNOG15874;sordNOG07246	-	18487629	G0RSQ1
TRIREDRAFT_69972	2384.93	289.59	4480.27	15.4711	3.9515	9.78756e-94	2.10128e-92	GL985086.1	62613	64529	+	1785	-	GO:0000981;GO:0003677;GO:0005634;GO:0006351;GO:0008270	-	-	S	sordNOG06235;opiNOG13165	-	18487917	G0RVW4
TRIREDRAFT_123631	6973.96	12844.6	1103.37	0.0859016	-3.54117	1.25343e-93	2.68455e-92	GL985079.1	298285	300934	+	1464	-	GO:0016491	K00293	EC:1.5.1.10	E	sordNOG10603	-	18483686	G0RTR0
TRIREDRAFT_122971	798.253	151.366	1445.14	9.54734	3.2551	1.3422e-93	2.86783e-92	GL985071.1	787927	791981	+	3863	-	-	-	-	S	sordNOG06897;opiNOG22141	-	18483526	G0RPU0
TRIREDRAFT_22129	1383.97	310.038	2457.89	7.92771	2.9869	1.65973e-93	3.53788e-92	GL985062.1	1062721	1064254	+	1432	-	GO:0016787	-	-	R	opiNOG14502;sordNOG08711	-	18484086	G0RGT7
TRIREDRAFT_75713	7326.55	12680.6	1972.47	0.15555	-2.68455	1.85447e-93	3.9436e-92	GL985059.1	185097	187185	+	1844	-	GO:0004497;GO:0005506;GO:0016705;GO:0020037	-	-	Q	opiNOG02188;sordNOG08559	-	18488522	G0RDE9
TRIREDRAFT_65817	2552.39	4924.25	180.535	0.0366624	-4.76955	2.05113e-93	4.3515e-92	GL985072.1	427608	428585	-	978	-	-	K13690	EC:2.4.1.-	S	NOG23051;sorNOG01113;opiNOG22810	-	18487362	G0RQJ2
TRIREDRAFT_108894	1998.98	482.332	3515.63	7.28882	2.86569	2.72351e-93	5.76434e-92	GL985068.1	758514	760175	-	1599	-	-	-	-	S	sordNOG12047	-	18481772	G0RN06
TRIREDRAFT_69769	697.81	1269.57	126.049	0.0992848	-3.33228	8.6202e-93	1.82018e-91	GL985085.1	135732	137208	-	1332	-	GO:0010181;GO:0016491	-	-	C	sordNOG10630;COG1902	-	18487879	G0RVR6
TRIREDRAFT_106556	57719.2	115312	126.079	0.00109337	-9.837	1.22228e-92	2.57482e-91	GL985062.1	999132	1000966	-	1620	-	GO:0016021;GO:0022857	-	-	R	opiNOG00669;sordNOG04337	-	18481290	G0RGR7
TRIREDRAFT_66517	1017.09	1820.9	213.279	0.117128	-3.09384	1.32901e-92	2.79311e-91	GL985074.1	331695	333212	-	1518	-	GO:0009058;GO:0016747	-	-	IE	opiNOG03428;sordNOG07056	-	18487461	G0RRJ3
TRIREDRAFT_45624	2860.53	730.478	4990.59	6.83195	2.7723	2.47248e-92	5.18412e-91	GL985058.1	1474224	1476180	-	1798	-	GO:0016021	-	-	S	opiNOG30574;sordNOG06803	-	18485050	G0RCJ9
TRIREDRAFT_108642	9946.58	2.28658	19890.9	8698.96	13.0866	3.0884e-92	6.4563e-91	GL985067.1	967928	969561	+	1497	-	-	-	-	-	-	-	18481716	G0RMD3
TRIREDRAFT_103147	818.737	143.482	1493.99	10.4124	3.38023	3.09361e-92	6.4563e-91	GL985056.1	2798865	2800434	+	1437	-	GO:0005506;GO:0016712;GO:0020037	-	-	Q	KOG0157;sordNOG07509;opiNOG02188	-	18480573	G0R9K0
TRIREDRAFT_105533	46495.3	89962.8	3027.79	0.033656	-4.89299	1.23045e-91	2.56196e-90	GL985060.1	986705	987043	+	255	-	-	-	-	R	sordNOG14919;sordNOG15120	-	18481062	G0RF28
TRIREDRAFT_23489	3112.87	809.832	5415.91	6.6877	2.74151	2.51956e-91	5.23393e-90	GL985103.1	19884	21892	-	1341	-	GO:0003677	K15263	-	SD	sorNOG03669;opiNOG35817;sordNOG07451	-	18484291	G0RXI3
TRIREDRAFT_81122	416.712	55.7343	777.69	13.9535	3.80256	3.32062e-91	6.88205e-90	GL985077.1	438078	440003	-	1616	-	GO:0016021	-	-	S	hypNOG09546;necNOG10807	-	18489285	G0RT18
TRIREDRAFT_111990	369.523	44.7022	694.344	15.5327	3.95723	5.43774e-91	1.12439e-89	GL985086.1	84415	85510	-	864	-	-	-	-	SR	opiNOG43258;hypNOG02124;sordNOG12821	-	18482456	G0RVX4
TRIREDRAFT_66819	139.222	0	278.444	Inf	Inf	6.01381e-91	1.24064e-89	GL985074.1	262498	264171	+	1674	-	GO:0006865;GO:0016021;GO:0022857	K16261	-	E	opiNOG05794;sordNOG10905	-	18487505	G0RRG9
TRIREDRAFT_45252	5955.23	1626.25	10284.2	6.32389	2.66081	6.06201e-91	1.24772e-89	GL985058.1	140857	141844	-	988	-	GO:0016021	K22721	EC:2.4.1.370	SM	opiNOG18186;sorNOG06663;COG3774	-	18485029	G0RBF2
TRIREDRAFT_122576	2691.67	432.904	4950.44	11.4354	3.51544	1.08266e-90	2.2233e-89	GL985068.1	519638	521764	+	1829	-	-	-	-	S	opiNOG30066;necNOG08342;sordNOG09826	-	18483436	G0RMU8
TRIREDRAFT_35777	3113.44	815.025	5411.87	6.64012	2.73121	1.20317e-90	2.46513e-89	GL985063.1	566778	569198	+	2166	-	GO:0015299;GO:0016021	-	-	P	pleNOG01026;opiNOG01734	-	18484652	G0RIJ4
TRIREDRAFT_109275	3629.82	964.199	6295.45	6.5292	2.70691	1.50919e-90	3.08507e-89	GL985070.1	304289	304609	+	321	-	-	-	-	S	opiNOG45525;necNOG13985;sordNOG15198	-	18481845	G0RP84
TRIREDRAFT_67084	316.564	21.0916	612.036	29.018	4.85888	1.59629e-90	3.2557e-89	GL985075.1	412524	413300	+	777	-	GO:0016021	-	-	S	sordNOG10262	-	18487544	G0RS37
TRIREDRAFT_44362	148.668	0.991029	296.346	299.028	8.22414	2.55452e-90	5.19825e-89	GL985056.1	2703618	2705140	+	1415	-	-	-	-	S	necNOG11093;opiNOG08598;sordNOG04691	-	18484973	G0R9G5
TRIREDRAFT_103275	1424.97	54.9486	2794.99	50.8654	5.66861	2.63834e-90	5.35666e-89	GL985056.1	3261595	3263293	-	1521	-	GO:0003676	-	-	R	sordNOG07334;NOG01669	-	18480601	G0R7A6
TRIREDRAFT_46794	12821.9	1291.15	24352.7	18.8613	4.23735	2.82744e-90	5.72764e-89	GL985060.1	1670798	1672884	-	2011	-	GO:0006857;GO:0016021;GO:0022857	K03305	-	E	COG3104;sordNOG04542	-	18485113	G0REP4
TRIREDRAFT_58519	5476.94	9456.75	1497.13	0.158313	-2.65914	3.49166e-90	7.05725e-89	GL985060.1	1179355	1180154	-	708	-	GO:0042407;GO:0061617	K17786	-	S	sordNOG08600;sordNOG06037	-	18486308	G0RFE1
TRIREDRAFT_108459	8697.52	15369.9	2025.12	0.131759	-2.92403	7.70406e-90	1.55362e-88	GL985067.1	293794	297623	-	3489	-	GO:0005524;GO:0006807;GO:0046872	K01955	EC:6.3.5.5	FR	opiNOG03284;sordNOG04869	-	18481675	G0RMB1
TRIREDRAFT_54870	403.638	54.6946	752.582	13.7597	3.78238	1.0551e-89	2.12298e-88	GL985056.1	3639105	3641411	+	2109	-	GO:0003824	K01908	EC:6.2.1.17	I	sordNOG08981;opiNOG00481	-	18485761	G0R7W5
TRIREDRAFT_57735	6257.66	1740.96	10774.4	6.18875	2.62965	3.01654e-89	6.05602e-88	GL985059.1	527202	527676	-	405	-	GO:0006355;GO:0008270;GO:0043565	-	-	SK	opiNOG39089;sordNOG06620	-	18486185	G0RDY0
TRIREDRAFT_105771	231.133	15.1545	447.111	29.5035	4.88282	9.65552e-89	1.93412e-87	GL985060.1	1714635	1715204	-	474	-	-	-	-	D	hypNOG07758;sordNOG12944	-	18481099	G0RER0
TRIREDRAFT_58493	15840.8	27126.1	4555.48	0.167937	-2.57401	1.0001e-88	1.99887e-87	GL985060.1	389677	390212	-	450	-	GO:0004129;GO:0005740	K02265	-	C	sorNOG04846;opiNOG39356;KOG3352;sordNOG12415	-	18486303	G0RFC9
TRIREDRAFT_61142	200.8	5.62749	395.973	70.364	6.13677	1.65428e-88	3.29901e-87	GL985063.1	1185289	1186077	+	789	-	GO:0016021	-	-	S	hypNOG12771;necNOG10201	-	18486734	G0RIE8
TRIREDRAFT_4860	2512.8	4816.3	209.306	0.0434578	-4.52424	1.77044e-88	3.52283e-87	GL985071.1	393449	395337	+	1719	-	GO:0000103;GO:0004851;GO:0019354;GO:0055114	K00589	EC:2.1.1.107	H	sordNOG11414;opiNOG05223	-	18485207	G0RPI6
TRIREDRAFT_61496	808.178	165.617	1450.74	8.75958	3.13086	1.83366e-88	3.64054e-87	GL985064.1	6830	8176	+	1347	-	GO:0005887;GO:0022857	-	-	R	sordNOG04251	-	18486780	G0RIZ5
TRIREDRAFT_120975	512.64	6.24938	1019.03	163.061	7.34927	2.05329e-88	4.06759e-87	GL985060.1	885619	887120	-	1308	-	-	-	-	R	chaNOG06043;hypNOG02607	-	18483013	G0REU0
TRIREDRAFT_79334	9695.92	16744.1	2647.78	0.158133	-2.66079	2.28799e-88	4.52257e-87	GL985068.1	533235	534465	-	1040	-	GO:0004128;GO:0005758;GO:0006696;GO:0031307;GO:0034599	K00326	EC:1.6.2.2	MC	opiNOG10391;sordNOG07457	-	18489011	G0RMV2
TRIREDRAFT_108833	818.807	152.441	1485.17	9.74262	3.28431	2.34093e-88	4.61703e-87	GL985068.1	561959	563095	-	777	-	-	-	-	-	-	-	18481762	G0RMV9
TRIREDRAFT_67420	14562.3	4226.19	24898.5	5.89147	2.55863	8.83434e-88	1.73858e-86	GL985076.1	58255	58829	+	357	-	GO:0005737;GO:0006914	K08341	-	Z	sordNOG12522;opiNOG29468;KOG1654	-	18487581	G0RSB1
TRIREDRAFT_112126	318.896	35.2411	602.551	17.0979	4.09575	9.69352e-88	1.90349e-86	GL985088.1	53817	55462	+	1581	-	GO:0004491	K00140	-	C	NOG00108;opiNOG02273;KOG2449;sordNOG08226	-	18482493	G0RW99
TRIREDRAFT_47930	2293.86	323.567	4264.16	13.1786	3.72012	2.34737e-87	4.5994e-86	GL985063.1	1377876	1379908	+	1665	-	GO:0016021;GO:0022857	K15104	-	C	sorNOG06344;sordNOG08627;opiNOG02578	-	18485175	G0RIQ6
TRIREDRAFT_120715	1439.39	351.841	2526.95	7.18206	2.8444	2.55441e-87	4.99419e-86	GL985059.1	926972	929863	-	2318	-	GO:0003677;GO:0005634;GO:0006351;GO:0008270	-	-	S	opiNOG17151;pleNOG00002;sordNOG04713	-	18482941	G0RCX9
TRIREDRAFT_56077	530.582	91.0148	970.148	10.6592	3.41403	5.39509e-87	1.05232e-85	GL985057.1	687780	690133	-	1869	-	GO:0000981;GO:0005634;GO:0008270	-	-	S	opiNOG23887	-	18485942	G0RAY6
TRIREDRAFT_51378	3076.31	836.459	5316.15	6.35555	2.66802	5.40583e-87	1.05232e-85	GL985078.1	27455	29912	+	2361	-	GO:0000407;GO:0006914;GO:0008641;GO:0015031	K08337	-	H	sordNOG09430	-	18485373	G0RT55
TRIREDRAFT_65198	374.888	699.638	50.1371	0.0716615	-3.80266	1.29562e-86	2.51665e-85	GL985070.1	431169	433904	+	2433	-	GO:0000287;GO:0004015;GO:0004141;GO:0005524;GO:0009102;GO:0030170	K19562	-	E	sordNOG11936;opiNOG04479;COG0161	-	18487281	E6PBR6
TRIREDRAFT_76215	2833.14	4975.85	690.422	0.138755	-2.84939	1.58499e-86	3.07208e-85	GL985060.1	87309	88760	+	1452	-	GO:0016491	K22470	EC:1.8.5.8	C	sordNOG10418;opiNOG01237;sordNOG08725	-	18488591	G0REZ1
TRIREDRAFT_55887	270.289	25.4503	515.128	20.2405	4.33917	5.24856e-86	1.0151e-84	GL985057.1	834681	836029	+	1083	-	-	-	-	SR	sordNOG05605;opiNOG35299	-	18485919	G0RB23
TRIREDRAFT_121883	1887.71	491.649	3283.77	6.67911	2.73966	5.87489e-86	1.13379e-84	GL985064.1	884958	886199	-	642	-	-	-	-	S	sordNOG13877	-	18483268	G0RJR3
TRIREDRAFT_78552	1981.43	3443.86	519.002	0.150704	-2.73021	1.06444e-85	2.04985e-84	GL985066.1	91687	93261	+	1494	-	GO:0006520;GO:0016831;GO:0030170	K01593	-	E	sordNOG07433	-	18488896	G0RLB5
TRIREDRAFT_76359	746.245	153.833	1338.66	8.70203	3.12135	1.27626e-85	2.4525e-84	GL985060.1	760546	762638	+	1849	-	GO:0016021	-	-	S	opiNOG40079;sordNOG13530	-	18488611	G0REK5
TRIREDRAFT_81087	215.978	13.8656	418.09	30.1531	4.91423	1.28468e-85	2.4634e-84	GL985077.1	330175	332153	-	1704	-	GO:0004177;GO:0046872	-	-	ORP	COG2234;opiNOG45917;sordNOG06028;sorNOG07552	-	18489275	G0RSY9
TRIREDRAFT_61465	1404.15	349.086	2459.21	7.0447	2.81654	2.56851e-85	4.91467e-84	GL985064.1	127749	128843	-	1095	-	GO:0035091	K08502	-	U	sordNOG07899;opiNOG20234	-	18486775	G0RJ30
TRIREDRAFT_112669	216.907	14.219	419.595	29.5094	4.8831	3.25992e-85	6.22437e-84	GL985109.1	15981	17829	-	1761	-	GO:0004672;GO:0005524	-	-	T	sordNOG15768;opiNOG56353;hypNOG14133	-	18482630	G0RXN4
TRIREDRAFT_34493	733.396	152.05	1314.74	8.64675	3.11216	4.03546e-85	7.68878e-84	GL985083.1	353058	353201	-	144	-	-	-	-	-	-	-	18484619	G0RV86
TRIREDRAFT_48080	3231.61	902.936	5560.29	6.15801	2.62246	7.238e-85	1.37614e-83	GL985064.1	562981	563927	-	654	-	-	K22243	-	S	sordNOG12417;opiNOG37906	-	18485181	G0RJH3
TRIREDRAFT_123095	155.129	3.34091	306.917	91.8662	6.52146	8.78313e-85	1.66638e-83	GL985073.1	115830	117339	+	1393	-	-	-	-	-	-	-	18483555	G0RQU5
TRIREDRAFT_121345	5290.61	9436.19	1145.03	0.121345	-3.04282	9.05077e-85	1.71354e-83	GL985062.1	361467	363435	+	1823	-	GO:0004648;GO:0006564	K00831	EC:2.6.1.52	E	opiNOG04251;sordNOG06359	-	18483128	G0RHS3
TRIREDRAFT_79059	10691.5	18211.8	3171.23	0.174131	-2.52176	1.05877e-84	2.0003e-83	GL985067.1	552835	555111	-	2151	-	GO:0004512;GO:0006021;GO:0008654	K01858	EC:5.5.1.4	I	sordNOG08401	-	18488973	G0RLT7
TRIREDRAFT_122556	186.624	8.60878	364.64	42.3568	5.40452	1.24119e-84	2.34e-83	GL985068.1	419674	420669	+	908	-	-	-	-	Q	opiNOG30247;opiNOG17990;opiNOG34727	-	18483430	G0RMR9
TRIREDRAFT_104609	1034.35	1826.84	241.861	0.132393	-2.9171	1.55248e-84	2.92074e-83	GL985058.1	1867598	1868602	+	861	-	GO:0006744;GO:0031314;GO:0043333	K06127	EC:2.1.1.201	H	sordNOG10206	-	18480889	G0RBC7
TRIREDRAFT_62633	176.601	6.92018	346.283	50.0395	5.645	1.83954e-84	3.45357e-83	GL985065.1	155845	165596	-	9450	-	-	-	-	S	sordNOG10439	-	18486945	G0RKQ2
TRIREDRAFT_105631	481.566	81.6407	881.491	10.7972	3.43258	2.09076e-84	3.91701e-83	GL985060.1	1262565	1263833	-	1209	-	-	-	-	S	sordNOG07820;opiNOG67630;hypNOG12832;opiNOG46172	-	18481078	G0RFF6
TRIREDRAFT_57737	817.959	178.991	1456.93	8.13966	3.02497	2.73259e-84	5.10881e-83	GL985059.1	452577	453173	+	438	-	GO:0016021	-	-	S	sordNOG12301;opiNOG34585;sorNOG05169;opiNOG29313	-	18486186	G0RDQ8
TRIREDRAFT_80879	6220.79	12378.9	62.7296	0.00506748	-7.62452	8.49434e-84	1.58479e-82	GL985076.1	154693	156703	+	1797	-	GO:0006857;GO:0016021;GO:0022857	K03305	-	PE	opiNOG04140;COG3104	-	18489246	G0RSD1
TRIREDRAFT_52368	6656.15	1966.37	11345.9	5.76999	2.52857	1.39911e-83	2.60491e-82	GL985085.1	220857	224019	+	3101	-	GO:0000981;GO:0003677;GO:0005634;GO:0006351;GO:0008270	-	-	SR	sordNOG07972;opiNOG15701	-	18485433	G0RVU2
TRIREDRAFT_111038	473.594	80.8803	866.308	10.711	3.42102	1.67486e-83	3.11184e-82	GL985079.1	78310	79337	-	930	-	GO:0016021	-	-	-	-	-	18482247	G0RTL5
TRIREDRAFT_4654	3581.89	6140.23	1023.55	0.166695	-2.58471	1.97626e-83	3.66424e-82	GL985069.1	422749	425415	+	2586	-	GO:0000105;GO:0004399;GO:0004635;GO:0004636;GO:0005524;GO:0008270;GO:0051287	K14152	-	E	sordNOG10078	-	18485096	G0RNQ8
TRIREDRAFT_108157	1866.48	498.694	3234.26	6.48546	2.69721	2.57814e-83	4.77035e-82	GL985066.1	388533	389858	+	1326	-	-	-	-	S	sorNOG06225;sordNOG14357	-	18481601	G0RLP7
TRIREDRAFT_106645	732.77	155.705	1309.84	8.41227	3.0725	3.03643e-83	5.60677e-82	GL985062.1	1211110	1215131	+	2982	-	GO:0004040	-	-	KR	sordNOG06224;sordNOG05310	-	18481317	G0RGZ0
TRIREDRAFT_32798	31367.5	53110.4	9624.67	0.18122	-2.46419	4.04149e-83	7.4473e-82	GL985077.1	346645	347306	-	594	-	-	-	-	R	sordNOG13204;opiNOG36175	-	18484537	G0RSZ4
TRIREDRAFT_40114	1715.94	263.785	3168.09	12.0101	3.58618	4.09051e-83	7.52217e-82	GL985060.1	1548462	1549522	+	984	-	GO:0016021	-	-	S	sordNOG07895;opiNOG01854	-	18484776	G0REF6
TRIREDRAFT_108299	2817.82	4941.91	693.727	0.140376	-2.83263	4.83316e-83	8.86969e-82	GL985066.1	865839	867673	+	1275	-	GO:0008483;GO:0009058;GO:0030170	K14264	EC:2.6.1.7	E	opiNOG01978;sordNOG11036	-	18481633	G0RL99
TRIREDRAFT_80645	1282.9	106.112	2459.68	23.1802	4.53482	5.84055e-83	1.06966e-81	GL985074.1	566361	568500	-	1852	-	-	K01426	EC:3.5.1.4	JTI	sordNOG09825	-	18489199	G0RRQ8
TRIREDRAFT_109235	211.267	5.90679	416.626	70.5335	6.14024	6.35236e-83	1.16102e-81	GL985070.1	116709	117959	-	1119	-	-	-	-	S	opiNOG68310	-	18481833	G0RNZ1
TRIREDRAFT_48883	15449.4	26356.6	4542.25	0.172339	-2.53668	1.6673e-82	3.04113e-81	GL985066.1	441172	442820	+	1417	-	GO:0003824;GO:0046872	K00415	-	C	sordNOG04967	-	18485226	G0RLR0
TRIREDRAFT_107507	799.6	87.9177	1511.28	17.1897	4.10348	1.89113e-82	3.4424e-81	GL985064.1	943850	945299	+	1023	-	GO:0016021	-	-	S	sordNOG08651	-	18481480	G0RJS9
TRIREDRAFT_1993	4110.41	7401.88	818.934	0.110639	-3.17607	2.0327e-82	3.69261e-81	GL985056.1	2136772	2138308	-	1350	-	GO:0004350;GO:0006561;GO:0050661	K00147	EC:1.2.1.41	E	sordNOG06522	-	18483910	G0R8R2
TRIREDRAFT_54511	1576.77	415.09	2738.46	6.59726	2.72187	3.0712e-82	5.56787e-81	GL985056.1	2181961	2182866	+	906	-	-	-	-	S	sordNOG09021;hypNOG00968	-	18485709	G0R8S6
TRIREDRAFT_110593	5128.53	8732.13	1524.94	0.174635	-2.51758	4.09761e-82	7.4137e-81	GL985076.1	193101	194144	-	888	-	-	-	-	S	sordNOG12245	-	18482136	G0RSE7
TRIREDRAFT_119731	10318.7	18354.1	2283.41	0.124409	-3.00684	4.89738e-82	8.84288e-81	GL985056.1	1531713	1533970	-	2112	-	GO:0005524;GO:0005737;GO:0042026	K04077	-	O	opiNOG03353;sordNOG07205	-	18482689	G0R882
TRIREDRAFT_122703	20151.1	34065.2	6237.08	0.183092	-2.44936	9.20877e-82	1.65943e-80	GL985069.1	418892	420660	+	1467	-	GO:0004222;GO:0046872	K17732	EC:3.4.24.64	O	sordNOG04448	-	18483465	G0RNQ6
TRIREDRAFT_70429	233.641	20.0926	447.19	22.2564	4.47615	1.49744e-81	2.69299e-80	GL985091.1	8158	9108	-	801	-	GO:0016491	-	-	QR	sordNOG08811;sorNOG08561;opiNOG33166	-	18487973	G0RWM6
TRIREDRAFT_77167	3370.33	979.713	5760.95	5.88025	2.55588	1.91413e-81	3.43549e-80	GL985062.1	737140	745284	-	5462	-	GO:0016021;GO:0046873	-	-	S	sordNOG04668;opiNOG19330	-	18488717	G0RH69
TRIREDRAFT_81331	1348.56	351.377	2345.74	6.67585	2.73895	7.28261e-81	1.30447e-79	GL985079.1	58662	60997	-	1434	-	GO:0005576	-	-	S	sordNOG12260	-	18489312	G0RTL0
TRIREDRAFT_119642	2967.18	5076.4	857.955	0.169009	-2.56483	7.75749e-81	1.38677e-79	GL985056.1	877647	879249	-	870	-	GO:0003824;GO:0050662	-	-	R	sordNOG05428	-	18482671	G0R7E7
TRIREDRAFT_57476	4019.75	1194.12	6845.38	5.73256	2.51918	7.79139e-81	1.39006e-79	GL985059.1	869524	873189	+	3486	-	-	-	-	S	sordNOG05623	-	18486146	G0RCW2
TRIREDRAFT_67588	4118.95	8104.87	133.027	0.0164132	-5.929	9.3356e-81	1.66226e-79	GL985077.1	64968	66467	-	1500	-	GO:0016491	K03885	EC:1.6.99.3	C	sorNOG03541;sordNOG08216	-	18487608	G0RSQ7
TRIREDRAFT_102892	2584.2	4426.81	741.596	0.167524	-2.57756	1.6055e-80	2.85302e-79	GL985056.1	1927653	1928479	+	660	-	GO:0016021	-	-	S	sordNOG14895;hypNOG02325	-	18480494	G0R8K3
TRIREDRAFT_47710	29643.9	5598.94	53688.9	9.58913	3.2614	1.69695e-80	3.00956e-79	GL985063.1	549125	551382	-	2187	-	GO:0016021;GO:0022857	-	-	R	sorNOG06510;sordNOG08013	-	18485162	G0RIJ1
TRIREDRAFT_123723	418.15	70.0876	766.212	10.9322	3.45051	3.73275e-80	6.60705e-79	GL985080.1	345044	346299	-	1062	-	GO:0016021;GO:0016787	-	-	R	hypNOG10653;treNOG04518;sordNOG15093	-	18483718	G0RU06
TRIREDRAFT_62522	1110.23	2208.53	11.9298	0.00540169	-7.53237	4.21768e-80	7.45068e-79	GL985065.1	1055907	1056592	+	600	-	-	-	-	SL	sordNOG12309;opiNOG63442	-	18486931	G0RK69
TRIREDRAFT_63464	969.917	236.586	1703.25	7.19927	2.84785	5.80765e-80	1.02393e-78	GL985067.1	676971	681701	-	2322	-	GO:0016021	-	-	S	sordNOG05050	-	18487052	G0RLW6
TRIREDRAFT_58130	4948.38	1498.51	8398.25	5.60438	2.48656	8.88214e-80	1.56291e-78	GL985059.1	287462	289006	+	1545	-	GO:0046983	-	-	S	sordNOG04606	-	18486242	G0RDM2
TRIREDRAFT_52055	4232.09	7342.9	1121.27	0.152702	-2.71121	1.22277e-79	2.14739e-78	GL985082.1	389204	390658	+	1308	-	GO:0000287;GO:0004450;GO:0006102;GO:0051287	K00031	EC:1.1.1.42	C	sorNOG02744;opiNOG00307	-	18485412	G0RUX6
TRIREDRAFT_124016	1251.86	167.31	2336.41	13.9646	3.8037	1.55307e-79	2.72213e-78	GL985085.1	173598	176142	+	2412	-	GO:0005975;GO:0052692	K07407	EC:3.2.1.22	G	opiNOG23225;COG3345;sordNOG11386	-	18483790	G0RVT1
TRIREDRAFT_76682	157.902	5.61643	310.188	55.2288	5.78735	1.94472e-79	3.40193e-78	GL985061.1	220369	225000	-	4551	-	GO:0005524;GO:0016021;GO:0016887;GO:0042626	-	-	Q	opiNOG00490;opiNOG15618	-	18488648	G0RG61
TRIREDRAFT_112018	2040.51	577.25	3503.77	6.06977	2.60164	2.7205e-79	4.74975e-78	GL985086.1	166272	166955	+	684	-	GO:0004553;GO:0016052;GO:0030246	-	-	SR	opiNOG16539;sordNOG04628	-	18482462	G0RVZ7
TRIREDRAFT_5647	199.111	384.468	13.7536	0.0357731	-4.80498	3.55325e-79	6.19162e-78	GL985082.1	154283	155766	+	1245	-	GO:0016021	-	-	S	hypNOG04020;sordNOG11878;necNOG05776	-	18486008	G0RUQ8
TRIREDRAFT_73654	1056.92	266.027	1847.81	6.94597	2.79618	3.65161e-79	6.35068e-78	GL985056.1	564268	566143	-	1815	-	GO:0003700	-	-	S	hypNOG03941;sordNOG11157	-	18488228	G0R704
TRIREDRAFT_105483	148.382	292.838	3.92513	0.0134037	-6.22122	4.53535e-79	7.87239e-78	GL985060.1	862379	862789	+	411	-	-	-	-	-	-	-	18481053	G0RET1
TRIREDRAFT_123827	9745.72	821.619	18669.8	22.7232	4.50609	5.03214e-79	8.71784e-78	GL985082.1	164051	166846	+	2655	-	GO:0004096;GO:0006979;GO:0020037;GO:0042744;GO:0046872	K03782	EC:1.11.1.21	HC	opiNOG13154;sorNOG02065;sordNOG04615	-	18483745	G0RUR2
TRIREDRAFT_21595	679.666	1209.83	149.504	0.123575	-3.01654	6.99879e-79	1.21016e-77	GL985058.1	630920	641536	+	1869	-	GO:0005887;GO:0055085	-	-	R	opiNOG03553;hypNOG03734	-	18484010	G0RBW3
TRIREDRAFT_46708	10285	3092.62	17477.3	5.65131	2.49858	7.1637e-79	1.23629e-77	GL985060.1	1365777	1370320	+	4147	-	GO:0000155;GO:0016021	K19691	EC:2.7.13.3	T	sordNOG08129	-	18485109	G0RFI1
TRIREDRAFT_104288	405.504	67.6776	743.331	10.9834	3.45725	7.20081e-79	1.24031e-77	GL985058.1	762985	764473	-	606	-	-	K06910	-	SR	sordNOG12975;opiNOG35466;necNOG05650	-	18480800	G0RBZ4
TRIREDRAFT_121968	886.573	153.838	1619.31	10.5261	3.3959	7.29542e-79	1.2542e-77	GL985065.1	56791	58852	-	1972	-	-	-	-	R	sordNOG08115	-	18483287	G0RKM8
TRIREDRAFT_82146	410.893	751.909	69.8772	0.092933	-3.42767	1.82116e-78	3.12487e-77	GL985086.1	201991	203461	+	1318	-	-	-	-	S	opiNOG59025	-	18489428	G0RW10
TRIREDRAFT_57015	290.495	549.801	31.1897	0.0567291	-4.13977	2.18099e-78	3.73515e-77	GL985058.1	50433	51645	-	1155	-	GO:0016021	-	-	E	hypNOG01315;opiNOG52720	-	18486083	G0RB75
TRIREDRAFT_3641	1243.77	2362.35	125.184	0.0529911	-4.23811	4.56827e-78	7.80869e-77	GL985063.1	30846	32812	-	1827	-	GO:0016829;GO:0019346;GO:0030170	K01739	EC:2.5.1.48	E	COG0626;sordNOG07936	-	18484667	G0RIS3
TRIREDRAFT_2916	983.293	246.555	1720.03	6.97626	2.80245	5.63225e-78	9.60908e-77	GL985059.1	1038703	1039604	-	783	-	-	-	-	S	hypNOG08492;opiNOG25657;sordNOG11518	-	18484430	G0RD02
TRIREDRAFT_78695	10273.6	17562.2	2985.08	0.169973	-2.55663	5.68102e-78	9.6739e-77	GL985066.1	521942	523460	-	1454	-	GO:0008270	K06874	-	R	sordNOG11303	-	18488918	G0RL10
TRIREDRAFT_47603	1898.54	542.873	3254.2	5.9944	2.58362	7.03059e-78	1.19493e-76	GL985063.1	210854	212788	+	1776	-	GO:0005739;GO:0008260;GO:0046952	K01027	EC:2.8.3.5	C	sordNOG09146;opiNOG02295	-	18485156	G0RHX9
TRIREDRAFT_55814	1124.34	1956.16	292.511	0.149533	-2.74147	1.21166e-77	2.05547e-76	GL985057.1	674919	676865	+	1947	-	GO:0005524;GO:0016887	-	-	R	sordNOG04811	-	18485908	G0RAY1
TRIREDRAFT_122582	501.982	48.1657	955.799	19.844	4.31063	4.2347e-77	7.17023e-76	GL985068.1	565104	566308	+	1205	-	GO:0016829	K18123	EC:4.1.3.16	S	sordNOG09737	-	18483438	G0RMW0
TRIREDRAFT_54260	746.676	114.701	1378.65	12.0195	3.5873	8.18198e-77	1.38277e-75	GL985056.1	3679284	3680636	+	1281	-	GO:0019441;GO:0020037;GO:0046872	K00463	EC:1.13.11.52	E	opiNOG06527	-	18485672	G0R7X3
TRIREDRAFT_70373	1407.55	65.0867	2750.01	42.2514	5.40093	1.53298e-76	2.58589e-75	GL985090.1	114477	116813	+	1506	-	GO:0003824	K09704	-	R	opiNOG01583	-	18487966	G0RWL7
TRIREDRAFT_21673	43745.3	73102.6	14388	0.19682	-2.34505	2.56203e-76	4.31363e-75	GL985058.1	1683986	1686688	-	1976	-	GO:0005524;GO:0015986;GO:0045261;GO:0046933	K02132	-	C	sordNOG09544;opiNOG00657;sorNOG01989	-	18484025	G0RCQ4
TRIREDRAFT_46244	3170.06	5371.76	968.356	0.180268	-2.47178	2.91257e-76	4.89465e-75	GL985059.1	1508134	1509796	-	1387	-	GO:0004488	K00295	EC:1.5.1.15	H	sordNOG06330	-	18485081	G0RDL1
TRIREDRAFT_120873	142.813	4.24984	281.376	66.2087	6.04895	4.80252e-76	8.05567e-75	GL985060.1	56670	58956	+	2093	-	GO:0016787	-	-	R	sordNOG05892;opiNOG09009	-	18482982	G0REY1
TRIREDRAFT_78496	1781.78	3046.1	517.458	0.169876	-2.55745	1.14067e-75	1.90978e-74	GL985065.1	1075541	1077779	-	1896	-	GO:0004499;GO:0050660;GO:0050661	-	-	R	opiNOG21791;sordNOG10005	-	18488892	G0RK77
TRIREDRAFT_110843	189.933	13.8764	365.99	26.3749	4.7211	1.21908e-75	2.03725e-74	GL985077.1	484812	486527	-	1365	-	GO:0005887;GO:0055085	-	-	U	opiNOG06346;sordNOG08806;opiNOG76442;opiNOG00859;opiNOG50457	-	18482200	G0RT26
TRIREDRAFT_72602	1106.4	296.024	1916.77	6.47503	2.69489	1.92823e-75	3.21634e-74	GL985058.1	406832	407329	+	498	-	-	-	-	SQ	opiNOG44228;opiNOG19571;sordNOG14398	-	18488150	G0RBP3
TRIREDRAFT_120688	534.873	47.3988	1022.35	21.569	4.43089	2.501e-75	4.16399e-74	GL985059.1	756905	759628	+	1298	-	-	-	-	-	-	-	18482933	G0RCT0
TRIREDRAFT_51998	1229.04	2245.18	212.898	0.0948243	-3.3986	3.89508e-75	6.47304e-74	GL985082.1	146536	148169	+	1634	-	GO:0016810	-	-	S	sorNOG04543;sordNOG10129	-	18485407	G0RUQ6
TRIREDRAFT_102607	3618.48	6105.39	1131.56	0.185337	-2.43177	4.23743e-75	7.02897e-74	GL985056.1	865018	865948	-	789	-	-	-	-	S	hypNOG09975;sordNOG12707	-	18480428	G0R7E5
TRIREDRAFT_80441	6138.28	10296.2	1980.38	0.192342	-2.37826	4.93542e-75	8.17168e-74	GL985073.1	559442	560023	-	334	-	GO:0016021	-	-	S	opiNOG72412;sordNOG14593;hypNOG13809	-	18489173	G0RR46
TRIREDRAFT_68803	793.055	1494.08	92.0341	0.0615993	-4.02094	5.84918e-75	9.66677e-74	GL985081.1	331575	332607	-	918	-	GO:0016021	-	-	S	sordNOG08710;sordNOG09573;opiNOG16970	-	18487749	G0RUG8
TRIREDRAFT_3449	346.266	56.1559	636.375	11.3323	3.50237	1.24734e-74	2.05765e-73	GL985062.1	150191	152714	-	2262	-	GO:0000981;GO:0005634;GO:0008270	-	-	S	opiNOG15447;sordNOG11932	-	18484618	G0RHF6
TRIREDRAFT_103149	356.186	59.8188	652.552	10.9088	3.44742	5.8142e-74	9.57369e-73	GL985056.1	2804282	2807751	-	3411	-	GO:0005524	-	-	O	sorNOG06960;sordNOG07822;sordNOG11451	-	18480574	G0R9K2
TRIREDRAFT_80273	3032.35	894.272	5170.43	5.78172	2.5315	6.84129e-74	1.12443e-72	GL985072.1	714911	716677	+	1605	-	GO:0016021;GO:0046856	-	-	U	sordNOG06617	-	18489151	G0RQ71
TRIREDRAFT_80695	2128	645.923	3610.08	5.58902	2.4826	7.89876e-74	1.29586e-72	GL985075.1	125788	129725	-	3151	-	GO:0005524;GO:0016021;GO:0016887;GO:0042626	K23329	-	Q	opiNOG02554	-	18489207	G0RRW0
TRIREDRAFT_74953	3362.67	141.585	6583.76	46.5005	5.53917	1.42185e-73	2.32841e-72	GL985057.1	1487074	1489243	-	2000	-	GO:0005887;GO:0055085	-	-	R	sordNOG05374	-	18488403	G0RA11
TRIREDRAFT_122296	15791.1	26294.5	5287.66	0.201094	-2.31406	1.62748e-73	2.6603e-72	GL985066.1	749106	751197	+	1705	-	GO:0004108;GO:0006099;GO:0006101	K01647	EC:2.3.3.1	C	sordNOG05572	-	18483375	G0RL62
TRIREDRAFT_58264	1228.71	2114.53	342.879	0.162154	-2.62457	1.84782e-73	3.01496e-72	GL985060.1	510762	511664	+	903	-	-	-	-	S	opiNOG22331;sordNOG12015	-	18486262	G0RE92
TRIREDRAFT_123797	2144.6	159.533	4129.67	25.8861	4.6941	3.03557e-73	4.94396e-72	GL985081.1	410881	411657	+	777	-	-	-	-	-	-	-	18483738	G0RUI9
TRIREDRAFT_61127	669.413	160.11	1178.72	7.3619	2.88008	3.17681e-73	5.16462e-72	GL985063.1	1234574	1235946	-	1266	-	GO:0004185	-	-	OE	COG2939;opiNOG16388;opiNOG64265;opiNOG15159	-	18486732	G0RIL6
TRIREDRAFT_80268	4908.48	9028.42	788.541	0.0873398	-3.51722	6.32077e-73	1.02572e-71	GL985072.1	703805	705613	-	1518	-	GO:0004056;GO:0042450	K01755	EC:4.3.2.1	E	opiNOG04892;sordNOG11522	-	18489150	G0RQ69
TRIREDRAFT_76910	523.7	934.578	112.823	0.120721	-3.05025	9.6428e-73	1.56199e-71	GL985061.1	1334204	1335781	+	1392	-	GO:0005887;GO:0055085	-	-	G	sordNOG04933	-	18488686	G0RGH1
TRIREDRAFT_70907	119.382	1.65386	237.109	143.368	7.16357	1.04095e-72	1.68315e-71	GL985099.1	28599	28970	+	372	-	-	-	-	MRK	sorNOG08232;sordNOG11355;opiNOG05557;opiNOG28255;KOG4177	-	18488027	G0RXC2
TRIREDRAFT_108405	604.826	140.415	1069.24	7.61482	2.92881	1.66198e-72	2.68248e-71	GL985067.1	90684	90989	+	306	-	-	-	-	S	hypNOG14370;necNOG13997	-	18481663	G0RM04
TRIREDRAFT_124022	643.321	152.876	1133.77	7.41626	2.89069	2.23178e-72	3.59569e-71	GL985085.1	198368	202490	-	3114	-	GO:0000981;GO:0005634;GO:0008270	-	-	S	sordNOG04290;hypNOG03320;necNOG04345	-	18483791	G0RVT9
TRIREDRAFT_102743	769.541	195.027	1344.06	6.89165	2.78485	3.47594e-72	5.59017e-71	GL985056.1	1446066	1447574	+	1509	-	-	-	-	S	hypNOG06074;sordNOG07794	-	18480457	G0R855
TRIREDRAFT_77656	7923.31	13192.1	2654.52	0.20122	-2.31315	4.23978e-72	6.80641e-71	GL985063.1	962100	964286	-	1799	-	GO:0004619;GO:0005737;GO:0006007;GO:0030145	K15633	EC:5.4.2.12	G	opiNOG06533;sordNOG07335;sorNOG04327	-	18488788	G0RI37
TRIREDRAFT_73571	13344.4	22156.3	4532.57	0.204572	-2.28932	6.47148e-72	1.03705e-70	GL985056.1	301559	303116	+	1142	-	GO:0009055;GO:0020037	K00413	-	C	sordNOG07151;opiNOG06123;sordNOG06158	-	18488213	G0R9A3
TRIREDRAFT_60489	235.787	7.63811	463.936	60.7396	5.92457	7.19486e-72	1.15092e-70	GL985062.1	798601	799295	+	615	-	GO:0005576;GO:0050525	-	-	R	sordNOG13469	-	18486631	G0RH85
TRIREDRAFT_72383	4658.05	690.334	8625.77	12.4951	3.64329	8.6918e-72	1.3879e-70	GL985078.1	500691	503841	+	2459	-	GO:0016021;GO:0022857	-	-	R	sordNOG05935	-	18488139	G0RTJ1
TRIREDRAFT_107601	1056.45	1820.22	292.675	0.160791	-2.63674	9.90389e-72	1.57864e-70	GL985064.1	1193894	1194294	-	282	-	GO:0005758;GO:0046872;GO:0072321	K17780	-	U	sordNOG14495;opiNOG42437	-	18481499	G0RJ57
TRIREDRAFT_55733	746.913	188.353	1305.47	6.93099	2.79306	1.1465e-71	1.82423e-70	GL985057.1	1657327	1659951	-	2382	-	GO:0016787;GO:0030246	-	-	R	opiNOG02349;sordNOG04051	-	18485895	G0RA48
TRIREDRAFT_56614	954.089	259.205	1648.97	6.36164	2.6694	1.41465e-71	2.24691e-70	GL985058.1	1753517	1756121	+	2535	-	GO:0006777;GO:0008265;GO:0016829;GO:0030151;GO:0030170;GO:0102867	K15631	EC:2.8.1.9	H	sordNOG11302;opiNOG03512	-	18486030	G0RCS2
TRIREDRAFT_22915	137.331	4.94586	269.716	54.5338	5.76908	1.53197e-71	2.42896e-70	GL985073.1	189974	191814	+	1785	-	GO:0016614;GO:0050660	K07766	EC:3.6.1.52	RE	sordNOG06013;COG2303;opiNOG06623	-	18484212	G0RQW4
TRIREDRAFT_62826	980.861	268.253	1693.47	6.31296	2.65832	2.08114e-71	3.29386e-70	GL985066.1	704400	706716	+	1989	-	-	-	-	S	opiNOG02472;sordNOG10098	-	18486976	G0RL53
TRIREDRAFT_73937	2787.68	5337.37	237.987	0.0445889	-4.48717	2.51399e-71	3.97192e-70	GL985056.1	1476446	1477669	-	1040	-	GO:0004585;GO:0005739;GO:0005829;GO:0016597;GO:0042450	K00611	EC:2.1.3.3	E	opiNOG02297;sordNOG04115	-	18488272	G0R862
TRIREDRAFT_120943	20547.6	4760.29	36335	7.63293	2.93224	2.64501e-71	4.17159e-70	GL985060.1	669563	674634	+	3979	-	GO:0004352;GO:0019551	K15371	EC:1.4.1.2	E	opiNOG05810;sordNOG06910	-	18483006	G0REI8
TRIREDRAFT_23184	5058.29	9350.38	766.194	0.0819425	-3.60924	3.41606e-71	5.3782e-70	GL985079.1	398079	399256	+	1071	-	GO:0000287;GO:0016616;GO:0051287	K05824	EC:1.1.1.87	E	sordNOG06898	-	18484241	G0RTT9
TRIREDRAFT_47127	2265.41	528.744	4002.08	7.56903	2.92011	3.6309e-71	5.70642e-70	GL985062.1	80681	82408	+	1658	-	GO:0004177;GO:0008237;GO:0008270	K01268	EC:3.4.11.22	E	sordNOG05810	-	18485131	G0RHD6
TRIREDRAFT_70025	1357.16	2315.91	398.41	0.172032	-2.53925	3.94497e-71	6.18918e-70	GL985087.1	97686	98979	+	1173	-	GO:0016491	-	-	QC	hypNOG09076;opiNOG20084	-	18487923	G0RW41
TRIREDRAFT_56546	179.821	14.0628	345.579	24.574	4.61906	4.00222e-71	6.26806e-70	GL985058.1	517456	517809	+	267	-	GO:0016021	-	-	S	magNOG12765;sordNOG15102	-	-	-
TRIREDRAFT_5026	1415.24	122.225	2708.25	22.1578	4.46974	5.47533e-71	8.56021e-70	GL985073.1	517185	518167	+	789	-	-	-	-	R	opiNOG43447;sordNOG12167	-	18485314	G0RR31
TRIREDRAFT_120124	3073.63	995.385	5151.88	5.17577	2.37177	6.52064e-71	1.01767e-69	GL985057.1	838912	842124	+	2819	-	GO:0004842;GO:0046872	-	-	O	sordNOG06929;opiNOG13300	-	18482798	G0RB24
TRIREDRAFT_50894	134.761	4.67763	264.845	56.6195	5.82323	7.06241e-71	1.10031e-69	GL985074.1	571693	574167	-	2006	-	GO:0016021;GO:0022857	-	-	R	sorNOG02044;opiNOG17122;sordNOG07726	-	18485350	G0RRR0
TRIREDRAFT_109416	2462.23	785.351	4139.11	5.27039	2.39791	9.69239e-71	1.50744e-69	GL985070.1	827530	831870	-	4341	-	-	-	-	S	sordNOG05641;sorNOG00540	-	18481906	G0RPH3
TRIREDRAFT_37665	2347.53	747.045	3948	5.28483	2.40186	1.1558e-70	1.7945e-69	GL985062.1	464745	468396	+	1497	-	-	-	-	S	sordNOG04104	-	18484702	G0RGM1
TRIREDRAFT_104797	472.514	32.8724	912.155	27.7483	4.79433	1.22873e-70	1.90442e-69	GL985059.1	548264	551071	-	2346	-	GO:0008422;GO:0030245;GO:0102483	K05349	EC:3.2.1.21	G	sordNOG09567;sorNOG07164;sordNOG06647	-	18480915	G0RDY1
TRIREDRAFT_70375	228.437	26.8393	430.036	16.0226	4.00204	1.4013e-70	2.16815e-69	GL985090.1	82967	84866	+	1668	-	-	K01426	EC:3.5.1.4	JTI	sordNOG05453;opiNOG01013	-	18487967	G0RWK8
TRIREDRAFT_44038	7688.66	12755.3	2622.01	0.205562	-2.28235	2.61448e-70	4.03827e-69	GL985056.1	1506237	1507653	-	1293	-	GO:0004742;GO:0005759;GO:0006090;GO:0045254	K00627	EC:2.3.1.12	C	opiNOG02675;sordNOG08983	-	18484954	G0R873
TRIREDRAFT_76227	828.031	220.892	1435.17	6.49714	2.6998	2.95283e-70	4.55304e-69	GL985060.1	134792	137416	+	2298	-	GO:0004553;GO:0005975	K05349	EC:3.2.1.21	R	sordNOG05354	-	18488594	G0RF07
TRIREDRAFT_123499	1743.34	537.993	2948.69	5.48091	2.45441	4.98591e-70	7.67471e-69	GL985077.1	421092	424805	-	3666	-	-	-	-	S	sordNOG10141	-	18483654	G0RT13
TRIREDRAFT_75414	2075.58	3668.38	482.781	0.131606	-2.9257	7.63117e-70	1.17264e-68	GL985058.1	1170993	1172586	+	1448	-	GO:0000162;GO:0004048	K00766	EC:2.4.2.18	E	sordNOG06025	-	18488478	G0RCB4
TRIREDRAFT_62789	3560.86	1182.03	5939.7	5.025	2.32912	1.04894e-69	1.60909e-68	GL985066.1	265745	268874	-	2958	-	-	-	-	S	sordNOG10323	-	18486971	G0RLL6
TRIREDRAFT_79439	5464.16	9074.13	1854.19	0.204338	-2.29097	1.05482e-69	1.61535e-68	GL985069.1	67615	69078	+	1258	-	GO:0016747	K00626	EC:2.3.1.9	I	sordNOG12086	-	18489026	G0RNE6
TRIREDRAFT_4878	6605.55	10953.3	2257.8	0.20613	-2.27837	1.22407e-69	1.87134e-68	GL985071.1	547915	549022	+	426	-	GO:0005739;GO:0006122;GO:0008121	K00416	-	C	sordNOG14686;opiNOG47726	-	18485217	G0RPL5
TRIREDRAFT_106130	1316.13	391.777	2240.48	5.71877	2.5157	1.35377e-69	2.0661e-68	GL985061.1	1234606	1236995	-	2010	-	GO:0008236	-	-	OE	opiNOG08685;COG1506;sordNOG10027	-	18481189	G0RGE4
TRIREDRAFT_65646	1690.91	2858.17	523.649	0.183211	-2.44842	2.33379e-69	3.55576e-68	GL985071.1	733447	734633	+	1122	-	GO:0000009	K05528	EC:2.4.1.232	G	sordNOG04860;opiNOG03864	-	18487335	G0RPS7
TRIREDRAFT_103132	5232.14	9440.49	1023.78	0.108446	-3.20495	2.64541e-69	4.02372e-68	GL985056.1	2761538	2762930	-	1164	-	GO:0003942;GO:0006526;GO:0016301;GO:0051287	K12659	-	E	opiNOG78113;COG0002	-	18480565	G0R9I6
TRIREDRAFT_3741	1091.9	1869.33	314.465	0.168224	-2.57155	3.60858e-69	5.47942e-68	GL985063.1	645972	646382	-	411	-	GO:0005739	K18179	-	S	sordNOG15736;opiNOG41566	-	18484698	G0RIU6
TRIREDRAFT_122666	3240.58	1076.11	5405.06	5.0228	2.32849	4.21605e-69	6.39102e-68	GL985069.1	217258	221018	+	2427	-	GO:0005680;GO:0030071;GO:0031145	-	-	S	opiNOG40670;hypNOG02505	-	18483456	G0RNL0
TRIREDRAFT_81022	228.096	28.0293	428.162	15.2755	3.93315	5.71566e-69	8.64963e-68	GL985077.1	67916	70029	+	1680	-	GO:0005887;GO:0055085	K08192	-	G	opiNOG02197	-	18489269	G0RSQ8
TRIREDRAFT_39221	932.46	1685.6	179.322	0.106385	-3.23263	6.0145e-69	9.08655e-68	GL985064.1	576606	577988	+	1383	-	GO:0000981;GO:0005634;GO:0008270	-	-	S	necNOG07499;hypNOG07344;hypNOG10748	-	18484749	G0RJH6
TRIREDRAFT_120654	4373.98	1485.79	7262.18	4.88775	2.28917	8.11646e-69	1.22415e-67	GL985059.1	611272	613645	-	2150	-	-	-	-	TR	hypNOG13458;sordNOG14532;sordNOG15829;COG1716	-	18482929	G0RDZ3
TRIREDRAFT_123071	50846.9	83627.9	18065.9	0.216027	-2.21072	8.1571e-69	1.22822e-67	GL985072.1	753102	755298	+	1724	-	GO:0005524;GO:0005754;GO:0016887;GO:0042776;GO:0043531;GO:0046933;GO:0046961	K02133	EC:7.1.2.2	C	sorNOG03013;sordNOG11994;opiNOG04512	-	18483550	G0RQ81
TRIREDRAFT_122301	2518.5	4498.94	538.064	0.119598	-3.06374	1.50241e-68	2.2584e-67	GL985066.1	762532	764452	-	1305	-	GO:0016765;GO:0019346;GO:0030170	K17069	-	E	sorNOG02598;opiNOG00778	-	18483377	G0RL67
TRIREDRAFT_111053	3341.05	5562.94	1119.16	0.201182	-2.31342	1.88243e-68	2.8249e-67	GL985079.1	193442	195395	-	1815	-	-	K11369	-	S	opiNOG08568	-	18482251	G0RTM7
TRIREDRAFT_5084	186.562	9.31719	363.806	39.0468	5.28713	1.95383e-68	2.92715e-67	GL985074.1	258223	258554	+	225	-	-	-	-	S	opiNOG43936;sorNOG05963	-	18485347	G0RRG7
TRIREDRAFT_122882	3844.96	6384.67	1305.25	0.204434	-2.29029	3.20419e-68	4.7924e-67	GL985071.1	302346	303985	-	1229	-	GO:0001671;GO:0051087;GO:0051879	-	-	S	sordNOG06615	-	18483507	G0RQ30
TRIREDRAFT_42825	1770.63	563.328	2977.93	5.28631	2.40226	3.85388e-68	5.75452e-67	GL985059.1	1528289	1529109	-	441	-	GO:0004126;GO:0008270	K01489	EC:3.5.4.5	F	opiNOG37478	-	18484891	G0RDL6
TRIREDRAFT_32243	811.902	132.505	1491.3	11.2546	3.49245	4.06348e-68	6.05742e-67	GL985065.1	947642	948558	+	714	-	-	-	-	R	opiNOG28276;pleNOG04534	-	18484520	G0RKX7
TRIREDRAFT_73934	7426.36	13113.5	1739.25	0.132631	-2.91451	4.24795e-68	6.32191e-67	GL985056.1	1475262	1476259	+	936	-	GO:0009082;GO:1990610	K01653	EC:2.2.1.6	E	sordNOG07969;opiNOG06493	-	18488271	G0R861
TRIREDRAFT_120110	4346.42	1487.23	7205.61	4.84498	2.27649	4.35781e-68	6.47467e-67	GL985057.1	747386	748982	+	1345	-	GO:0018580	-	-	S	sordNOG09451;opiNOG11524	-	18482793	G0RAZ7
TRIREDRAFT_108502	731.848	194.405	1269.29	6.5291	2.70688	5.24391e-68	7.77832e-67	GL985067.1	459080	459571	+	492	-	-	-	-	-	-	-	18481682	G0RMI1
TRIREDRAFT_122208	1345.04	187.605	2502.47	13.339	3.73758	6.97435e-68	1.0328e-66	GL985066.1	201774	204723	-	2763	-	GO:0000981;GO:0003677;GO:0005634;GO:0006351;GO:0008270;GO:0045493	K21451	-	SK	sorNOG03041;opiNOG18895	-	18483357	G0RLE8
TRIREDRAFT_68204	529.574	126.11	933.037	7.39858	2.88725	1.21467e-67	1.79579e-66	GL985079.1	269353	272919	+	2946	-	GO:0003824;GO:0016021	-	-	I	sordNOG04995	-	18487685	G0RTQ2
TRIREDRAFT_122527	251.92	36.0504	467.789	12.976	3.69777	1.40911e-67	2.07983e-66	GL985068.1	233634	234454	+	741	-	GO:0016857	-	-	S	opiNOG35977;hypNOG02165;sorNOG05626;COG3254	-	18483422	G0RMM5
TRIREDRAFT_74194	15579.2	27359.4	3798.98	0.138855	-2.84835	1.41961e-67	2.09189e-66	GL985056.1	2354652	2355718	+	970	-	-	K17742	EC:1.1.1.289	QI	COG1028;opiNOG12282	-	18488307	G0R910
TRIREDRAFT_69384	2072.82	665.034	3480.61	5.23372	2.38784	1.49617e-67	2.20108e-66	GL985083.1	276750	279092	-	2229	-	-	-	-	S	sordNOG11393	-	18487826	G0RV60
TRIREDRAFT_23382	775.154	1532.85	17.4549	0.0113872	-6.45644	2.24821e-67	3.30204e-66	GL985087.1	175561	176627	+	991	-	GO:0016491	K15303	-	CR	COG0667;opiNOG12334;sordNOG06728	-	18484276	G0RW61
TRIREDRAFT_106147	2626.71	4379.31	874.107	0.199599	-2.32482	2.82705e-67	4.14329e-66	GL985061.1	1293587	1294385	-	562	-	GO:0005758;GO:0009060	-	-	S	opiNOG42177;opiNOG40019;sordNOG15702;sordNOG14010	-	18481193	G0RGF9
TRIREDRAFT_122139	6422.45	2249.22	10595.7	4.71082	2.23598	2.83022e-67	4.14329e-66	GL985065.1	995574	997950	-	1777	-	GO:0046872	-	-	O	opiNOG26968;sordNOG05257	-	18483336	G0RK49
TRIREDRAFT_120635	21671.9	35564.5	7779.21	0.218735	-2.19274	3.03593e-67	4.4372e-66	GL985059.1	473366	476422	-	2370	-	GO:0004802;GO:0046872	-	-	G	opiNOG06173;sordNOG08909	-	-	-
TRIREDRAFT_82204	292.237	535.93	48.5435	0.090578	-3.4647	3.76272e-67	5.49051e-66	GL985087.1	225310	226522	-	1023	-	GO:0016491	K15303	-	SR	opiNOG48561;sordNOG04324	-	18489435	G0RW79
TRIREDRAFT_122646	1685.21	2834.24	536.176	0.189178	-2.40218	4.52035e-67	6.58532e-66	GL985069.1	106472	108030	+	1162	-	-	-	-	IR	sordNOG05189;opiNOG27388	-	18483450	G0RNF6
TRIREDRAFT_52875	2264.9	747.394	3782.4	5.06078	2.33936	4.54842e-67	6.61548e-66	GL985097.1	62393	64696	+	1800	-	GO:0000981;GO:0005634;GO:0008270	-	-	S	hypNOG06648;sordNOG13152	-	18485469	G0RX92
TRIREDRAFT_69656	307.009	560.988	53.0291	0.0945279	-3.40312	5.13912e-67	7.46253e-66	GL985084.1	236599	237228	-	630	-	GO:0046872	K17656	-	SR	sordNOG07595;sorNOG08522	-	18487862	G0RVG6
TRIREDRAFT_70311	1180.2	2028.25	332.136	0.163755	-2.61039	6.00979e-67	8.71275e-66	GL985089.1	102617	104948	+	1299	-	GO:0071949	-	-	SR	sorNOG03936;opiNOG15394;hypNOG07898	-	18487953	G0RWG4
TRIREDRAFT_108143	160.143	11.8658	308.421	25.9924	4.70002	6.55467e-67	9.48735e-66	GL985066.1	346066	347765	-	1308	-	-	-	-	S	opiNOG33697	-	18481596	G0RLN6
TRIREDRAFT_121820	20382.7	33425.4	7340.04	0.219595	-2.18709	7.20178e-67	1.04072e-65	GL985064.1	619252	622161	+	2669	-	GO:0003871;GO:0008270;GO:0009086	K00549	EC:2.1.1.14	E	sordNOG09768;opiNOG05950	-	18483253	G0RJI7
TRIREDRAFT_21396	2231.07	735.189	3726.95	5.06937	2.34181	8.20819e-67	1.18425e-65	GL985056.1	3567006	3568982	+	1977	-	GO:0097367;GO:1901135	-	-	S	sordNOG11067;opiNOG22562	-	18483972	G0R7U7
TRIREDRAFT_63653	123.816	4.27197	243.359	56.9666	5.83204	1.06989e-66	1.54112e-65	GL985067.1	546434	546940	-	507	-	-	-	-	MR	opiNOG05557;opiNOG51985;COG0666;opiNOG57628	-	18487068	G0RLT5
TRIREDRAFT_47733	1429.65	292.34	2566.96	8.78073	3.13434	1.11751e-66	1.60713e-65	GL985063.1	642840	643747	-	908	-	-	-	-	SR	opiNOG35422;sordNOG13983	-	18485163	G0RIU4
TRIREDRAFT_54007	123.72	4.24984	243.19	57.2233	5.83853	1.2585e-66	1.807e-65	GL985056.1	1652757	1653014	+	258	-	GO:0003677;GO:0005634	-	-	KR	sorNOG05529;opiNOG19509;hypNOG02615	-	18485638	G0R8C3
TRIREDRAFT_105455	372.219	669.898	74.5407	0.111272	-3.16784	1.36676e-66	1.95931e-65	GL985060.1	777589	777855	+	267	-	-	-	-	S	sordNOG13371;hypNOG02292	-	18481045	G0REL0
TRIREDRAFT_55407	1469.02	462.273	2475.77	5.35565	2.42106	1.64624e-66	2.3562e-65	GL985057.1	1184881	1186773	-	1659	-	GO:0005887;GO:0055085	-	-	R	opiNOG12809;sordNOG11015	-	18485844	G0R9S0
TRIREDRAFT_22464	814.17	1401.06	227.279	0.162219	-2.62398	2.01772e-66	2.88328e-65	GL985066.1	62270	66374	-	3523	-	GO:0003958;GO:0005506;GO:0010181;GO:0020037;GO:0070330	K14338	-	Q	sordNOG07694	-	18484130	G0RLA6
TRIREDRAFT_103205	139.775	7.57813	271.971	35.8889	5.16547	2.18499e-66	3.11735e-65	GL985056.1	3016758	3019331	-	1587	-	-	-	-	-	-	-	18480593	G0R6Y6
TRIREDRAFT_106150	2130.48	3554.39	706.557	0.198784	-2.33073	6.0437e-66	8.60891e-65	GL985061.1	1301404	1302885	-	780	-	GO:0006744;GO:0031314	K18586	-	H	opiNOG09721;sorNOG00861;sordNOG04372	-	18481195	G0RGG2
TRIREDRAFT_123274	777.525	63.4419	1491.61	23.5114	4.55529	6.39889e-66	9.10042e-65	GL985074.1	569104	570858	-	1499	-	GO:0016620	K00129	EC:1.2.1.5	C	opiNOG02738	-	18483612	G0RRQ9
TRIREDRAFT_22632	2824.96	4686.23	963.688	0.205643	-2.28179	9.41374e-66	1.33669e-64	GL985067.1	807561	810072	-	2436	-	GO:0003994;GO:0005634;GO:0005739;GO:0006099;GO:0032543;GO:0046872;GO:0051539	K17450	EC:4.2.1.-	C	sordNOG08915	-	18484160	G0RM40
TRIREDRAFT_102416	943.4	1611.7	275.097	0.170687	-2.55057	9.44378e-66	1.33884e-64	GL985056.1	177856	180259	+	1605	-	GO:0016021;GO:0022857	-	-	E	COG0531;opiNOG17074	-	18480393	G0R970
TRIREDRAFT_104762	941.012	275.736	1606.29	5.82546	2.54237	1.04828e-65	1.4838e-64	GL985059.1	418593	419516	-	861	-	-	-	-	R	opiNOG27451;sordNOG07922;sorNOG04675	-	18480910	G0RDQ2
TRIREDRAFT_111681	220.23	28.7202	411.74	14.3363	3.8416	1.19822e-65	1.69335e-64	GL985083.1	263369	267576	-	2607	-	-	-	-	SR	opiNOG03416;opiNOG15792;sordNOG07742	-	18482381	G0RV55
TRIREDRAFT_109346	725.453	199.236	1251.67	6.28234	2.6513	1.57207e-65	2.2182e-64	GL985070.1	560790	561288	+	246	-	-	-	-	S	necNOG13648;hypNOG13524	-	18481878	G0RPF6
TRIREDRAFT_29642	95.9868	0.325107	191.648	589.494	9.20333	1.6131e-65	2.27252e-64	GL985058.1	365980	367308	-	1329	-	GO:0004609;GO:0008654	K01613	EC:4.1.1.65	I	opiNOG53681;COG0688	-	18484439	G0RBM9
TRIREDRAFT_81819	9825.72	16381.5	3269.89	0.199608	-2.32476	1.81463e-65	2.55243e-64	GL985083.1	36789	37490	-	702	-	-	-	-	S	sordNOG14534;hypNOG08902	-	18489381	G0RUY8
TRIREDRAFT_23146	360.423	72.4263	648.421	8.95284	3.16235	2.16691e-65	3.04317e-64	GL985078.1	397654	399940	-	2227	-	GO:0016021	-	-	S	opiNOG23351;opiNOG48105	-	18484234	G0RTG0
TRIREDRAFT_79972	13928.1	22772.3	5083.95	0.223252	-2.16326	3.99442e-65	5.60092e-64	GL985071.1	414193	415122	-	657	-	-	-	-	S	sordNOG13384;opiNOG37896	-	18489100	G0RPJ4
TRIREDRAFT_2100	1909.78	3187.85	631.719	0.198165	-2.33523	5.21151e-65	7.29611e-64	GL985056.1	3087111	3087611	+	501	-	GO:0016021	-	-	S	sordNOG14256;opiNOG45891	-	18483927	G0R759
TRIREDRAFT_1818	77919.5	28864.2	126975	4.39904	2.13719	6.15306e-65	8.60086e-64	GL985056.1	1029410	1029895	+	486	-	-	-	-	S	opiNOG43873;sordNOG14513	-	18483891	G0R7N6
TRIREDRAFT_65711	3552.88	1138.4	5967.37	5.24188	2.39009	7.62579e-65	1.06429e-63	GL985072.1	639988	641581	-	1332	-	GO:0008171	-	-	SR	opiNOG22306;sordNOG08968	-	18487343	G0RQP8
TRIREDRAFT_121138	125.909	2.6575	249.161	93.7576	6.55086	8.48944e-65	1.18298e-63	GL985061.1	226058	226746	+	535	-	GO:0000981;GO:0005634;GO:0008270	-	-	S	hypNOG12813;sordNOG04544;hypNOG14368;necNOG14005	-	18483065	G0RG62
TRIREDRAFT_67003	2045.8	3406.18	685.421	0.201228	-2.31309	1.06156e-64	1.47697e-63	GL985075.1	172678	175048	-	2283	-	GO:0000162;GO:0004049;GO:0004425;GO:0004640;GO:0006541;GO:0033984	K13501	-	E	sordNOG07071	-	18487532	G0RRX2
TRIREDRAFT_69081	178.374	17.8485	338.899	18.9875	4.24698	1.20975e-64	1.68054e-63	GL985082.1	423514	425120	+	1497	-	GO:0016491	K00101	EC:1.1.2.3	CI	COG5274;COG1304	-	18487789	G0RUK5
TRIREDRAFT_69946	2332.85	605.672	4060.02	6.70334	2.74488	1.79466e-64	2.48922e-63	GL985086.1	39879	54649	-	14631	-	GO:0016874;GO:0031177	K22148	-	I	sordNOG04089	-	18487911	G0RVW2
TRIREDRAFT_51130	25877	45921.3	5832.73	0.127016	-2.97692	2.23955e-64	3.1015e-63	GL985076.1	177866	178965	-	584	-	GO:0005739;GO:0009055;GO:0020037;GO:0046872;GO:0070469	K08738	-	C	sordNOG13202;opiNOG33270	-	18485360	G0RSE1
TRIREDRAFT_22912	11441.8	1075.39	21808.2	20.2794	4.34194	3.08421e-64	4.26467e-63	GL985073.1	162019	167922	+	5792	-	GO:0008643;GO:0016021;GO:0022857	-	-	R	opiNOG09464;sordNOG08614	-	18484210	G0RQV6
TRIREDRAFT_59068	1047.04	1773.5	320.585	0.180765	-2.46782	3.43921e-64	4.74822e-63	GL985060.1	728883	731344	-	1611	-	GO:0008972;GO:0009228	K00877	-	HK	sordNOG06021;sordNOG05014	-	18486410	G0REJ6
TRIREDRAFT_21873	1462.13	425.939	2498.33	5.86547	2.55225	4.18751e-64	5.77246e-63	GL985060.1	303649	306291	-	1884	-	GO:0004160;GO:0009082	K01687	EC:4.2.1.9	E	sordNOG07016	-	18484050	G0RFA6
TRIREDRAFT_122614	124.761	244.192	5.32988	0.0218266	-5.51777	4.74567e-64	6.53184e-63	GL985068.1	807321	808617	-	1005	-	GO:0016021	-	-	S	opiNOG36592	-	18483444	G0RN53
TRIREDRAFT_121606	4741.9	1697.14	7786.65	4.5881	2.1979	4.93849e-64	6.78683e-63	GL985063.1	476778	478742	-	1831	-	GO:0000054;GO:0000790;GO:0005087;GO:0005737;GO:0006407;GO:0007096;GO:0010972;GO:0016973;GO:0031291;GO:0032888;GO:0046827;GO:1901673;GO:1990023	K11493	-	S	sordNOG07760	-	18483200	G0RIH1
TRIREDRAFT_111494	209.195	8.56761	409.822	47.8339	5.57996	5.08673e-64	6.97987e-63	GL985082.1	159201	160964	+	1764	-	-	-	-	S	opiNOG54265;pleNOG07790	-	18482343	G0RUR0
TRIREDRAFT_112146	726.705	28.5989	1424.81	49.8204	5.63866	5.46396e-64	7.48604e-63	GL985088.1	100174	104368	-	2364	-	-	-	-	SR	sorNOG05967;opiNOG29744;opiNOG18250	-	18482500	G0RWB5
TRIREDRAFT_76744	8573.07	14006.7	3139.45	0.22414	-2.15753	7.82302e-64	1.07018e-62	GL985061.1	533128	534608	+	1252	-	GO:0004739;GO:0006086	K00162	EC:1.2.4.1	C	sorNOG00265;opiNOG01261;sordNOG06321	-	18488660	G0RFQ4
TRIREDRAFT_122590	26706.7	8356.4	45057.1	5.39193	2.4308	8.07576e-64	1.10307e-62	GL985068.1	613237	615154	-	1872	-	GO:0016021	-	-	-	-	-	18483441	G0RMX6
TRIREDRAFT_59364	132.782	7.30193	258.262	35.3689	5.14441	8.16874e-64	1.11408e-62	GL985061.1	1367318	1369953	+	2466	-	GO:0016021;GO:0055085	-	-	T	opiNOG23493;sordNOG06493;sorNOG03283;KOG2262	-	18486461	G0RGH9
TRIREDRAFT_76734	1858.91	622.65	3095.16	4.97095	2.31352	8.70491e-64	1.1854e-62	GL985061.1	472458	474067	-	1610	-	GO:0003677	-	-	S	sordNOG09602;opiNOG28216	-	18488658	G0RFN7
TRIREDRAFT_78465	2509.32	306.854	4711.79	15.3552	3.94065	9.80933e-64	1.33377e-62	GL985065.1	962711	964750	-	2040	-	GO:0005887;GO:0055085	K08197	-	R	opiNOG52217	-	18488889	G0RKY2
TRIREDRAFT_63882	2515.79	4159.73	871.846	0.209592	-2.25434	1.44658e-63	1.96394e-62	GL985067.1	992275	993780	-	1440	-	GO:0003860;GO:0005739;GO:0006574	K05605	EC:3.1.2.4	I	sordNOG07597	-	18487097	G0RME1
TRIREDRAFT_23431	4418.65	7285.3	1552.01	0.213034	-2.23085	1.70134e-63	2.30632e-62	GL985091.1	101475	102365	-	548	-	GO:0005750;GO:0006122;GO:0008121;GO:0009060;GO:0034551	K00417	-	C	sordNOG13309;NOG64652	-	18484283	G0RWQ8
TRIREDRAFT_51868	732.684	207.716	1257.65	6.05466	2.59805	2.22679e-63	3.01405e-62	GL985081.1	99320	100576	+	1127	-	GO:0000724;GO:0008270;GO:0019789;GO:0030915	K22756	EC:2.3.2.-	SR	sordNOG13369;opiNOG41651;opiNOG34054;sordNOG15630	-	18485401	G0RUC3
TRIREDRAFT_123738	7342.89	2691.3	11994.5	4.45676	2.156	2.36633e-63	3.19811e-62	GL985081.1	12189	13898	-	1525	-	GO:0004053;GO:0006525;GO:0046872	K01476	EC:3.5.3.1	E	sordNOG04882;opiNOG00016	-	18483724	G0RU97
TRIREDRAFT_63709	1898.02	3155.34	640.695	0.203051	-2.30008	2.49945e-63	3.37294e-62	GL985067.1	330889	331489	-	534	-	-	-	-	S	sordNOG12176	-	18487075	G0RMF1
TRIREDRAFT_39637	1035.96	1753.16	318.756	0.181818	-2.45943	3.00468e-63	4.04865e-62	GL985057.1	1259267	1260836	+	1182	-	GO:0016021;GO:0055085	-	-	P	sordNOG14716	-	18484761	G0R9U4
TRIREDRAFT_60422	1287.32	2465.28	109.369	0.0443638	-4.49447	3.2687e-63	4.3978e-62	GL985062.1	994697	995536	+	840	-	GO:0003824	-	-	SG	COG2513;sordNOG13389	-	18486621	G0RGR4
TRIREDRAFT_107279	670.797	185.877	1155.72	6.21766	2.63637	4.43001e-63	5.95133e-62	GL985064.1	233631	235285	+	1275	-	GO:0016021	-	-	S	sordNOG12250;opiNOG22225	-	18481436	G0RJ90
TRIREDRAFT_55561	583.162	1011.73	154.59	0.152797	-2.71031	5.88981e-63	7.90062e-62	GL985057.1	173617	174610	+	837	-	GO:0016021	-	-	S	sordNOG10055;sorNOG01705;opiNOG52676	-	18485863	G0RAK0
TRIREDRAFT_120219	640.682	1105.44	175.919	0.159138	-2.65165	7.67172e-63	1.02755e-61	GL985057.1	1519918	1520891	-	801	-	GO:0004106;GO:0006571;GO:0009094;GO:0046417	K01850	EC:5.4.99.5	E	opiNOG09200;sordNOG09884;sorNOG03008	-	18482822	G0RA18
TRIREDRAFT_67699	114.351	3.96102	224.74	56.738	5.82624	9.59366e-63	1.28306e-61	GL985077.1	525868	527313	-	1446	-	GO:0005623;GO:0009055;GO:0045454;GO:0050660	-	-	C	sordNOG11900;opiNOG50768	-	18487623	G0RT40
TRIREDRAFT_119819	4852.81	7944	1761.63	0.221756	-2.17296	1.17451e-62	1.56846e-61	GL985056.1	2267354	2268531	-	970	-	GO:0016021	K07297	-	T	opiNOG07985;sordNOG07061;sorNOG01796	-	18482716	G0R8V1
TRIREDRAFT_123471	7820.09	13031.7	2608.44	0.20016	-2.32077	1.55495e-62	2.07342e-61	GL985077.1	178815	181132	-	1466	-	GO:0004410;GO:0019878	K01655	EC:2.3.3.14	E	COG0119;sordNOG09594;sorNOG03688	-	18483649	G0RSU4
TRIREDRAFT_124319	3521.01	5777.27	1264.75	0.218918	-2.19154	2.50532e-62	3.33572e-61	GL985062.1	544470	546586	+	1986	-	GO:0004825;GO:0005524;GO:0006431	K01874	EC:6.1.1.10	J	sordNOG10140	-	18483867	G0RGP7
TRIREDRAFT_55306	322.192	64.2499	580.135	9.02935	3.17462	3.00215e-62	3.9913e-61	GL985057.1	1950511	1955741	-	4983	-	GO:0003824;GO:0016021;GO:0031177	-	-	I	sordNOG09922	-	18485825	G0RAE0
TRIREDRAFT_122817	773.01	226.397	1319.62	5.82881	2.5432	3.2527e-62	4.318e-61	GL985070.1	616635	619362	-	2655	-	GO:0005815	-	-	S	sordNOG04207;opiNOG55186	-	18483486	G0RP10
TRIREDRAFT_42866	515.308	948.192	82.4233	0.0869268	-3.52406	3.5118e-62	4.65508e-61	GL985077.1	241689	242126	-	438	-	GO:0047617	K17362	EC:3.1.2.-	S	sordNOG14231	-	18484895	G0RSW4
TRIREDRAFT_77998	2386.83	838.689	3934.97	4.69181	2.23014	4.70867e-62	6.23239e-61	GL985064.1	743071	743946	+	876	-	-	-	-	S	sordNOG09504;opiNOG35390	-	18488832	G0RJN1
TRIREDRAFT_111875	438.702	772.407	104.996	0.135934	-2.87902	6.50572e-62	8.59828e-61	GL985085.1	41237	42408	-	1101	-	GO:0016021	-	-	S	opiNOG33975;sordNOG13427	-	18482428	G0RVN0
TRIREDRAFT_122972	281.46	51.363	511.556	9.95964	3.31609	8.21554e-62	1.08421e-60	GL985071.1	794646	801048	+	3216	-	GO:0005524;GO:0016021;GO:0019829	K01536	-	P	NOG129009;COG0474	-	18483527	G0RPU1
TRIREDRAFT_57760	5044.76	1857.59	8231.94	4.43152	2.1478	8.812e-62	1.16122e-60	GL985059.1	216955	220110	+	2571	-	GO:0000981;GO:0003677;GO:0005634;GO:0006351;GO:0008270	-	-	S	sordNOG08582	-	18486191	G0RDF6
TRIREDRAFT_81525	237.073	437.154	36.9917	0.0846193	-3.56287	9.24709e-62	1.21677e-60	GL985080.1	267064	268042	-	979	-	-	-	-	SR	opiNOG19012;hypNOG00283;necNOG10419;NOG72903	-	18489336	G0RTZ0
TRIREDRAFT_122567	1903.38	3432.99	373.77	0.108876	-3.19924	1.04715e-61	1.37586e-60	GL985068.1	449180	450378	+	1126	-	-	-	-	S	opiNOG44854;sordNOG13916	-	18483432	G0RMT0
TRIREDRAFT_54997	194.431	3.98161	384.88	96.6645	6.59491	1.11814e-61	1.46699e-60	GL985056.1	2782387	2784246	-	1743	-	GO:0016491;GO:0071949	-	-	R	sorNOG07670;sordNOG09786;opiNOG08467	-	18485772	G0R9J4
TRIREDRAFT_124040	712.311	1218.51	206.112	0.169151	-2.56362	1.18104e-61	1.54725e-60	GL985086.1	150997	152293	-	1036	-	GO:0016747	-	-	SR	sordNOG12941;hypNOG00665;opiNOG43639	-	18483794	G0RVZ2
TRIREDRAFT_45138	17842.8	28914.9	6770.57	0.234155	-2.09447	1.21795e-61	1.59328e-60	GL985057.1	1851565	1856812	-	4848	-	GO:0004783;GO:0008652;GO:0009337;GO:0010181;GO:0020037;GO:0050661;GO:0051539	K00381	EC:1.8.1.2	P	sordNOG11314	-	18485022	G0RAA0
TRIREDRAFT_68615	692.44	199.458	1185.42	5.9432	2.57124	1.24956e-61	1.63225e-60	GL985080.1	350979	352488	+	1359	-	-	-	-	J	COG0154;opiNOG13707	-	18487733	G0RU07
TRIREDRAFT_104277	139.189	9.87733	268.5	27.1835	4.76466	1.74987e-61	2.28246e-60	GL985058.1	718756	719283	+	528	-	-	-	-	SR	sordNOG14353;necNOG13234	-	18480798	G0RBY3
TRIREDRAFT_44700	693.613	77.795	1309.43	16.8318	4.07312	1.76429e-61	2.29794e-60	GL985057.1	284581	285210	+	559	-	GO:0016021	-	-	S	NOG109096;pleNOG06070;opiNOG73403;sordNOG15317	-	18484994	G0RAM6
TRIREDRAFT_67035	1034.28	327.421	1741.15	5.31776	2.41082	1.95085e-61	2.53724e-60	GL985075.1	442520	445006	-	2139	-	GO:0016021	-	-	S	sordNOG12549;opiNOG44287	-	18487539	G0RS45
TRIREDRAFT_76288	2686.42	4412.48	960.365	0.217647	-2.19994	2.49324e-61	3.23796e-60	GL985060.1	417156	418292	-	914	-	GO:0016491	-	-	R	sordNOG10109	-	18488603	G0RE69
TRIREDRAFT_123204	1976.32	687.098	3265.55	4.75266	2.24874	2.85336e-61	3.70029e-60	GL985074.1	123495	124770	+	1084	-	GO:0009058;GO:0016788	-	-	S	sorNOG04978;opiNOG36614;sordNOG12959	-	18483589	G0RRD1
TRIREDRAFT_59067	2904.75	1045.72	4763.78	4.5555	2.18761	2.94621e-61	3.8152e-60	GL985060.1	637137	640408	+	3090	-	GO:0000981;GO:0005634;GO:0008270	-	-	S	sordNOG05355	-	18486409	G0REI1
TRIREDRAFT_53318	14372.2	23283.7	5460.66	0.234527	-2.09217	2.97307e-61	3.84443e-60	GL985056.1	3309384	3310417	-	465	-	GO:0004129;GO:0005743	K02264	-	C	sorNOG05159;opiNOG34329;sordNOG12756	-	18485519	G0R7G8
TRIREDRAFT_104704	2536.86	4171.85	901.868	0.216179	-2.2097	3.23051e-61	4.17131e-60	GL985059.1	202150	203249	-	969	-	GO:0003723;GO:0003735;GO:0006412;GO:0015934;GO:0016740	-	-	J	sordNOG15400;sordNOG08695	-	18480902	G0RDF3
TRIREDRAFT_75294	4105.43	7568.77	642.091	0.0848343	-3.55921	3.65982e-61	4.71885e-60	GL985058.1	719476	721088	-	1554	-	GO:0004084;GO:0009081	K00826	EC:2.6.1.42	E	COG0115;sorNOG03051;opiNOG08504;sordNOG09360	-	18488458	G0RBY4
TRIREDRAFT_120231	262.567	24.251	500.883	20.6541	4.36836	5.18856e-61	6.68037e-60	GL985057.1	1607835	1613518	-	4860	-	-	-	-	R	sordNOG04619;hypNOG08939	-	18482827	G0RA38
TRIREDRAFT_56934	1744.32	545.912	2942.72	5.39048	2.43041	5.96123e-61	7.66419e-60	GL985058.1	1450196	1450977	+	693	-	GO:0005524;GO:0046177;GO:0046316	K00851	EC:2.7.1.12	G	sordNOG04598;opiNOG37987	-	18486075	G0RCI9
TRIREDRAFT_45018	10258.7	3885.58	16631.7	4.28038	2.09774	6.26069e-61	8.03768e-60	GL985057.1	1366712	1368953	-	1552	-	GO:0004707;GO:0005524;GO:0051403	K04441	EC:2.7.11.24	TK	opiNOG00567;sordNOG11321	-	18485017	G0R9Y0
TRIREDRAFT_111689	3020.62	1094.93	4946.31	4.51745	2.17551	7.88503e-61	1.01086e-59	GL985083.1	292120	294584	+	2322	-	GO:0003777;GO:0007018	-	-	S	sordNOG05074;sorNOG00911;sordNOG08127	-	18482383	G0RV64
TRIREDRAFT_22590	124.725	6.91376	242.536	35.0802	5.13259	8.80986e-61	1.12781e-59	GL985067.1	373058	375335	+	2184	-	GO:0004842	-	-	O	sordNOG12827	-	18484154	G0RMG2
TRIREDRAFT_78373	1720.01	596.099	2843.92	4.77088	2.25426	1.59254e-60	2.03582e-59	GL985065.1	637433	641129	+	3417	-	GO:0005524;GO:0016021;GO:0016887	-	-	Q	sordNOG05925	-	18488874	G0RKE4
TRIREDRAFT_123702	2025.33	3364.76	685.905	0.20385	-2.29442	1.84913e-60	2.36047e-59	GL985080.1	218136	220134	-	1842	-	GO:0005887;GO:0055085	-	-	R	sordNOG08218;sordNOG07883;opiNOG03342	-	18483710	G0RTX5
TRIREDRAFT_123118	4760.51	1775.88	7745.14	4.36131	2.12476	1.97162e-60	2.51326e-59	GL985073.1	259141	261871	+	2731	-	-	-	-	O	sordNOG13724;KOG0714;opiNOG45189;opiNOG34830	-	18483559	G0RQY4
TRIREDRAFT_55774	887.315	276.925	1497.7	5.40833	2.43518	3.06542e-60	3.902e-59	GL985057.1	1305291	1306444	-	927	-	GO:0003924;GO:0005525	-	-	RU	COG1100;sordNOG09461;opiNOG23296	-	18485900	G0R9W0
TRIREDRAFT_80096	2550.83	216.86	4884.8	22.5252	4.49347	3.09219e-60	3.9305e-59	GL985072.1	77036	77743	-	708	-	-	-	-	S	sordNOG13730	-	18489121	G0RQ96
TRIREDRAFT_80820	3738.63	6812.23	665.029	0.0976227	-3.35664	4.0433e-60	5.13219e-59	GL985076.1	12163	13598	-	1196	-	GO:0000105;GO:0000287;GO:0003879;GO:0005737	K00765	EC:2.4.2.17	E	opiNOG02467;sordNOG05826	-	18489234	G0RS95
TRIREDRAFT_120354	4067.74	6689.89	1445.58	0.216085	-2.21033	4.82668e-60	6.11576e-59	GL985058.1	410430	411339	-	276	-	GO:0016021	-	-	S	sordNOG15288;opiNOG43842	-	18482851	G0RBP5
TRIREDRAFT_123648	2222.14	650.276	3794	5.83444	2.54459	4.83182e-60	6.11576e-59	GL985079.1	443095	444767	-	1634	-	-	-	-	S	hypNOG00579;opiNOG16952	-	18483690	G0RTV4
TRIREDRAFT_74892	3122.52	5098.28	1146.77	0.224933	-2.15243	7.07816e-60	8.94639e-59	GL985057.1	1261126	1263796	-	2540	-	GO:0016021	K18158	-	S	opiNOG12548;sordNOG08744	-	18488394	G0R9U5
TRIREDRAFT_21422	1065.14	347.365	1782.92	5.13269	2.35972	1.04299e-59	1.31642e-58	GL985057.1	226336	229407	+	2760	-	GO:0005887;GO:0055085	-	-	R	sordNOG10792	-	18483979	G0RAL4
TRIREDRAFT_123026	17758.5	28627.5	6889.49	0.24066	-2.05493	1.25861e-59	1.58635e-58	GL985072.1	453898	455835	-	1144	-	GO:0004801;GO:0005737;GO:0005975;GO:0006098	K00616	EC:2.2.1.2	G	sordNOG09102;opiNOG04452	-	18483543	G0RQJ8
TRIREDRAFT_77188	2129.65	3497.53	761.783	0.217806	-2.19888	1.51681e-59	1.90909e-58	GL985062.1	854606	855566	+	900	-	-	K02863	-	J	sordNOG04641;opiNOG26433	-	18488718	G0RHK2
TRIREDRAFT_79359	7151.33	11663.2	2639.49	0.22631	-2.14363	1.64961e-59	2.07333e-58	GL985068.1	657210	659745	+	2162	-	GO:0005743;GO:0016021	K17785	-	M	sordNOG07192	-	18489014	G0RMY6
TRIREDRAFT_120730	9043.23	14612.5	3473.91	0.237735	-2.07257	1.88769e-59	2.36925e-58	GL985059.1	1030346	1034026	-	3057	-	GO:0016021	K17656	-	S	sordNOG05920	-	18482943	G0RD00
TRIREDRAFT_59388	160.498	16.4945	304.501	18.4607	4.20639	1.9668e-59	2.46509e-58	GL985061.1	297118	298842	-	1584	-	GO:0016021;GO:0022857	-	-	R	sorNOG07381;opiNOG03795;sordNOG09241	-	18486468	G0RFJ2
TRIREDRAFT_65533	825.911	256.91	1394.91	5.42958	2.44084	2.07049e-59	2.59144e-58	GL985071.1	614170	617638	+	3276	-	GO:0016787	K11484	EC:3.5.1.98	BL	sorNOG00376;sordNOG10420;opiNOG17836;sordNOG15494	-	18487319	G0RPN6
TRIREDRAFT_79782	362.905	642.722	83.087	0.129274	-2.9515	2.97419e-59	3.71733e-58	GL985070.1	428805	430303	-	1298	-	GO:0009058;GO:0016740;GO:0030170	K00652	EC:2.3.1.47	HE	sorNOG07625;opiNOG06976;sordNOG11782	-	18489075	G0RPB8
TRIREDRAFT_4117	3943.59	7030.82	856.365	0.121802	-3.0374	3.75162e-59	4.68248e-58	GL985065.1	721901	725674	+	3489	-	GO:0004043;GO:0009085	K00143	EC:1.2.1.95	Q	COG1020;sorNOG03756	-	18484816	G0RKK3
TRIREDRAFT_74278	4314.84	8169.11	460.578	0.0563805	-4.14866	5.49931e-59	6.85428e-58	GL985056.1	2743169	2744513	+	1234	-	GO:0016491	K22124	EC:1.8.1.-	OR	sordNOG07910;COG0492;opiNOG29986;opiNOG53766	-	18488319	G0R9I0
TRIREDRAFT_123992	244.232	446.136	42.3287	0.0948785	-3.39777	7.78964e-59	9.69546e-58	GL985084.1	342967	344755	+	1482	-	GO:0005576;GO:0005975;GO:0030248	-	-	RG	opiNOG50894;NOG103762	-	18483783	G0RVK3
TRIREDRAFT_120784	2077.57	395.414	3759.72	9.50831	3.24919	1.01579e-58	1.26256e-57	GL985059.1	1313966	1315801	-	1749	-	GO:0005975;GO:0016853;GO:0030246	-	-	G	opiNOG04019;sordNOG07070	-	-	-
TRIREDRAFT_120556	1594.77	2663.74	525.789	0.197387	-2.3409	1.18642e-58	1.47261e-57	GL985059.1	56421	57653	+	1179	-	GO:0005743;GO:0015187;GO:0016021;GO:1904983	K15118	-	C	sordNOG04407;opiNOG02546	-	18482905	G0RD53
TRIREDRAFT_120195	8020.54	12935.3	3105.82	0.240105	-2.05826	1.64868e-58	2.04354e-57	GL985057.1	1355839	1357031	+	1003	-	GO:0004733;GO:0008615;GO:0010181	K00275	EC:1.4.3.5	H	sordNOG04040;opiNOG32659;opiNOG07852	-	18482818	G0R9X7
TRIREDRAFT_119933	664.939	197.887	1131.99	5.72039	2.51611	1.72499e-58	2.13518e-57	GL985056.1	3326042	3326922	+	849	-	-	-	-	S	hypNOG06383	-	18482749	G0R7H2
TRIREDRAFT_40830	432.645	39.9896	825.3	20.6379	4.36722	1.88035e-58	2.32428e-57	GL985056.1	3718089	3719302	-	903	-	GO:0016021	-	-	S	sordNOG09730;hypNOG12991;opiNOG11742	-	18484800	G0R838
TRIREDRAFT_81149	1022.13	260.705	1783.55	6.84128	2.77427	1.97727e-58	2.44072e-57	GL985078.1	64326	65675	-	1350	-	-	-	-	SR	opiNOG67285;sordNOG12166;opiNOG26775	-	18489291	G0RT71
TRIREDRAFT_121232	2398.29	3918.3	878.268	0.224145	-2.1575	2.04571e-58	2.52172e-57	GL985061.1	997131	997927	-	797	-	GO:0016021	-	-	S	sordNOG14902;sordNOG15816;hypNOG07538	-	18483095	G0RG99
TRIREDRAFT_36727	7289.22	2819.25	11759.2	4.17103	2.06041	2.20688e-58	2.71667e-57	GL985067.1	152268	154668	-	1905	-	-	-	-	S	sordNOG10552	-	18484679	G0RM74
TRIREDRAFT_107934	2490.04	4062.26	917.824	0.225939	-2.14599	2.47747e-58	3.04559e-57	GL985065.1	906356	907165	+	510	-	-	-	-	S	opiNOG31823;sordNOG04975	-	18481558	G0RKW4
TRIREDRAFT_63007	758.744	1412.12	105.369	0.0746177	-3.74434	2.64655e-58	3.24899e-57	GL985066.1	946344	947509	-	918	-	-	-	-	S	sordNOG10041;sordNOG08063;sorNOG04437	-	18486998	G0RLH0
TRIREDRAFT_65275	245.868	43.9015	447.835	10.2009	3.35063	2.89365e-58	3.54749e-57	GL985071.1	112376	113814	-	1290	-	GO:0003824	-	-	R	sordNOG08036	-	18487290	G0RPY6
TRIREDRAFT_105623	8494.41	13680.8	3308.06	0.241804	-2.04809	3.32318e-58	4.06852e-57	GL985060.1	1241289	1242622	+	912	-	GO:0015986;GO:0045261;GO:0046933	K02136	-	C	sordNOG04842;opiNOG06870	-	18481076	G0RFF1
TRIREDRAFT_123720	2811.31	1048.29	4574.32	4.36362	2.12553	3.87899e-58	4.74251e-57	GL985080.1	339481	341022	+	1385	-	GO:0016747	K07513	EC:2.3.1.16	I	sorNOG02630;sordNOG07545;COG0183	-	18483717	G0RU04
TRIREDRAFT_2745	10202.8	16402.3	4003.24	0.244066	-2.03466	6.63651e-58	8.10287e-57	GL985058.1	1832071	1833686	+	1407	-	GO:0004333;GO:0006099;GO:0006106;GO:0045239	K01679	EC:4.2.1.2	C	sordNOG11879;opiNOG06206	-	18484384	G0RBB2
TRIREDRAFT_121664	1314.88	2514.53	115.229	0.0458253	-4.44771	9.16312e-58	1.11725e-56	GL985063.1	914978	916918	-	1721	-	GO:0016831;GO:0019752;GO:0030170	K01580	EC:4.1.1.15	E	sordNOG04850;opiNOG01780;COG0076	-	18483216	G0RI23
TRIREDRAFT_65949	476.077	40.6084	911.545	22.4472	4.48846	9.84097e-58	1.19828e-56	GL985072.1	503742	504755	-	1014	-	-	-	-	S	necNOG09505;hypNOG09532	-	18487383	G0RQL5
TRIREDRAFT_110810	300.966	63.1482	538.784	8.53205	3.09289	9.87495e-58	1.20078e-56	GL985077.1	359534	360383	+	702	-	GO:0016021	-	-	SQP	hypNOG02543;opiNOG15679	-	18482192	G0RSZ8
TRIREDRAFT_54676	2765.1	4884.62	645.587	0.132167	-2.91956	1.08054e-57	1.31215e-56	GL985056.1	310373	310558	-	186	-	GO:0005758;GO:0005829;GO:0006825;GO:0015680;GO:0016531;GO:0018343;GO:0033617;GO:1903136	K02260	-	RE	hypNOG13655;sordNOG14395;sordNOG14589	-	18485737	G0R9A8
TRIREDRAFT_123818	94.0497	1.98206	186.117	93.901	6.55307	1.19503e-57	1.44921e-56	GL985082.1	125447	126445	+	890	-	GO:0005576;GO:0031176;GO:0045493	K01181	EC:3.2.1.8	RG	opiNOG55815;sordNOG15524;opiNOG10081;sorNOG03439	-	18483743	G0RUP7
TRIREDRAFT_104135	857.373	1439.65	275.1	0.191089	-2.38769	1.43308e-57	1.73555e-56	GL985058.1	253696	254236	+	417	-	GO:0005623;GO:0006662;GO:0015035;GO:0045454	K03671	-	O	opiNOG41777;sordNOG13998	-	18480753	G0RBJ2
TRIREDRAFT_59894	463.212	803.417	123.007	0.153105	-2.7074	1.46459e-57	1.77132e-56	GL985062.1	637863	639167	+	1050	-	-	-	-	I	sordNOG05280	-	18486542	G0RH40
TRIREDRAFT_4124	127.835	9.20367	246.466	26.7791	4.74304	2.13332e-57	2.57664e-56	GL985065.1	782895	784125	+	1050	-	GO:0003677	-	-	R	hypNOG01539;opiNOG33435;sordNOG12688	-	18484820	G0RKM1
TRIREDRAFT_41663	271.016	26.386	515.645	19.5424	4.28853	2.17502e-57	2.62347e-56	GL985065.1	599830	600381	+	552	-	-	-	-	S	hypNOG06168;necNOG10099	-	18484842	G0RKD0
TRIREDRAFT_28050	1381.59	2278.62	484.555	0.212653	-2.23343	2.42091e-57	2.91614e-56	GL985068.1	593210	595026	+	1518	-	GO:0004326;GO:0005524;GO:0046872	K01930	EC:6.3.2.17	H	sordNOG10847;opiNOG04947	-	18484404	G0RMX0
TRIREDRAFT_62377	2652.27	4312.73	991.811	0.229973	-2.12046	3.0265e-57	3.64073e-56	GL985065.1	1067699	1068702	-	909	-	GO:0006486;GO:0016021;GO:0016757	K02370	-	ST	opiNOG00351;NOG00137	-	18486910	G0RK75
TRIREDRAFT_104437	375.578	86.7083	664.447	7.66301	2.93791	3.63641e-57	4.36856e-56	GL985058.1	1264175	1267607	-	1878	-	-	-	-	S	sordNOG07089;opiNOG16260;opiNOG38475	-	18480851	G0RCD9
TRIREDRAFT_36267	1529.55	545.465	2513.63	4.60823	2.20421	3.69837e-57	4.43705e-56	GL985063.1	997639	999647	-	1701	-	GO:0016021;GO:0046873	-	-	S	sordNOG05714	-	18484663	G0RIA2
TRIREDRAFT_5319	213.358	34.5088	392.207	11.3654	3.50658	5.29713e-57	6.34666e-56	GL985077.1	75506	77300	+	1572	-	GO:0016021	-	-	PI	opiNOG07957;sordNOG06972	-	18485503	G0RSR1
TRIREDRAFT_106181	214.343	35.0439	393.643	11.2328	3.48965	5.36947e-57	6.42475e-56	GL985061.1	1414344	1415873	-	1170	-	-	-	-	-	-	-	18481206	G0RGJ2
TRIREDRAFT_123900	3128.43	5068.94	1187.93	0.234355	-2.09324	5.66442e-57	6.76864e-56	GL985083.1	151894	153066	-	1054	-	GO:0003735;GO:0005840;GO:0006412	K02996	-	J	opiNOG08662;sordNOG11726	-	18483758	G0RV18
TRIREDRAFT_68821	683.579	1158.17	208.983	0.180442	-2.4704	6.85919e-57	8.18542e-56	GL985081.1	255298	256554	-	1257	-	GO:0016758	-	-	S	sordNOG08094	-	18487752	G0RUG0
TRIREDRAFT_119902	442.905	768.978	116.832	0.151932	-2.7185	7.04681e-57	8.39815e-56	GL985056.1	3156848	3158148	+	1301	-	GO:0016021	-	-	-	-	-	18482745	G0R776
TRIREDRAFT_121800	14328.2	3572.47	25083.8	7.02142	2.81176	7.65335e-57	9.10891e-56	GL985064.1	533275	534716	+	1279	-	GO:0016020	-	-	C	sordNOG15368;opiNOG03081;sordNOG04630	-	18483248	G0RJG3
TRIREDRAFT_27992	183.98	25.3448	342.616	13.5182	3.75683	8.26997e-57	9.82959e-56	GL985061.1	916490	917632	+	984	-	GO:0016021	-	-	S	hypNOG08337	-	18484402	G0RG80
TRIREDRAFT_77373	10552.6	16918.4	4186.78	0.247469	-2.01468	8.28077e-57	9.82959e-56	GL985063.1	74121	75682	+	1404	-	GO:0004148;GO:0004375;GO:0004591;GO:0004738;GO:0005960;GO:0005967;GO:0006090;GO:0006103;GO:0006546;GO:0006550;GO:0006552;GO:0006564;GO:0006574;GO:0009055;GO:0009353;GO:0042645;GO:0042743;GO:0045454;GO:0050660	K00382	EC:1.8.1.4	C	sordNOG09059;opiNOG04593	-	18488746	G0RHU1
TRIREDRAFT_56531	1780.8	647.778	2913.82	4.49817	2.16934	8.74124e-57	1.03625e-55	GL985058.1	341967	343197	-	1062	-	GO:0016021	-	-	S	sordNOG06508	-	18486015	G0RBM0
TRIREDRAFT_57595	3825.53	6211.93	1439.13	0.231672	-2.10985	1.28737e-56	1.52412e-55	GL985059.1	1064750	1065426	-	546	-	GO:0003735;GO:0005840;GO:0006412	K02935	-	J	sordNOG12187;opiNOG33798	-	18486166	G0RD13
TRIREDRAFT_105406	1319.42	2499.51	139.33	0.0557429	-4.16507	1.31391e-56	1.5535e-55	GL985060.1	587637	587918	+	282	-	-	-	-	-	-	-	18481032	G0REG9
TRIREDRAFT_44419	2598.82	4218.29	979.363	0.232171	-2.10674	1.469e-56	1.73458e-55	GL985056.1	3055820	3057585	+	1766	-	GO:0005737;GO:0016740	K12659	-	E	sordNOG06046;opiNOG02311	-	18484978	G0R6Z5
TRIREDRAFT_68492	1177.19	407.129	1947.25	4.78288	2.25788	1.78117e-56	2.10042e-55	GL985080.1	153221	154536	+	1239	-	-	K20465	-	T	opiNOG02482	-	18487715	G0RU74
TRIREDRAFT_75794	23301	9397.21	37204.7	3.95912	1.98518	2.74398e-56	3.23156e-55	GL985059.1	492732	496195	+	2980	-	GO:0008270	K17987	-	SR	opiNOG22501;sordNOG05009;opiNOG09148	-	18488530	G0RDS0
TRIREDRAFT_123611	1864.3	374.468	3354.12	8.95704	3.16302	3.05116e-56	3.58861e-55	GL985079.1	200217	202096	+	1810	-	GO:0006865;GO:0016021;GO:0022857	K16261	-	E	sordNOG15541;sordNOG09490;opiNOG05794;sorNOG04419	-	18483679	G0RTM9
TRIREDRAFT_57558	173.707	22.7895	324.625	14.2445	3.83233	3.4859e-56	4.09456e-55	GL985059.1	1242265	1244116	+	1593	-	-	-	-	S	sordNOG04038	-	18486159	G0RD82
TRIREDRAFT_34378	7503.08	12023.6	2982.54	0.248056	-2.01126	3.59654e-56	4.219e-55	GL985066.1	1120704	1120904	-	201	-	GO:0004129;GO:0016021	K02272	-	SC	sordNOG14449;opiNOG43969	-	18484615	G0RLR5
TRIREDRAFT_71092	725.853	229.187	1222.52	5.33416	2.41526	4.12428e-56	4.83177e-55	GL985108.1	2806	4260	+	1401	-	-	K21403	EC:3.1.3.-	IR	opiNOG08751;opiNOG02455	-	18488071	G0RXM3
TRIREDRAFT_78679	4557	7611.58	1502.43	0.197387	-2.3409	4.69728e-56	5.49588e-55	GL985066.1	434724	436232	-	1022	-	GO:0000002;GO:0001409;GO:0005623;GO:0006879;GO:0016021	-	-	C	opiNOG00002;sordNOG11151	-	18488911	G0RLQ7
TRIREDRAFT_103455	371.804	91.9744	651.634	7.08494	2.82476	6.0745e-56	7.098e-55	GL985057.1	142455	143764	-	1203	-	-	-	-	R	opiNOG23391;NOG141583;opiNOG11713	-	18480635	G0RAJ2
TRIREDRAFT_74946	2103.61	785.723	3421.5	4.35459	2.12254	6.16657e-56	7.1962e-55	GL985057.1	1437685	1440048	-	2284	-	-	-	-	SG	NOG108270;sordNOG08735	-	18488401	G0R9Z9
TRIREDRAFT_106245	143.103	14.1997	272.006	19.1557	4.2597	9.1464e-56	1.06597e-54	GL985062.1	117728	119449	+	1566	-	GO:0004096;GO:0006979;GO:0020037;GO:0042744;GO:0046872	K03781	EC:1.11.1.6	P	pleNOG02064;opiNOG03078	-	18481216	G0RHE8
TRIREDRAFT_43115	5093.31	9814.06	372.565	0.0379624	-4.71929	9.67155e-56	1.12571e-54	GL985064.1	205599	206070	+	354	-	-	-	-	R	sordNOG13676	-	18484907	G0RJ80
TRIREDRAFT_5196	586.014	174.609	997.419	5.7123	2.51407	9.6847e-56	1.12578e-54	GL985075.1	450488	451517	+	966	-	GO:0016538;GO:0016592	K15161	-	DKL	COG5333;opiNOG13265	-	18485405	G0RS47
TRIREDRAFT_44628	2371.55	898.569	3844.53	4.27851	2.09711	1.31154e-55	1.52261e-54	GL985056.1	3675541	3677379	-	1598	-	GO:0005737;GO:0006569;GO:0019805;GO:0030170;GO:0030429;GO:0034354;GO:0043420;GO:0097053	K01556	EC:3.7.1.3	E	sordNOG10375	-	18484991	G0R7X2
TRIREDRAFT_120993	853.026	1653.46	52.5894	0.0318056	-4.97457	1.36468e-55	1.58225e-54	GL985060.1	987108	989775	-	1640	-	GO:0000981;GO:0005634;GO:0008270	-	-	SR	opiNOG23675;sordNOG08508	-	18483020	G0RF29
TRIREDRAFT_58475	88.2401	1.6886	174.792	103.513	6.69366	1.67817e-55	1.94321e-54	GL985060.1	887914	889587	+	1506	-	-	-	-	S	sordNOG04839;sorNOG07941;opiNOG50932	-	18486297	G0REU1
TRIREDRAFT_67844	1085.81	1796.03	375.591	0.209124	-2.25757	1.92595e-55	2.22725e-54	GL985078.1	95392	96773	+	1302	-	GO:0008496;GO:0016052	K08257	EC:3.2.1.101	SR	sordNOG08352;opiNOG10324	-	18487639	G0RT80
TRIREDRAFT_73631	245.726	471.625	19.8278	0.0420414	-4.57205	1.94701e-55	2.2487e-54	GL985056.1	506653	508536	-	1725	-	GO:0016491;GO:0071949	-	-	SCR	NOG08913;opiNOG18276;COG0277	-	18488222	G0R6T3
TRIREDRAFT_77739	2115.83	796.594	3435.08	4.3122	2.10842	2.03281e-55	2.34317e-54	GL985063.1	1308848	1310549	-	1641	-	GO:0004411;GO:0006559;GO:0006570	K00451	EC:1.13.11.5	E	sordNOG10318;opiNOG02447	-	18488801	G0RIN3
TRIREDRAFT_110152	225.897	40.3824	411.412	10.1879	3.34878	2.03402e-55	2.34317e-54	GL985074.1	114220	116128	+	1690	-	GO:0003700	-	-	S	opiNOG34113;sordNOG13282	-	18482045	G0RRC9
TRIREDRAFT_2912	577.541	988.457	166.625	0.168571	-2.56857	2.20403e-55	2.53576e-54	GL985059.1	1003203	1004215	+	936	-	GO:0003865;GO:0006488;GO:0016021	K12345	-	I	sordNOG04744;opiNOG09088	-	18484428	G0RCZ6
TRIREDRAFT_119864	164.044	20.4128	307.674	15.0726	3.91386	2.29401e-55	2.63591e-54	GL985056.1	2808323	2810807	+	2196	-	-	-	-	SRL	opiNOG53281;sordNOG13599;sorNOG06597;sordNOG13347	-	18482733	G0R9K3
TRIREDRAFT_5227	3482.87	5610.03	1355.71	0.241658	-2.04896	3.00384e-55	3.44712e-54	GL985076.1	41773	45193	+	3213	-	GO:0000049;GO:0002161;GO:0004822;GO:0005524;GO:0006428	K01870	EC:6.1.1.5	J	opiNOG00207;sordNOG09726	-	18485427	G0RSA5
TRIREDRAFT_23408	1648.35	606.876	2689.82	4.43223	2.14803	3.10524e-55	3.55893e-54	GL985090.1	22495	24666	+	1761	-	-	-	-	S	NOG06331;opiNOG05163	-	18484277	G0RWI7
TRIREDRAFT_123251	23755.6	43838.4	3672.76	0.0837797	-3.57726	4.87974e-55	5.58556e-54	GL985074.1	421842	423369	-	1528	-	GO:0008941;GO:0019825;GO:0020037;GO:0051409;GO:0071949	K05916	EC:1.14.12.17	C	sordNOG06819;opiNOG05259	-	18483604	G0RRL0
TRIREDRAFT_59023	2455.9	3969.5	942.297	0.237384	-2.07471	1.00805e-54	1.15239e-53	GL985060.1	1546426	1547438	-	918	-	GO:0004784;GO:0046872	K04564	EC:1.15.1.1	P	opiNOG25280;sordNOG09762	-	18486401	G0REF5
TRIREDRAFT_4508	1637.43	606.922	2667.94	4.39585	2.13614	1.24743e-54	1.42423e-53	GL985068.1	255674	256829	+	906	-	GO:0016021	K23678	-	S	sordNOG10452;opiNOG02318	-	18485019	G0RMN1
TRIREDRAFT_23115	6418.33	10772.6	2064.02	0.191598	-2.38384	1.35561e-54	1.54578e-53	GL985078.1	120956	122251	-	1296	-	-	-	-	SR	sorNOG07971;hypNOG02404;opiNOG75721;sordNOG12926	-	18484231	G0RT90
TRIREDRAFT_56141	910.911	1513.29	308.533	0.203883	-2.29419	1.36118e-54	1.55016e-53	GL985057.1	548984	551490	+	1983	-	-	-	-	S	sordNOG10341;necNOG09999	-	18485955	G0RAT9
TRIREDRAFT_22821	4031.04	6468.52	1593.56	0.246356	-2.02118	1.5066e-54	1.71359e-53	GL985071.1	55727	57028	-	1073	-	GO:0003735;GO:0006412;GO:0015934	-	-	S	sordNOG10621;sordNOG12213	-	18484193	G0RPW0
TRIREDRAFT_54005	484.333	138.322	830.343	6.00298	2.58568	1.62128e-54	1.8417e-53	GL985056.1	167519	169601	-	1701	-	GO:0016021;GO:0022857	-	-	R	opiNOG04964	-	18485637	G0R966
TRIREDRAFT_74795	1089.63	382.169	1797.08	4.70233	2.23337	1.65209e-54	1.87431e-53	GL985057.1	901662	902743	+	962	-	-	-	-	S	sordNOG08359;opiNOG32429	-	18488383	G0RB37
TRIREDRAFT_82434	4370.44	7254.85	1486.04	0.204834	-2.28748	1.774e-54	2.01008e-53	GL985092.1	93405	97870	-	4198	-	GO:0003723;GO:0005737;GO:0048312	K03255	-	SJ	sordNOG08488;opiNOG01245	-	18489461	G0RWU8
TRIREDRAFT_111110	194.44	30.9535	357.927	11.5634	3.53149	2.05369e-54	2.32406e-53	GL985079.1	360863	361660	+	798	-	-	-	-	SR	opiNOG79492;opiNOG13296;opiNOG22420;NOG77321	-	18482266	G0RTS3
TRIREDRAFT_3372	2024.12	768.283	3279.96	4.2692	2.09397	2.37824e-54	2.68795e-53	GL985061.1	1020413	1022271	-	1278	-	GO:0000287;GO:0006190;GO:0009117;GO:0050483;GO:0071590;GO:0071592	K18550	-	F	sordNOG07253	-	18484577	G0RGA2
TRIREDRAFT_55990	77.2786	0.325107	154.232	474.405	8.88997	2.39232e-54	2.70047e-53	GL985057.1	650669	651586	+	918	-	-	-	-	S	sorNOG06617	-	18485930	G0RAX3
TRIREDRAFT_41035	3197.17	826.081	5568.26	6.74058	2.75287	2.42442e-54	2.73326e-53	GL985078.1	406393	407374	+	858	-	GO:0016021	-	-	S	opiNOG58150;sordNOG13793	-	18484809	G0RTG2
TRIREDRAFT_53903	96.6853	3.6534	189.717	51.9289	5.69847	3.20159e-54	3.6049e-53	GL985056.1	2501770	2503863	-	1650	-	GO:0016021;GO:0022857	-	-	R	sordNOG04388	-	18485624	G0R951
TRIREDRAFT_73523	4762.13	8299.77	1224.48	0.147532	-2.7609	4.48457e-54	5.04318e-53	GL985056.1	114878	117936	+	2989	-	GO:0004601;GO:0006979;GO:0020037	-	-	ORG	sorNOG03678;sordNOG06759;opiNOG28810	-	18488205	G0R900
TRIREDRAFT_102830	1279.34	2094.54	464.142	0.221597	-2.17399	4.57886e-54	5.14276e-53	GL985056.1	1717213	1717710	+	498	-	-	-	-	S	opiNOG43791;opiNOG47654;sordNOG15309	-	18480479	G0R8E1
TRIREDRAFT_80825	3616.23	1433.41	5799.04	4.04562	2.01636	4.88279e-54	5.47727e-53	GL985076.1	18350	19443	+	1023	-	GO:0016021	-	-	T	opiNOG03663;sordNOG04902	-	18489235	G0RS97
TRIREDRAFT_105133	332.374	80.6212	584.126	7.24532	2.85705	5.17071e-54	5.793e-53	GL985059.1	1576493	1577689	-	1197	-	-	-	-	RB	opiNOG22540;hypNOG14373;sorNOG06137	-	18480959	G0RDT4
TRIREDRAFT_77284	6398.66	10208.3	2589	0.253616	-1.97928	5.54688e-54	6.2067e-53	GL985062.1	1243152	1244535	+	987	-	GO:0000272;GO:0008810;GO:0016021	-	-	S	necNOG08619;opiNOG49512	-	18488735	G0RGZ7
TRIREDRAFT_67971	116.674	8.312	225.036	27.0736	4.75881	6.4464e-54	7.20423e-53	GL985078.1	24520	26658	+	1779	-	GO:0046872	-	-	S	opiNOG24068;sordNOG10197	-	18487654	G0RT54
TRIREDRAFT_121436	2262.21	3658.29	866.13	0.236758	-2.07852	7.45728e-54	8.32359e-53	GL985062.1	933154	934871	-	1542	-	GO:0016021;GO:0032977	K03217	-	OU	COG0706;sordNOG15641;opiNOG02980	-	18483154	G0RHM2
TRIREDRAFT_119803	677.357	217.362	1137.35	5.23252	2.3875	1.10334e-53	1.22999e-52	GL985056.1	2112159	2115921	-	3006	-	GO:0016021	K21989	-	S	sordNOG10062	-	18482709	G0R8Q5
TRIREDRAFT_124343	2888.74	1136.31	4641.18	4.08444	2.03014	1.3669e-53	1.52191e-52	GL985068.1	738378	740033	-	1428	-	GO:0006355;GO:0008270;GO:0043565	-	-	K	NOG106453;sordNOG11261	-	18483880	G0RN03
TRIREDRAFT_47635	3004.57	1184.13	4825.01	4.07474	2.02671	1.41378e-53	1.57215e-52	GL985063.1	278711	280983	+	1804	-	GO:0000156;GO:0003700;GO:0005634;GO:0043565	K15859	-	TK	sordNOG06891	-	18485159	G0RI53
TRIREDRAFT_124002	198.21	32.9634	363.457	11.0261	3.46285	1.4697e-53	1.63232e-52	GL985085.1	28182	30902	-	2426	-	GO:0016021;GO:0055085	-	-	T	sordNOG06604;opiNOG04814;KOG2262;sorNOG06571	-	18483787	G0RVM6
TRIREDRAFT_64330	1108.86	1885.96	331.763	0.175912	-2.50707	1.52086e-53	1.68704e-52	GL985068.1	143532	145028	-	1467	-	GO:0019441;GO:0020037;GO:0033754;GO:0046872	K00463	EC:1.13.11.52	IE	NOG03527;sordNOG04508	-	18487157	G0RMK3
TRIREDRAFT_55575	2868.61	1126.84	4610.39	4.09144	2.03261	1.58506e-53	1.75609e-52	GL985057.1	569885	573249	+	3063	-	GO:0004252	K22686	EC:3.4.21.-	R	sordNOG09014	-	18485866	G0RAU6
TRIREDRAFT_73790	7209.04	11700.2	2717.91	0.232296	-2.10596	1.76975e-53	1.9583e-52	GL985056.1	959802	960392	-	384	-	GO:0000275;GO:0015986;GO:0046933	K02135	-	C	sorNOG08604;pleNOG06187;opiNOG45606	-	18488246	G0R7M1
TRIREDRAFT_75854	10289.5	4248.64	16330.4	3.84369	1.94249	1.77401e-53	1.96059e-52	GL985059.1	685673	686934	+	1179	-	-	-	-	S	sordNOG15060;hypNOG11337	-	18488533	G0RE14
TRIREDRAFT_121582	3766.05	6029.92	1502.18	0.24912	-2.00509	1.86707e-53	2.0609e-52	GL985063.1	332757	334413	-	1495	-	GO:0003735;GO:0006412;GO:0015935	K02967	-	J	sordNOG09308	-	18483192	G0RI71
TRIREDRAFT_122284	4631.92	1867.41	7396.42	3.96079	1.98579	2.08362e-53	2.2971e-52	GL985066.1	645085	647317	-	2014	-	GO:0005634;GO:0005737;GO:0030435	-	-	S	sordNOG10916	-	18483372	G0RL42
TRIREDRAFT_52050	4835.36	7714.14	1956.58	0.253635	-1.97917	2.25177e-53	2.47943e-52	GL985082.1	365102	366599	-	1320	-	GO:0003755;GO:0006457	K05864	EC:5.2.1.8	O	sordNOG05497;opiNOG02177	-	18485411	G0RUW9
TRIREDRAFT_104401	1750.95	664.784	2837.11	4.26772	2.09347	2.38656e-53	2.62463e-52	GL985058.1	1143806	1144519	+	588	-	-	-	-	R	opiNOG67078;hypNOG02432;sordNOG14960	-	18480841	G0RCA5
TRIREDRAFT_69692	98.5199	0.326654	196.713	602.206	9.23411	2.95425e-53	3.24497e-52	GL985085.1	241195	242190	-	996	-	-	-	-	SR	opiNOG43575;opiNOG54007;opiNOG38143;eurotNOG06865	-	18487867	G0RVU9
TRIREDRAFT_78706	304.524	71.8386	537.209	7.47799	2.90265	4.83803e-53	5.30764e-52	GL985066.1	559941	561198	-	1195	-	GO:0003677;GO:0005664;GO:0006260	K02608	-	L	opiNOG35788;sordNOG06425	-	18488919	G0RL19
TRIREDRAFT_123786	1480.59	553.558	2407.61	4.34934	2.1208	5.86389e-53	6.42522e-52	GL985081.1	276834	327620	-	49818	-	GO:0016740;GO:0016874;GO:0031177	-	-	I	opiNOG24230	-	18483735	G0RUG7
TRIREDRAFT_74913	1090.75	1901.01	280.493	0.14755	-2.76073	6.48177e-53	7.09358e-52	GL985057.1	1327999	1329318	-	1245	-	GO:0000105;GO:0004400;GO:0030170	K00817	EC:2.6.1.9	E	opiNOG07898;sordNOG05998	-	18488397	G0R9W8
TRIREDRAFT_59887	1788.14	3477.82	98.4573	0.02831	-5.14254	9.08586e-53	9.93137e-52	GL985062.1	1003284	1004827	+	1224	-	GO:0010181;GO:0016491	-	-	C	opiNOG16253	-	18486541	G0RGR8
TRIREDRAFT_60518	103.711	201.791	5.63115	0.0279059	-5.16329	1.18996e-52	1.29775e-51	GL985062.1	1396135	1396902	-	768	-	-	-	-	Q	opiNOG27535	-	18486638	G0RHB7
TRIREDRAFT_64274	109.961	7.25303	212.669	29.3214	4.87388	1.19016e-52	1.29775e-51	GL985068.1	100143	101361	-	1113	-	-	-	-	SR	sorNOG08513;sordNOG09858;sordNOG07321	-	18487145	G0RN43
TRIREDRAFT_55599	2489.66	4187.3	792.023	0.189149	-2.40241	1.22694e-52	1.33624e-51	GL985057.1	1725266	1727893	+	2508	-	GO:0000002;GO:0003676;GO:0031305	-	-	AJR	opiNOG15211;sordNOG06867;sordNOG15349	-	18485872	G0RA66
TRIREDRAFT_122874	661.025	214.625	1107.42	5.15981	2.36732	1.51754e-52	1.65072e-51	GL985071.1	242805	243902	-	1098	-	-	-	-	SR	necNOG13348;opiNOG63637;hypNOG11164	-	18483505	G0RQ14
TRIREDRAFT_59827	159.977	298.48	21.474	0.0719446	-3.79697	1.71638e-52	1.86475e-51	GL985062.1	326172	326684	+	513	-	GO:0008080	-	-	R	opiNOG44481;sordNOG14262	-	18486532	G0RHR1
TRIREDRAFT_122857	6410.13	10175.5	2644.76	0.259915	-1.94389	2.18654e-52	2.37267e-51	GL985071.1	90298	91516	+	1043	-	GO:0000001;GO:0001302;GO:0005743;GO:0006457;GO:0045861	K17081	-	OR	sordNOG12063;opiNOG09362;sordNOG11228	-	18483499	G0RPX6
TRIREDRAFT_61020	1039.31	1825.58	253.052	0.138615	-2.85085	3.18954e-52	3.45688e-51	GL985063.1	1135178	1136048	+	441	-	GO:0047617	K17362	EC:3.1.2.-	SQ	sordNOG13214;COG2050	-	18486711	G0RIE0
TRIREDRAFT_33312	10754.4	4496.46	17012.4	3.7835	1.91972	3.43987e-52	3.72369e-51	GL985075.1	461049	461633	+	510	-	-	-	-	S	sordNOG12354;opiNOG36267;hypNOG02059	-	18484554	G0RS49
TRIREDRAFT_106067	3248.14	5473.49	1022.79	0.186862	-2.41995	3.62766e-52	3.92224e-51	GL985061.1	951107	951814	+	336	-	GO:0005524;GO:0005759;GO:0042026;GO:0045041;GO:0051082;GO:0051087;GO:0051131	K04078	-	O	COG0234;sordNOG13210;opiNOG37297	-	18481177	G0RG90
TRIREDRAFT_124148	6875.6	10901.1	2850.12	0.261453	-1.93538	3.87824e-52	4.18813e-51	GL985091.1	69144	70186	+	537	-	GO:0008121;GO:0016021	K00418	-	C	sordNOG13723	-	18483821	G0RWP6
TRIREDRAFT_71371	1077.95	1765.3	390.596	0.221264	-2.17616	3.90789e-52	4.21507e-51	GL985056.1	1951537	1952169	-	546	-	GO:0008080	-	-	E	opiNOG34123;sordNOG12501	-	18488092	G0R8L3
TRIREDRAFT_59082	1516.33	505.977	2526.68	4.99367	2.3201	4.74846e-52	5.11557e-51	GL985060.1	890960	892206	-	1068	-	GO:0004553;GO:0005975;GO:0008061	K01183	EC:3.2.1.14	G	sordNOG04348;COG3325	-	18486415	G0REU2
TRIREDRAFT_123979	1419.43	2809.62	29.2356	0.0104055	-6.5865	5.29418e-52	5.69664e-51	GL985084.1	261589	262941	+	1224	-	GO:0016491	K19245	EC:1.14.11.-	I	sorNOG02663;opiNOG04653	-	18483780	G0RVH5
TRIREDRAFT_29716	1684.15	647.686	2720.61	4.2005	2.07056	5.77567e-52	6.20728e-51	GL985062.1	120504	121908	+	1170	-	GO:0016021	K15289	-	S	opiNOG11773;sordNOG06518	-	18484443	G0RHE9
TRIREDRAFT_123039	745.44	252.248	1238.63	4.91037	2.29583	6.76375e-52	7.26051e-51	GL985072.1	519405	520545	+	1067	-	-	-	-	S	sordNOG15237	-	18483546	G0RQL9
TRIREDRAFT_49946	234.326	47.5487	421.103	8.85626	3.1467	9.79782e-52	1.05049e-50	GL985070.1	35024	36114	+	799	-	-	K04097	-	SO	opiNOG21722;opiNOG34107;NOG41558;eurotNOG07978	-	18485291	G0RNW2
TRIREDRAFT_120749	510.494	156.071	864.916	5.54179	2.47035	1.22882e-51	1.31592e-50	GL985059.1	1147243	1149231	-	1916	-	GO:0004553;GO:0005975	K01188	EC:3.2.1.21	G	sordNOG07513;opiNOG01219	-	18482947	G0RD31
TRIREDRAFT_123673	137.457	15.4592	259.456	16.7832	4.06895	2.18965e-51	2.34206e-50	GL985080.1	78441	82189	-	3531	-	-	-	-	R	sordNOG11110;COG0666;NOG119702	-	18483699	G0RU52
TRIREDRAFT_59578	114.644	6.65969	222.628	33.4292	5.06304	2.21801e-51	2.36957e-50	GL985061.1	600205	602001	+	1797	-	GO:0005975;GO:0016787	K01182	EC:3.2.1.10	G	sordNOG07574;opiNOG06018	-	18486487	G0RFS2
TRIREDRAFT_2392	5483.03	2280.25	8685.81	3.80916	1.92947	2.25728e-51	2.40866e-50	GL985057.1	1404019	1407433	+	2649	-	GO:0016491	K14729	-	Q	sordNOG10531;sordNOG15343;opiNOG03365	-	18484299	G0R9Y8
TRIREDRAFT_21609	10486	16548	4423.98	0.267342	-1.90324	2.43581e-51	2.59608e-50	GL985058.1	816002	817396	-	1118	-	GO:0005743;GO:0008121;GO:0051537;GO:0070469	K00411	EC:7.1.1.8	C	opiNOG01147;sordNOG04712	-	18484012	G0RC14
TRIREDRAFT_105597	928.646	1525.95	331.338	0.217135	-2.20334	3.03776e-51	3.23379e-50	GL985060.1	1146573	1148389	+	1452	-	-	-	-	S	sordNOG13590;sordNOG14075	-	18481073	G0RF76
TRIREDRAFT_31227	456.138	130.544	781.732	5.98825	2.58213	3.14707e-51	3.34619e-50	GL985092.1	70880	71662	+	783	-	GO:0016788	-	-	R	sordNOG06955;opiNOG20653	-	18484492	G0RWT9
TRIREDRAFT_120539	5739.9	9084.37	2395.44	0.263688	-1.9231	4.03353e-51	4.28366e-50	GL985059.1	6474	7716	-	1005	-	GO:0004017;GO:0005524;GO:0005758;GO:0005829;GO:0006172;GO:0046033;GO:0046034	K00939	EC:2.7.4.3	F	sordNOG04609	-	18482902	G0RD36
TRIREDRAFT_121706	4639.72	8203.13	1076.31	0.131207	-2.93008	4.53733e-51	4.813e-50	GL985063.1	1207271	1208984	+	1418	-	GO:0003849;GO:0009073	K01626	EC:2.5.1.54	E	sordNOG04080;sorNOG00655;opiNOG00265	-	18483225	G0RIK9
TRIREDRAFT_78409	6842.77	11898.8	1786.78	0.150165	-2.73538	4.78218e-51	5.06674e-50	GL985065.1	815536	817815	-	1670	-	-	K01733	EC:4.2.3.1	E	opiNOG01948	-	18488879	G0RKT5
TRIREDRAFT_112081	1796.29	3202.66	389.921	0.121749	-3.03802	5.64531e-51	5.97418e-50	GL985087.1	159821	161697	-	1119	-	GO:0003871;GO:0008270;GO:0009086	-	-	SE	opiNOG70668;opiNOG15956;COG0620	-	18482478	G0RW58
TRIREDRAFT_104152	2642.22	4290.71	993.728	0.2316	-2.11029	5.8136e-51	6.14502e-50	GL985058.1	310790	311144	-	219	-	-	K02143	-	S	opiNOG46212	-	18480757	G0RBK9
TRIREDRAFT_25244	1785.38	697.832	2872.93	4.11694	2.04157	5.85061e-51	6.17687e-50	GL985057.1	960366	963662	+	2865	-	GO:0003677;GO:0005634;GO:0006351;GO:0008270	-	-	R	sordNOG07938;opiNOG14909	-	18484321	G0RB51
TRIREDRAFT_103754	576.538	132.911	1020.17	7.67555	2.94027	6.88818e-51	7.26376e-50	GL985057.1	1131347	1134506	-	3110	-	GO:0004674;GO:0005524	-	-	T	sordNOG04039;opiNOG16514	-	18480678	G0R9R0
TRIREDRAFT_74099	2223.43	3558.49	888.368	0.249648	-2.00203	7.0506e-51	7.42631e-50	GL985056.1	1928664	1930028	-	1140	-	GO:0005634	K13119	-	S	sorNOG00438;NOG00547;sordNOG07744;opiNOG79149	-	18488293	G0R8K4
TRIREDRAFT_109980	2294.75	873.442	3716.05	4.25449	2.08899	7.89218e-51	8.30298e-50	GL985073.1	204408	205880	-	1266	-	GO:0016021;GO:0016746	-	-	I	sordNOG09219	-	18482014	G0RQW8
TRIREDRAFT_122210	4486.31	7111.44	1861.18	0.261716	-1.93393	9.16707e-51	9.63294e-50	GL985066.1	220716	222730	-	1802	-	GO:0003735;GO:0006412;GO:0015935;GO:0019843	-	-	S	sordNOG06181	-	18483358	G0RLF1
TRIREDRAFT_65685	204.897	371.728	38.0666	0.102404	-3.28765	9.83286e-51	1.03205e-49	GL985071.1	618125	619431	-	942	-	GO:0000105;GO:0004401	K04486	EC:3.1.3.15	E	sordNOG09125	-	18487340	G0RPN7
TRIREDRAFT_3049	2236.07	3578.1	894.04	0.249864	-2.00078	1.06034e-50	1.11163e-49	GL985060.1	111408	112488	+	1023	-	GO:0005737;GO:0046872;GO:0070006;GO:0070084	K01265	EC:3.4.11.18	JO	opiNOG02930;sorNOG02855;COG0024	-	18484471	G0REZ9
TRIREDRAFT_103015	439.281	757.592	120.97	0.159678	-2.64677	1.18655e-50	1.24249e-49	GL985056.1	2361452	2362543	-	1092	-	GO:0010181;GO:0016491	K00354	EC:1.6.99.1	C	COG1902;opiNOG04856	-	18480528	G0R912
TRIREDRAFT_121894	1264.87	2055.25	474.483	0.230864	-2.11488	1.39607e-50	1.46018e-49	GL985064.1	983850	987099	+	2278	-	GO:0000981;GO:0003677;GO:0005634;GO:0006351;GO:0008270	-	-	S	sordNOG05090	-	18483271	G0RJT9
TRIREDRAFT_107947	108.442	7.92669	208.958	26.3613	4.72035	1.42379e-50	1.48744e-49	GL985065.1	950426	952387	-	1647	-	GO:0003824	-	-	I	sordNOG08631;COG0318;opiNOG15965;sorNOG07301	-	18481562	G0RKX8
TRIREDRAFT_51365	3551.37	1463.44	5639.31	3.85347	1.94616	1.47575e-50	1.53993e-49	GL985077.1	425891	428792	-	2774	-	GO:0004252;GO:0005618;GO:0016020	-	-	O	sordNOG04991	-	18485371	G0RT14
TRIREDRAFT_121464	8653.5	13641	3665.96	0.268745	-1.89569	1.63735e-50	1.70657e-49	GL985062.1	1139221	1140259	+	893	-	GO:0005739;GO:0005960;GO:0019464	K02437	-	E	opiNOG37554;sordNOG12759	-	18483160	G0RGW2
TRIREDRAFT_121285	1250.24	250.46	2250.02	8.98357	3.16729	2.59056e-50	2.69695e-49	GL985062.1	4867	6162	-	1137	-	GO:0016021	-	-	S	sorNOG08791;sordNOG14352	-	18483109	G0RH17
TRIREDRAFT_80216	9445.35	14865.7	4024.99	0.270757	-1.88493	2.76373e-50	2.87389e-49	GL985072.1	491710	492528	+	600	-	GO:0000276;GO:0015078;GO:0015986	K02138	-	C	sordNOG08339	-	18489141	G0RQL1
TRIREDRAFT_122998	308.994	598.384	19.6033	0.0327604	-4.9319	3.06746e-50	3.18604e-49	GL985072.1	227738	228699	+	754	-	-	-	-	S	opiNOG40829	-	18483536	G0RQD4
TRIREDRAFT_5614	313.208	79.9805	546.435	6.8321	2.77233	3.51892e-50	3.65073e-49	GL985081.1	353655	354941	-	1287	-	GO:0005524;GO:0006040;GO:0009254;GO:0016773	-	-	SO	opiNOG09011;COG2377	-	18485953	G0RUH4
TRIREDRAFT_119813	3816.28	1587.74	6044.81	3.80719	1.92873	4.65509e-50	4.82388e-49	GL985056.1	2221662	2222814	-	791	-	-	-	-	-	-	-	18482713	G0R8T9
TRIREDRAFT_82544	762.311	266.246	1258.38	4.72636	2.24073	4.72134e-50	4.88452e-49	GL985095.1	34464	36109	-	1395	-	GO:0005774;GO:0015369;GO:0016021	K07300	-	P	sordNOG10505	-	18489479	G0RX37
TRIREDRAFT_122656	815.388	288.647	1342.13	4.64973	2.21715	4.72449e-50	4.88452e-49	GL985069.1	156385	158946	-	2562	-	-	-	-	S	sordNOG09341;sordNOG07096	-	18483452	G0RNH4
TRIREDRAFT_4668	4723.52	8220.8	1226.24	0.149163	-2.74504	5.68872e-50	5.87464e-49	GL985069.1	538950	540403	-	1362	-	GO:0006784;GO:0016021;GO:0016627	K02259	-	O	sordNOG10718;opiNOG05312	-	18485106	G0RNT4
TRIREDRAFT_21535	8033.98	12637.7	3430.28	0.271433	-1.88133	6.79486e-50	7.00886e-49	GL985057.1	1841940	1843085	-	716	-	GO:0015986;GO:0016020;GO:0046933	K02137	-	C	opiNOG11043;sordNOG05742	-	18484001	G0RA96
TRIREDRAFT_50947	1057.61	1721.64	393.582	0.228609	-2.12905	7.25837e-50	7.47837e-49	GL985075.1	166027	167387	-	1361	-	-	-	-	S	sordNOG07291	-	18485353	G0RRW8
TRIREDRAFT_76166	9724.92	15284	4165.81	0.27256	-1.87535	8.08689e-50	8.31542e-49	GL985059.1	1731750	1733050	-	1036	-	GO:0000276;GO:0015078;GO:0015986	K02127	-	C	opiNOG08364;sorNOG02264;sordNOG08728	-	18488583	G0RE31
TRIREDRAFT_110220	127.219	13.5732	240.864	17.7455	4.14938	8.08933e-50	8.31542e-49	GL985074.1	307694	309682	+	1989	-	GO:0008233	-	-	R	sordNOG09671;opiNOG07561	-	18482057	G0RRI6
TRIREDRAFT_121864	2896.74	4600.59	1192.88	0.25929	-1.94736	9.57659e-50	9.83299e-49	GL985064.1	780068	781147	+	1080	-	-	-	-	S	sordNOG08037;hypNOG01734	-	18483262	G0RJN6
TRIREDRAFT_34252	1989.13	108.813	3869.45	35.5605	5.1522	9.88788e-50	1.0141e-48	GL985081.1	384634	385018	+	318	-	-	-	-	S	sordNOG09738;opiNOG61696;opiNOG39422	-	18484604	G0RUI2
TRIREDRAFT_63272	1498.28	2411.73	584.822	0.242491	-2.044	1.057e-49	1.08283e-48	GL985066.1	439921	440891	-	885	-	GO:0005506;GO:0016226;GO:0051536	K22074	-	O	sordNOG05764;sordNOG08232	-	18487027	G0RLQ9
TRIREDRAFT_121839	768.366	269.895	1266.84	4.69382	2.23076	1.09706e-49	1.12258e-48	GL985064.1	691939	694480	-	2307	-	GO:0005524	-	-	S	opiNOG18190;sordNOG04272;opiNOG23735	-	18483258	G0RJL3
TRIREDRAFT_3653	8929.2	14034.3	3824.08	0.27248	-1.87578	1.20128e-49	1.22782e-48	GL985063.1	68113	69609	-	1194	-	GO:0004149;GO:0006099;GO:0045252	K00658	EC:2.3.1.61	C	sordNOG06398;sorNOG00927;opiNOG02663	-	18484670	G0RHT9
TRIREDRAFT_62219	3464.61	5485.12	1444.11	0.263277	-1.92535	1.27941e-49	1.30619e-48	GL985065.1	990761	991747	+	675	-	GO:0016020;GO:0016651;GO:0051539	K03941	-	C	sordNOG10263	-	18486882	G0RK47
TRIREDRAFT_60406	1046.06	1740.39	351.739	0.202104	-2.30683	1.54725e-49	1.57784e-48	GL985062.1	30109	30767	+	582	-	GO:0005759;GO:0006744;GO:0006784;GO:0009055;GO:0016226;GO:0016653;GO:0051537	K22071	-	C	sordNOG08852;sordNOG12391	-	18486618	G0RH25
TRIREDRAFT_121139	972.279	1587.31	357.244	0.225062	-2.1516	1.74661e-49	1.77912e-48	GL985061.1	264285	266744	-	2052	-	GO:0006865;GO:0016021;GO:0022857	K03293	-	E	opiNOG10733	-	18483066	G0RFI7
TRIREDRAFT_64777	1479.11	578.873	2379.35	4.11031	2.03925	1.84913e-49	1.88142e-48	GL985069.1	776334	778455	+	1761	-	-	-	-	S	necNOG10917;hypNOG01276;opiNOG18226	-	18487205	G0RNC3
TRIREDRAFT_62182	4200.97	1771.47	6630.48	3.74292	1.90416	1.86762e-49	1.89807e-48	GL985065.1	1039540	1044100	-	4200	-	GO:0005975;GO:0016020;GO:0016126;GO:0016906;GO:0030259;GO:0032120;GO:0102202;GO:0102203;GO:0102205	K05841	EC:2.4.1.173	CIG	opiNOG77333;opiNOG09828	-	18486878	G0RK64
TRIREDRAFT_76880	1579.53	622.799	2536.27	4.07237	2.02587	1.89504e-49	1.92377e-48	GL985061.1	1152076	1153820	-	1154	-	GO:0003924;GO:0005525;GO:0007165;GO:0016020	-	-	R	opiNOG04500;sordNOG08724	-	18488681	G0RGC6
TRIREDRAFT_47066	9385.71	14728.8	4042.66	0.274474	-1.86526	2.24229e-49	2.27371e-48	GL985061.1	1342282	1344449	+	1806	-	GO:0000103;GO:0004020;GO:0004781;GO:0005524;GO:0005737;GO:0009086;GO:0019344;GO:0070814	K00958	EC:2.7.7.4	P	sordNOG08212	-	18485127	G0RGH4
TRIREDRAFT_107357	137.023	16.8258	257.221	15.2873	3.93426	2.57267e-49	2.60577e-48	GL985064.1	520176	521228	-	1053	-	-	-	-	-	-	-	18481454	G0RJF8
TRIREDRAFT_104584	623.963	209.91	1038.02	4.94505	2.30599	2.85317e-49	2.88662e-48	GL985058.1	1803963	1804798	+	636	-	-	-	-	R	sorNOG06450;sordNOG10134	-	18480881	G0RBA2
TRIREDRAFT_60616	10216	18639.9	1792.11	0.0961434	-3.37867	3.34681e-49	3.38223e-48	GL985063.1	61873	63790	-	1635	-	GO:0016021	-	-	S	opiNOG09457;sordNOG06799;hypNOG10874	-	18486652	G0RIT9
TRIREDRAFT_80911	1816.59	603.729	3029.46	5.01791	2.32709	4.07767e-49	4.1162e-48	GL985076.1	232525	234776	-	1752	-	GO:0006751;GO:0036374	K00681	-	E	opiNOG05473;sordNOG11780	-	18489251	G0RSF9
TRIREDRAFT_119735	109275	170597	47953	0.28109	-1.8309	4.14692e-49	4.1814e-48	GL985056.1	1562479	1564201	+	1178	-	GO:0004365;GO:0006006;GO:0006096;GO:0050661;GO:0051287	K00134	EC:1.2.1.12	G	opiNOG04242;sordNOG11494	-	18482691	G0R894
TRIREDRAFT_46936	1427.2	2294.21	560.193	0.244177	-2.034	4.69377e-49	4.72749e-48	GL985061.1	710560	711569	-	858	-	GO:0016491	K00065	EC:1.1.1.127	Q	sordNOG09557;opiNOG08951	-	18485120	G0RFX9
TRIREDRAFT_110028	478.899	808.886	148.911	0.184094	-2.44148	4.85313e-49	4.88251e-48	GL985073.1	432312	432807	-	423	-	GO:0043248	-	-	S	sordNOG14139;opiNOG69077	-	18482025	G0RR15
TRIREDRAFT_122943	2992.15	986.899	4997.4	5.06375	2.3402	4.95694e-49	4.98136e-48	GL985071.1	642070	643249	-	1104	-	-	-	-	SR	hypNOG13806;sorNOG05900;opiNOG45821;sordNOG15797	-	18483520	G0RPP4
TRIREDRAFT_78661	3593.21	5677.57	1508.86	0.265758	-1.91182	5.14885e-49	5.16843e-48	GL985066.1	365518	367245	-	1575	-	GO:0003723;GO:0003735;GO:0005840;GO:0006412	K02988	-	J	sordNOG07324	-	18488910	G0RLP2
TRIREDRAFT_61576	3177.81	1325.21	5030.41	3.79593	1.92446	5.41754e-49	5.43206e-48	GL985064.1	1044451	1046098	-	1425	-	-	-	-	S	opiNOG37432;sordNOG07525	-	18486798	G0RJW0
TRIREDRAFT_70334	100.978	7.02573	194.93	27.7451	4.79416	7.33079e-49	7.34224e-48	GL985090.1	73668	74464	-	744	-	-	-	-	Q	opiNOG11355;sordNOG05675	-	18487959	G0RWK4
TRIREDRAFT_77785	658.719	206.559	1110.88	5.37802	2.42707	7.48331e-49	7.48665e-48	GL985064.1	59529	61541	+	1419	-	GO:0016021;GO:0022857	-	-	R	opiNOG13982;sordNOG08595;opiNOG63782	-	18488811	G0RJ14
TRIREDRAFT_74282	26067.4	42403	9731.74	0.229506	-2.1234	8.49756e-49	8.49188e-48	GL985056.1	2815396	2817820	-	2425	-	-	-	-	STR	NOG203417;opiNOG21366;opiNOG77151;opiNOG74263;NOG191775	-	18488320	G0R9K5
TRIREDRAFT_82523	888.153	1450.22	326.089	0.224855	-2.15293	9.23618e-49	9.21975e-48	GL985094.1	81809	83501	+	1598	-	GO:0000002;GO:0006869;GO:0008289;GO:0030176;GO:0032865;GO:0045040	K17764	-	U	opiNOG08129;sordNOG04120	-	18489474	G0RX17
TRIREDRAFT_3591	7242.36	12272.8	2211.96	0.180234	-2.47206	9.26545e-49	9.23868e-48	GL985062.1	1108718	1109644	+	858	-	GO:0006189;GO:0008864;GO:0016742	K01433	EC:3.5.1.10	FG	sorNOG04563;sordNOG07785;COG0788	-	18484656	G0RGV2
TRIREDRAFT_3508	3119.33	1304.81	4933.86	3.7813	1.91888	9.52982e-49	9.49174e-48	GL985062.1	509481	510897	+	1350	-	-	-	-	S	hypNOG06587;sordNOG10850;opiNOG24698	-	18484629	G0RGN4
TRIREDRAFT_121850	2261.87	928.407	3595.33	3.87258	1.95329	1.07457e-48	1.06909e-47	GL985064.1	721479	723770	-	1993	-	GO:0016021;GO:0022857	-	-	R	sordNOG09435	-	18483260	G0RJM5
TRIREDRAFT_52438	497.361	148.636	846.085	5.69235	2.50902	1.14572e-48	1.13861e-47	GL985087.1	131628	133069	+	1323	-	-	-	-	S	hypNOG10750;sordNOG10544	-	18485436	G0RW50
TRIREDRAFT_74379	1151.85	2021.48	282.233	0.139617	-2.84045	1.24244e-48	1.23336e-47	GL985056.1	3185637	3186489	-	709	-	GO:0016021;GO:0016853	K09829	EC:5.-.-.-	TI	opiNOG01865;sordNOG04184	-	18488331	G0R783
TRIREDRAFT_27599	994.048	1747.19	240.904	0.137881	-2.85851	1.36533e-48	1.35387e-47	GL985067.1	52910	54728	-	1524	-	GO:0008324;GO:0016021	-	-	P	sordNOG07833	-	18484388	G0RLZ4
TRIREDRAFT_120143	3181.7	5025.61	1337.78	0.266193	-1.90945	1.76237e-48	1.74564e-47	GL985057.1	969944	971882	+	1777	-	GO:0005524;GO:0006457;GO:0009408;GO:0031072;GO:0046872;GO:0051082	K03686	-	O	sordNOG07576	-	18482803	G0RB54
TRIREDRAFT_22885	735.958	1217.66	254.261	0.208811	-2.25973	1.76765e-48	1.74894e-47	GL985072.1	212319	213359	+	960	-	GO:0005739;GO:0065003	K07555	-	O	opiNOG05279;sordNOG09638	-	18484206	G0RQC9
TRIREDRAFT_109435	9589.46	15007.2	4171.75	0.277983	-1.84693	1.83963e-48	1.81816e-47	GL985071.1	57371	57845	+	297	-	GO:0004129;GO:0005746;GO:0016021;GO:0022904	K02269	-	C	opiNOG42799;sorNOG06026;sordNOG14566	-	18481910	G0RPW1
TRIREDRAFT_120557	3872.33	1641.95	6102.7	3.71674	1.89404	1.99936e-48	1.97385e-47	GL985059.1	57714	59991	-	2196	-	-	-	-	S	sordNOG13049;opiNOG42115	-	18482906	G0RD54
TRIREDRAFT_30250	228.738	49.6844	407.792	8.20765	3.03697	2.23296e-48	2.20204e-47	GL985071.1	722328	723350	+	933	-	GO:0005794;GO:0006487;GO:0008375	-	-	MG	sordNOG11965;sorNOG07246;COG5597	-	18484461	G0RPS3
TRIREDRAFT_32261	1338.16	2151.16	525.165	0.244131	-2.03427	2.96678e-48	2.92249e-47	GL985056.1	3488816	3489660	+	471	-	GO:0016021	K20815	-	S	opiNOG32358;opiNOG29361;sordNOG13194	-	18484521	G0R7S4
TRIREDRAFT_81303	21431.1	9454	33408.2	3.53377	1.82121	3.31659e-48	3.2635e-47	GL985078.1	490401	492721	+	1951	-	GO:0000104	-	-	C	sordNOG09613;sorNOG04213	-	18489309	G0RTJ0
TRIREDRAFT_45153	4903.52	7699.96	2107.08	0.273648	-1.86961	3.49944e-48	3.43965e-47	GL985057.1	1875275	1876101	+	450	-	GO:0000276;GO:0015986;GO:0016021;GO:0016887;GO:0046933	K02139	-	CG	sordNOG12875;opiNOG38386	-	18485024	G0RAA9
TRIREDRAFT_52156	1590.44	2543.36	637.518	0.25066	-1.9962	3.63588e-48	3.56985e-47	GL985083.1	199983	200790	+	725	-	-	-	-	SR	necNOG09623;opiNOG32352;hypNOG04714;sordNOG12241	-	18485419	G0RV35
TRIREDRAFT_119816	3833.42	1633.92	6032.93	3.69231	1.88452	4.56243e-48	4.47467e-47	GL985056.1	2249329	2252819	-	3337	-	GO:0016021	K21989	-	S	sordNOG11571	-	18482715	G0R8U5
TRIREDRAFT_123779	386.916	113.939	659.893	5.79164	2.53397	5.24362e-48	5.13714e-47	GL985081.1	229156	234353	-	4882	-	-	K13172	-	S	opiNOG60690;hypNOG12982;necNOG06332	-	18483733	G0RUF4
TRIREDRAFT_120004	4395.12	1885.9	6904.34	3.66103	1.87225	5.70494e-48	5.583e-47	GL985057.1	114426	117049	-	2564	-	-	-	-	MKR	opiNOG04543;hypNOG07245;COG0666	-	18482769	G0RAI2
TRIREDRAFT_23240	425.104	724.434	125.774	0.173617	-2.52602	6.1158e-48	5.97856e-47	GL985081.1	149750	150739	+	831	-	-	-	-	S	sordNOG07085	-	18484254	G0RUD3
TRIREDRAFT_81473	1239.79	2000.24	479.336	0.239639	-2.06107	6.23868e-48	6.09204e-47	GL985080.1	150466	151260	-	737	-	-	-	-	SR	hypNOG00598;opiNOG26396;sorNOG02871	-	18489332	G0RU73
TRIREDRAFT_56625	636.753	220.293	1053.21	4.78096	2.2573	6.60046e-48	6.43832e-47	GL985058.1	1175726	1177277	+	1287	-	GO:0008410	K18703	EC:2.8.3.13	CI	COG1804;sordNOG09729	-	18486031	G0RCB6
TRIREDRAFT_43129	1139.89	440.497	1839.28	4.17548	2.06194	7.21601e-48	7.0311e-47	GL985080.1	265279	265560	+	282	-	-	-	-	S	sordNOG15062;hypNOG12609	-	18484908	G0RTY9
TRIREDRAFT_6096	1511.21	2545.05	477.365	0.187566	-2.41453	7.56043e-48	7.3587e-47	GL985104.1	8872	9792	-	717	-	GO:0003824	-	-	R	sordNOG07215;opiNOG01602	-	18486706	G0RXJ0
TRIREDRAFT_62230	340.34	608.974	71.7053	0.117748	-3.08623	8.05256e-48	7.82922e-47	GL985065.1	660032	661871	-	1530	-	-	-	-	R	sordNOG04269;opiNOG03091	-	18486885	G0RKH7
TRIREDRAFT_121868	6228.64	2708.3	9748.97	3.59967	1.84786	9.09974e-48	8.83778e-47	GL985064.1	821169	822957	-	1615	-	-	-	-	G	sordNOG09179;opiNOG03519	-	18483263	G0RJP2
TRIREDRAFT_78340	365.456	625.605	105.308	0.168331	-2.57063	1.00793e-47	9.77855e-47	GL985065.1	522166	522862	+	697	-	GO:0008080	-	-	SR	hypNOG13231;opiNOG29850;opiNOG57775	-	18488870	G0RKA9
TRIREDRAFT_64010	567.062	942.476	191.648	0.203345	-2.298	1.02226e-47	9.90691e-47	GL985068.1	365848	366787	+	798	-	-	-	-	SG	opiNOG32672;NOG100036;sordNOG12453;opiNOG31735	-	18487116	G0RMQ4
TRIREDRAFT_58815	4529.89	7114.71	1945.06	0.273386	-1.87099	1.06629e-47	1.03224e-46	GL985060.1	721445	723316	-	1737	-	GO:0016491	K17871	EC:1.6.5.9	C	sordNOG07947	-	18486368	G0REJ5
TRIREDRAFT_33586	7034.38	11473.8	2594.97	0.226165	-2.14455	1.45206e-47	1.40418e-46	GL985064.1	370584	371318	-	468	-	GO:0015986;GO:0045261;GO:0046933	K02134	-	C	sordNOG09937;opiNOG27990	-	18484567	G0RJB5
TRIREDRAFT_102908	6300.88	2194.09	10407.7	4.74349	2.24595	1.51169e-47	1.46027e-46	GL985056.1	1971436	1972017	-	582	-	-	-	-	R	sordNOG13760;opiNOG34400;sorNOG04965	-	18480498	G0R8L9
TRIREDRAFT_62716	13509.1	21048.7	5969.39	0.283598	-1.81808	1.52262e-47	1.46924e-46	GL985065.1	88373	88855	+	378	-	GO:0005375;GO:0016021	K14686	-	P	opiNOG29993;KOG3386;sordNOG12705	-	18486961	G0RKN7
TRIREDRAFT_68348	319.226	56.1876	582.264	10.3629	3.37335	1.6724e-47	1.61204e-46	GL985079.1	287496	288594	+	894	-	-	-	-	R	necNOG07594;sordNOG07044;hypNOG01756	-	18487699	G0RTQ5
TRIREDRAFT_104842	3297.4	1068.43	5526.36	5.1724	2.37084	1.74465e-47	1.67988e-46	GL985059.1	687188	687646	-	459	-	-	K07127	EC:3.5.2.17	F	opiNOG42880;COG2351;sordNOG12883;sorNOG05473	-	18480922	G0RE15
TRIREDRAFT_69290	882.509	1435.33	329.685	0.229692	-2.12222	1.9073e-47	1.83452e-46	GL985083.1	121221	122947	-	1566	-	GO:0004067	K13278	-	E	opiNOG05070;sordNOG08088	-	18487818	G0RV10
TRIREDRAFT_77689	2746.58	1160.67	4332.49	3.73274	1.90023	2.18324e-47	2.09769e-46	GL985063.1	1097316	1099208	-	1715	-	GO:0004725	K01104	EC:3.1.3.48	T	opiNOG25067;sordNOG10940	-	18488793	G0RIC7
TRIREDRAFT_2433	1017.78	1665.98	369.574	0.221835	-2.17244	2.33409e-47	2.24023e-46	GL985057.1	1773957	1774811	+	855	-	-	-	-	S	opiNOG17222;sordNOG04992;opiNOG19554;sordNOG11074	-	18484301	G0RA78
TRIREDRAFT_22771	668.81	159.99	1177.63	7.36065	2.87983	2.36239e-47	2.26497e-46	GL985069.1	690616	691641	-	943	-	GO:0006012;GO:0016491	-	-	QR	opiNOG52836;NOG132847	-	18484185	G0RNA2
TRIREDRAFT_64874	3098.46	1317.04	4879.87	3.70518	1.88954	2.65822e-47	2.54588e-46	GL985069.1	581971	583908	-	1611	-	GO:0005887;GO:0055085	-	-	R	sordNOG04294	-	18487218	G0RNU9
TRIREDRAFT_58651	7268.68	12597.2	1940.2	0.154019	-2.69882	2.80573e-47	2.68429e-46	GL985060.1	804792	807270	+	1254	-	GO:0004019;GO:0005525;GO:0006164	K01939	EC:6.3.4.4	F	sorNOG02627;opiNOG02132	-	18486340	G0REM0
TRIREDRAFT_123865	416.276	128.032	704.52	5.50267	2.46013	3.93159e-47	3.75741e-46	GL985082.1	406983	409066	+	1751	-	GO:0004252;GO:0046872	K01279	EC:3.4.14.9	O	sordNOG10284;COG4934	-	18483752	G0RUJ7
TRIREDRAFT_124206	1619.28	2580.88	657.678	0.254827	-1.97241	4.13695e-47	3.94947e-46	GL985094.1	26136	27158	+	909	-	GO:0003735;GO:0005840;GO:0006412	K02946	-	J	sordNOG12150;COG0051	-	18483839	G0RX02
TRIREDRAFT_76551	3096.37	4871.16	1321.57	0.271306	-1.88201	4.37087e-47	4.16835e-46	GL985060.1	1353954	1355001	+	906	-	GO:0004127;GO:0005524;GO:0005634;GO:0005737;GO:0006207;GO:0006221;GO:0009041	K13800	EC:2.7.4.14	F	sordNOG11951;opiNOG13074	-	18488632	G0RFH9
TRIREDRAFT_55362	133953	207502	60403.2	0.291097	-1.78043	5.89421e-47	5.61514e-46	GL985057.1	1721232	1723250	+	2019	-	GO:0005524	K03283	-	O	sordNOG10587;opiNOG02241	-	18485836	G0RA64
TRIREDRAFT_67902	1401.67	562.877	2240.47	3.98039	1.99291	6.0126e-47	5.72186e-46	GL985078.1	176051	177619	-	1569	-	-	-	-	S	sordNOG05494	-	18487644	G0RTA4
TRIREDRAFT_4480	4142.91	1796.28	6489.54	3.61277	1.8531	7.35061e-47	6.98775e-46	GL985067.1	995271	997119	-	1770	-	GO:0004371;GO:0005524;GO:0006071	K00863	-	G	sordNOG05239	-	18485003	G0RME3
TRIREDRAFT_54583	200.792	41.2267	360.357	8.74087	3.12778	9.41857e-47	8.94415e-46	GL985056.1	979823	980745	+	822	-	GO:0016021	-	-	S	sordNOG07539;opiNOG11338	-	18485719	G0R7M7
TRIREDRAFT_107325	3394.66	5327.59	1461.73	0.27437	-1.86581	9.80515e-47	9.30142e-46	GL985064.1	424352	424731	+	273	-	GO:0061617	K17784	-	S	sordNOG13621;opiNOG37243;sordNOG14076	-	18481445	G0RJD0
TRIREDRAFT_77602	6071.94	9472.47	2671.41	0.282018	-1.82614	1.11209e-46	1.05385e-45	GL985063.1	788919	790955	+	1956	-	GO:0003825;GO:0005992	K00697	-	G	sordNOG08639	-	18488780	G0RIY3
TRIREDRAFT_2501	1772.87	2813.65	732.102	0.260197	-1.94232	1.15363e-46	1.09206e-45	GL985058.1	83711	84635	-	846	-	GO:0004735;GO:0055129	K00286	EC:1.5.1.2	E	COG0345;opiNOG07554	-	18484312	G0RB87
TRIREDRAFT_62103	1329.9	2127.73	532.065	0.250062	-1.99964	1.1947e-46	1.12974e-45	GL985064.1	66288	68379	-	1908	-	-	-	-	S	sordNOG06067;opiNOG22413;hypNOG06251	-	18486865	G0RJ17
TRIREDRAFT_77425	1645.83	675.316	2616.35	3.87427	1.95392	1.29179e-46	1.22026e-45	GL985063.1	167686	168909	+	1035	-	-	-	-	S	sordNOG11723;opiNOG21083	-	18488751	G0RHW9
TRIREDRAFT_76763	838.062	1362.53	313.592	0.230154	-2.11933	1.59499e-46	1.50509e-45	GL985061.1	611318	612846	+	1164	-	GO:0016021	-	-	S	opiNOG27119;sordNOG06131	-	18488663	G0RFS6
TRIREDRAFT_67493	451.811	830.162	73.4589	0.0884874	-3.49838	1.99113e-46	1.87694e-45	GL985076.1	141534	142810	-	831	-	GO:0006672;GO:0016021;GO:0016811	K04711	EC:3.5.1.-	I	opiNOG71939;opiNOG70263;opiNOG33046	-	18487593	G0RSC8
TRIREDRAFT_111818	233.389	433.451	33.326	0.0768852	-3.70115	2.40122e-46	2.26112e-45	GL985084.1	268986	270176	-	1119	-	GO:0004190	-	-	O	opiNOG54059;hypNOG02262	-	18482415	G0RVH9
TRIREDRAFT_73179	249.687	60.6757	438.699	7.23022	2.85404	2.42501e-46	2.28114e-45	GL985061.1	1215572	1217177	-	1290	-	GO:0016787	K08254	EC:3.2.1.59	R	opiNOG22777	-	18488189	G0RGE0
TRIREDRAFT_65324	1687.64	698.061	2677.22	3.83523	1.93931	2.66837e-46	2.50743e-45	GL985071.1	645063	646222	+	1026	-	-	K22684	EC:3.4.22.-	OD	opiNOG01648;sordNOG04412	-	18487297	G0RPP5
TRIREDRAFT_54198	14255.3	26212.6	2297.94	0.0876656	-3.51185	2.71506e-46	2.54864e-45	GL985056.1	974606	975379	+	774	-	-	-	-	SR	hypNOG08155;necNOG09166;hypNOG09222	-	18485660	G0R7M5
TRIREDRAFT_123659	14331.9	24531.1	4132.59	0.168463	-2.5695	2.79551e-46	2.62142e-45	GL985080.1	5353	6522	+	1038	-	GO:0005199;GO:0005618	-	-	SR	opiNOG39845;pleNOG00090;opiNOG35002	-	18483695	G0RU30
TRIREDRAFT_78988	1277.93	512.398	2043.47	3.98805	1.99568	3.32311e-46	3.1129e-45	GL985067.1	416811	418901	-	1934	-	-	-	-	R	sordNOG08105	-	18488965	G0RMH2
TRIREDRAFT_59876	61.9749	123.95	0	0	-Inf	3.39132e-46	3.17348e-45	GL985062.1	838659	840217	+	1434	-	GO:0004497;GO:0016705	-	-	S	opiNOG10215;sordNOG09034	-	18486540	G0RHJ6
TRIREDRAFT_22637	1055.98	413.263	1698.7	4.11046	2.0393	3.44791e-46	3.22307e-45	GL985067.1	858490	860036	-	1547	-	GO:0006283	K10570	-	KL	sordNOG04339	-	18484162	G0RM56
TRIREDRAFT_53701	536.869	890.788	182.951	0.205381	-2.28362	3.47711e-46	3.24699e-45	GL985056.1	3160671	3161065	+	342	-	-	-	-	S	sordNOG14133;opiNOG38833	-	18485593	G0R778
TRIREDRAFT_79106	12407.1	19245.7	5568.58	0.289341	-1.78916	3.83094e-46	3.57369e-45	GL985067.1	713524	714616	+	630	-	GO:0003735;GO:0005840;GO:0006412	K02929	-	J	sordNOG12946	-	18488978	G0RM12
TRIREDRAFT_26642	276.355	481.003	71.7066	0.149077	-2.74587	3.86126e-46	3.59823e-45	GL985067.1	721137	722927	+	1551	-	GO:0005887;GO:0022857	-	-	R	sordNOG08511;opiNOG04434	-	18484355	G0RM15
TRIREDRAFT_82280	2787.71	4380.11	1195.3	0.272893	-1.87359	3.96277e-46	3.68899e-45	GL985089.1	75721	76962	+	938	-	GO:0016021;GO:0022857	K15110	-	C	opiNOG11150	-	18489443	G0RWF5
TRIREDRAFT_109601	3475.78	5756.37	1195.19	0.207629	-2.26792	4.45071e-46	4.13893e-45	GL985071.1	605729	607135	-	1407	-	-	-	-	S	sordNOG07787	-	18481936	G0RPN3
TRIREDRAFT_76218	3576.72	6031.6	1121.84	0.185993	-2.42668	6.92506e-46	6.43328e-45	GL985060.1	109109	110750	+	1222	-	GO:0008270;GO:0016491	-	-	Q	sordNOG09255;opiNOG05261	-	18488592	G0REZ8
TRIREDRAFT_58689	807.673	1523.71	91.6357	0.0601398	-4.05554	8.96661e-46	8.32123e-45	GL985060.1	349760	351539	+	1581	-	GO:0000249;GO:0004497;GO:0005506;GO:0006696;GO:0020037	K09831	EC:1.14.19.41	Q	COG2124;opiNOG09927	-	18486347	G0RFB7
TRIREDRAFT_103108	194.87	32.6588	357.082	10.9337	3.45071	1.21685e-45	1.1281e-44	GL985056.1	2691457	2692541	+	939	-	-	-	-	SQ	opiNOG25825;COG5285	-	18480554	G0R9G1
TRIREDRAFT_81328	1022.42	1691.08	353.771	0.209198	-2.25706	1.41785e-45	1.31308e-44	GL985079.1	48375	49091	+	652	-	GO:0003676;GO:0004526;GO:0005634;GO:0008033	K14526	EC:3.1.26.5	ASJ	opiNOG43017;sordNOG14904;opiNOG46289;NOG88222	-	18489310	G0RTK8
TRIREDRAFT_102612	1191.71	479.435	1903.98	3.97129	1.98961	1.53492e-45	1.42004e-44	GL985056.1	889527	891713	+	1827	-	GO:0005524;GO:0035299	K19786	EC:2.7.1.158	SR	sordNOG14173;opiNOG42341	-	18480429	G0R7E9
TRIREDRAFT_75424	2818.27	5093.39	543.16	0.10664	-3.22918	1.5999e-45	1.47863e-44	GL985058.1	1223256	1223973	+	468	-	-	-	-	J	opiNOG39445;sordNOG14131	-	18488481	G0RCD0
TRIREDRAFT_67275	2625.97	722.339	4529.61	6.27075	2.64864	1.66651e-45	1.53861e-44	GL985076.1	86606	90357	-	3690	-	GO:0005085;GO:0007264	-	-	T	sorNOG04320;sordNOG08641	-	18487562	G0RSB9
TRIREDRAFT_76453	1506.53	554.134	2458.93	4.43743	2.14972	1.94617e-45	1.79495e-44	GL985060.1	1084297	1089299	-	4101	-	GO:0005524;GO:0016021;GO:0016887;GO:0042626	-	-	Q	sordNOG10006	-	18488620	G0RF56
TRIREDRAFT_120498	1394.33	2216.15	572.497	0.258329	-1.95272	2.41241e-45	2.22268e-44	GL985058.1	1669731	1671107	+	1377	-	GO:0003755;GO:0005737;GO:0019211	K17605	-	O	sordNOG07536	-	18482893	G0RCQ0
TRIREDRAFT_102593	2098.52	3450.38	746.667	0.216401	-2.20822	2.52438e-45	2.32346e-44	GL985056.1	818838	820125	+	1041	-	GO:0003735	K17427	-	J	sordNOG05807;opiNOG27824	-	18480425	G0R7D1
TRIREDRAFT_104890	559.099	998.987	119.212	0.119333	-3.06694	2.86862e-45	2.6376e-44	GL985059.1	830423	831531	-	921	-	GO:0004035;GO:0004721;GO:0008967;GO:0046838	K01101	EC:3.1.3.41	P	opiNOG07978;sordNOG09542	-	18480927	G0RCV0
TRIREDRAFT_81188	1871.8	3125.08	618.522	0.197922	-2.337	2.94213e-45	2.70242e-44	GL985078.1	182981	184916	+	1868	-	GO:0000105;GO:0000107;GO:0004359;GO:0006541;GO:0016833	K01663	EC:4.3.2.10	E	sordNOG04600	-	18489296	G0RTA6
TRIREDRAFT_59014	753.128	241.511	1264.75	5.23681	2.38869	3.08992e-45	2.83527e-44	GL985060.1	958886	963145	+	4140	-	GO:0005524;GO:0016021;GO:0016887;GO:0042626	-	-	Q	sordNOG09890	-	18486400	G0REW5
TRIREDRAFT_123324	3032.95	1323.31	4742.6	3.5839	1.84153	3.15605e-45	2.89299e-44	GL985075.1	281029	283502	-	2117	-	-	K03361	-	R	sordNOG10586	-	18483624	G0RRZ9
TRIREDRAFT_70319	72.7076	1.9679	143.447	72.8937	6.18772	3.28514e-45	3.00825e-44	GL985090.1	19801	21755	-	1632	-	GO:0005887;GO:0055085	-	-	R	hypNOG01550;opiNOG12623;eurotNOG04674	-	18487955	G0RWI6
TRIREDRAFT_80528	734.263	255.556	1212.97	4.74639	2.24683	3.78658e-45	3.46389e-44	GL985074.1	144627	145923	+	1197	-	-	K14829	-	R	COG2319;sordNOG05137	-	18489182	G0RRD8
TRIREDRAFT_79931	1528.7	635.013	2422.39	3.81471	1.93157	4.08377e-45	3.73195e-44	GL985071.1	307677	311510	+	3614	-	-	-	-	S	sordNOG11514;opiNOG70638;opiNOG11964	-	18489094	G0RQ31
TRIREDRAFT_105070	1937.06	3601.47	272.652	0.0757058	-3.72345	4.15594e-45	3.79404e-44	GL985059.1	1371152	1372504	+	1206	-	GO:0016829;GO:0019346;GO:0030170	-	-	E	sordNOG06463;opiNOG10672	-	-	-
TRIREDRAFT_122007	421.512	26.4529	816.571	30.8689	4.94808	4.32053e-45	3.94029e-44	GL985065.1	250037	250886	+	455	-	-	-	-	-	-	-	18483296	G0RKS6
TRIREDRAFT_82409	5422.07	2426.73	8417.41	3.46862	1.79436	4.65282e-45	4.23903e-44	GL985091.1	116772	124156	+	6472	-	GO:0030242	K17906	-	U	sordNOG08304	-	18489459	G0RWR2
TRIREDRAFT_123120	279.51	75.155	483.865	6.43822	2.68666	5.23523e-45	4.76481e-44	GL985073.1	271281	273452	-	1573	-	GO:0005887;GO:0055085	-	-	G	opiNOG10030;sordNOG11541;sorNOG07116	-	18483560	G0RQY8
TRIREDRAFT_122415	11572.4	5253.75	17891.1	3.4054	1.76783	5.31812e-45	4.83534e-44	GL985067.1	434677	436583	-	1711	-	GO:0003756;GO:0005623;GO:0045454	K09580	EC:5.3.4.1	O	opiNOG01596;sordNOG11116	-	18483398	G0RMH6
TRIREDRAFT_109562	196.047	41.5441	350.549	8.43801	3.0769	5.95611e-45	5.40994e-44	GL985071.1	493098	494967	-	612	-	-	-	-	-	-	-	18481933	G0RPK2
TRIREDRAFT_58456	168.112	305.015	31.2089	0.102319	-3.28885	6.40937e-45	5.81574e-44	GL985060.1	211707	213295	+	1335	-	GO:0000981;GO:0005634;GO:0008270	-	-	S	sordNOG14583;opiNOG32572	-	18486293	G0RF87
TRIREDRAFT_75998	513.964	176.437	851.49	4.82603	2.27084	6.50414e-45	5.89577e-44	GL985059.1	1128721	1130758	-	1964	-	-	-	-	S	sordNOG15408;sordNOG04186;opiNOG21118	-	18488557	G0RD26
TRIREDRAFT_74346	13352.8	21867.9	4837.73	0.221225	-2.17641	7.02927e-45	6.36535e-44	GL985056.1	3084792	3086432	-	1502	-	GO:0003746;GO:0003924;GO:0005525;GO:0005739;GO:0070125	K02358	-	J	sordNOG10222	-	18488324	G0R758
TRIREDRAFT_58492	1537.69	2434.18	641.192	0.263412	-1.92461	8.65138e-45	7.82636e-44	GL985060.1	1477240	1477643	+	318	-	GO:0016021	-	-	S	sorNOG08231;opiNOG42990;sordNOG14191	-	18486302	G0RED8
TRIREDRAFT_61208	2088.49	3280.95	896.024	0.273099	-1.87251	9.05276e-45	8.18122e-44	GL985063.1	1296687	1298330	-	1527	-	GO:0019867	K07277	-	R	sordNOG04719	-	18486742	G0RIM9
TRIREDRAFT_123125	1753.68	520.811	2986.55	5.73443	2.51965	9.88773e-45	8.92681e-44	GL985073.1	330707	332092	+	1344	-	-	-	-	S	sordNOG14218	-	18483562	G0RQZ8
TRIREDRAFT_106051	245.518	61.5311	429.506	6.9803	2.80329	1.01772e-44	9.17893e-44	GL985061.1	903350	905683	+	2334	-	-	-	-	S	sordNOG15052;hypNOG10959	-	18481174	G0RG76
TRIREDRAFT_80159	2558.78	1111.41	4006.15	3.60457	1.84983	1.03438e-44	9.31982e-44	GL985072.1	317144	319908	-	2532	-	GO:0000055;GO:0000056;GO:0005623;GO:0017056	K18719	-	S	sordNOG12000;opiNOG22024	-	18489131	G0RQF5
TRIREDRAFT_120160	3096.59	1361.69	4831.49	3.54815	1.82707	1.08193e-44	9.73847e-44	GL985057.1	1108522	1109176	-	553	-	-	-	-	S	necNOG14142;opiNOG65965;hypNOG14148	-	18482811	G0R9Q5
TRIREDRAFT_81670	806.516	309.01	1304.02	4.22	2.07724	1.14913e-44	1.0333e-43	GL985081.1	355782	358810	+	2146	-	GO:0016021;GO:0022857	-	-	R	hypNOG07986;sordNOG09824	-	18489359	G0RUH5
TRIREDRAFT_54846	293.312	505.28	81.3445	0.160989	-2.63497	1.15683e-44	1.03918e-43	GL985056.1	2002886	2006212	+	2709	-	GO:0005524;GO:0016021;GO:0016887;GO:0042626	-	-	Q	sordNOG08575	-	18485755	G0R8M6
TRIREDRAFT_78836	16681.4	25738.4	7624.37	0.296226	-1.75523	1.38394e-44	1.24195e-43	GL985066.1	992141	993465	-	1039	-	GO:0016021	K15102	-	C	opiNOG00791;sordNOG04438	-	18488941	G0RLI1
TRIREDRAFT_71094	148.82	24.7463	272.893	11.0276	3.46305	1.95443e-44	1.75215e-43	GL985108.1	12891	14194	+	1245	-	GO:0006725;GO:0008199;GO:0016021;GO:0016702	-	-	R	sorNOG00418;sordNOG10081;opiNOG09675	-	18488072	G0RXM6
TRIREDRAFT_121660	380.561	119.131	641.992	5.38897	2.43001	2.34098e-44	2.0966e-43	GL985063.1	897640	898686	-	1047	-	-	-	-	S	sordNOG13841;opiNOG44176;necNOG08668;hypNOG10034;sordNOG13984	-	18483214	G0RI15
TRIREDRAFT_119999	2574.8	1125.4	4024.19	3.57579	1.83826	2.47261e-44	2.21229e-43	GL985057.1	61770	64535	-	2766	-	GO:0003677	-	-	RK	sordNOG10013;opiNOG34611	-	18482767	G0RAG9
TRIREDRAFT_45445	6515.53	2952.47	10078.6	3.41362	1.7713	3.04412e-44	2.72091e-43	GL985058.1	865233	868107	-	2157	-	GO:0016491;GO:0046872	K00505	EC:1.14.18.1	SR	sordNOG11903;sordNOG07455	-	18485036	G0RC29
TRIREDRAFT_123572	2478.65	3875.16	1082.15	0.279253	-1.84035	3.23152e-44	2.88554e-43	GL985078.1	427010	429030	-	1883	-	GO:0003847;GO:0016042	K01062	EC:3.1.1.47	I	sorNOG02748;opiNOG21371;sordNOG04427	-	18483673	G0RTH0
TRIREDRAFT_27600	337.624	100.981	574.268	5.68688	2.50764	3.28224e-44	2.92792e-43	GL985065.1	286094	287938	+	1704	-	GO:0000981;GO:0005634;GO:0008270	-	-	S	opiNOG22438	-	18484389	G0RJZ1
TRIREDRAFT_22510	832.224	297.635	1366.81	4.59224	2.1992	3.57335e-44	3.18444e-43	GL985066.1	551651	552882	+	1035	-	GO:0003824;GO:0050662	-	-	QV	sorNOG03331;opiNOG10530;sordNOG11279	-	18484139	G0RL16
TRIREDRAFT_110127	3129.47	6010.21	248.73	0.0413845	-4.59476	3.8663e-44	3.44208e-43	GL985074.1	48765	49253	-	231	-	-	-	-	-	-	-	18482037	G0RR98
TRIREDRAFT_22816	5285.37	8183.78	2386.96	0.29167	-1.77759	4.12662e-44	3.67019e-43	GL985071.1	9774	10885	-	1058	-	GO:0008137	K03936	-	C	sorNOG00896;sordNOG04941;opiNOG12308	-	18484192	G0RPU8
TRIREDRAFT_55838	1740.38	742.455	2738.3	3.68816	1.8829	4.66755e-44	4.14718e-43	GL985057.1	977677	981279	-	3603	-	-	-	-	S	sordNOG05045;opiNOG01235	-	18485911	G0R9M3
TRIREDRAFT_77353	3803.73	5905.69	1701.77	0.288158	-1.79507	5.04609e-44	4.47909e-43	GL985063.1	45247	46903	-	1196	-	-	K03953	-	C	sordNOG07002;opiNOG12090	-	18488744	G0RIT1
TRIREDRAFT_43286	1013.32	1618.86	407.785	0.251897	-1.98909	6.67162e-44	5.91612e-43	GL985060.1	173485	173736	+	252	-	-	-	-	S	opiNOG64739;necNOG13574;opiNOG46064;hypNOG12969	-	18484918	G0RF21
TRIREDRAFT_56525	929.26	1489.63	368.891	0.24764	-2.01369	7.72323e-44	6.84188e-43	GL985058.1	951964	953493	+	1398	-	-	-	-	S	sordNOG11243	-	18486014	G0RC50
TRIREDRAFT_77942	1765.72	632.523	2898.92	4.58311	2.19633	7.80502e-44	6.90752e-43	GL985064.1	639394	640900	-	1437	-	GO:0005886;GO:0016740;GO:0016787;GO:0031225	K22834	EC:2.4.1.-	R	sordNOG08814	-	18488825	G0RJJ2
TRIREDRAFT_78482	6662.84	10286.1	3039.57	0.295502	-1.75876	8.15337e-44	7.2087e-43	GL985065.1	993089	994741	+	1105	-	GO:0006633	K03955	-	QCI	opiNOG38372;opiNOG35453;sordNOG13464;sordNOG15710	-	18488891	G0RK48
TRIREDRAFT_102555	1804.47	654.262	2954.67	4.51603	2.17506	1.14224e-43	1.0089e-42	GL985056.1	682754	684296	-	1299	-	GO:0016787	-	-	F	sordNOG12040;opiNOG20013	-	18480416	G0R739
TRIREDRAFT_38080	1133.45	261.236	2005.66	7.6776	2.94066	1.20582e-43	1.06402e-42	GL985069.1	655346	656860	+	1359	-	GO:0003676	-	-	R	sordNOG06567;opiNOG12868	-	18484715	G0RN89
TRIREDRAFT_46209	1380.43	2258.66	502.205	0.222347	-2.16912	1.26937e-43	1.11899e-42	GL985059.1	1362491	1363688	-	948	-	GO:0008168	-	-	R	sordNOG04559;opiNOG27738	-	-	-
TRIREDRAFT_66935	289.336	74.5279	504.145	6.7645	2.75798	1.37006e-43	1.20657e-42	GL985075.1	340727	342106	-	1380	-	GO:0004609;GO:0008654	K01613	EC:4.1.1.65	I	opiNOG53681;COG0688	-	18487523	G0RS18
TRIREDRAFT_69179	1076.82	1747.39	406.249	0.232488	-2.10477	1.38616e-43	1.21955e-42	GL985083.1	173289	175673	+	2124	-	-	K08869	-	R	sordNOG05839;opiNOG01047;COG0661	-	18487800	G0RV29
TRIREDRAFT_46238	9146.04	14090.2	4201.89	0.298214	-1.74558	1.41647e-43	1.24499e-42	GL985059.1	1495206	1496820	-	1501	-	GO:0004478;GO:0005524;GO:0006555;GO:0006556;GO:0006730;GO:0046872	-	-	H	sorNOG00939;opiNOG04938	-	-	-
TRIREDRAFT_76992	935.415	1497.94	372.885	0.248931	-2.00618	1.43192e-43	1.25734e-42	GL985062.1	195830	197567	-	1683	-	GO:0005887;GO:0055085	-	-	R	sordNOG07426;opiNOG05004	-	18488696	G0RHG7
TRIREDRAFT_77283	13376.9	20567.9	6185.81	0.300751	-1.73336	1.48083e-43	1.29902e-42	GL985062.1	1235575	1237964	-	2333	-	GO:0016021	-	-	R	sordNOG10547	-	18488734	G0RGZ6
TRIREDRAFT_45736	20472.8	31437	9508.51	0.302462	-1.72517	1.48359e-43	1.30017e-42	GL985058.1	1879742	1881597	+	1316	-	-	K14753	-	T	opiNOG05055;sordNOG09243	-	18485058	G0RBD3
TRIREDRAFT_58077	1555.69	2450.03	661.344	0.269933	-1.88933	1.59742e-43	1.39856e-42	GL985059.1	1188027	1189085	+	1059	-	-	-	-	S	opiNOG33956;opiNOG66471	-	18486235	G0RD68
TRIREDRAFT_80292	1556.12	661.502	2450.75	3.70482	1.88941	1.62814e-43	1.42406e-42	GL985072.1	767684	769919	+	2118	-	GO:0004725;GO:0008138	K04459	-	V	opiNOG03261;sordNOG08045	-	18489156	G0RQ86
TRIREDRAFT_81730	1806.33	2833.15	779.509	0.275139	-1.86177	1.92688e-43	1.68372e-42	GL985082.1	137762	138439	+	595	-	GO:0005759;GO:0006970;GO:0009055;GO:0015035;GO:0016226;GO:0034599;GO:0045454;GO:0046872;GO:0051537	K07390	-	O	sordNOG12174	-	18489368	G0RUQ2
TRIREDRAFT_78320	4200.72	6504.28	1897.16	0.291679	-1.77755	1.9576e-43	1.7089e-42	GL985065.1	466312	468479	+	2022	-	GO:0008484	-	-	R	sordNOG08623	-	18488868	G0RK36
TRIREDRAFT_6011	2334.69	1029.3	3640.07	3.53644	1.8223	2.43734e-43	2.12562e-42	GL985094.1	33697	36703	-	2769	-	GO:0046872	-	-	IU	sorNOG04503;opiNOG16997	-	18486573	G0RX05
TRIREDRAFT_71759	2705.86	4291.05	1120.67	0.261164	-1.93697	3.1589e-43	2.75223e-42	GL985068.1	866190	868216	+	1884	-	GO:0003723;GO:0004831;GO:0005524;GO:0005737;GO:0006437	K01866	EC:6.1.1.1	J	sordNOG12143	-	18488112	G0RN67
TRIREDRAFT_67761	1210.26	96.5648	2323.95	24.0662	4.58894	3.23745e-43	2.81793e-42	GL985077.1	102960	105075	-	1986	-	GO:0004198	-	-	SOT	sordNOG10985;euNOG20982	-	18487633	G0RSR8
TRIREDRAFT_121670	11982.5	4212.03	19753	4.68967	2.22949	3.32728e-43	2.89332e-42	GL985063.1	953584	957087	-	3443	-	GO:0005634;GO:0005737;GO:0006355;GO:0007623	-	-	K	sordNOG05289	-	18483217	G0RI36
TRIREDRAFT_21129	1432.32	608.12	2256.52	3.71065	1.89167	3.63949e-43	3.16174e-42	GL985056.1	297654	298538	+	885	-	-	-	-	S	sordNOG13859;sordNOG12990	-	18483931	G0R9A1
TRIREDRAFT_72918	2044.09	3194.49	893.692	0.27976	-1.83774	3.76767e-43	3.26993e-42	GL985059.1	1186806	1187563	-	678	-	GO:0003735;GO:0005840;GO:0006412	-	-	SJ	NOG52428;opiNOG35269;sordNOG13050	-	18488170	G0RD67
TRIREDRAFT_69736	85.3192	2.66547	167.973	63.0181	5.97769	4.00273e-43	3.47058e-42	GL985085.1	114885	116378	-	1431	-	GO:0004348;GO:0006665	K22276	EC:3.2.1.75	G	opiNOG05474;sorNOG07683	-	18487873	G0RVQ8
TRIREDRAFT_120370	778.001	303.765	1252.24	4.12238	2.04348	4.47011e-43	3.87208e-42	GL985058.1	603666	604647	+	681	-	-	-	-	S	opiNOG45624;NOG31975	-	18482857	G0RBV7
TRIREDRAFT_110778	91.2563	7.33823	175.174	23.8715	4.57722	5.14296e-43	4.45062e-42	GL985077.1	273626	274477	+	852	-	-	-	-	S	opiNOG42462;sordNOG13775	-	18482188	G0RSX3
TRIREDRAFT_104320	305.936	62.369	549.504	8.81053	3.13923	7.79282e-43	6.73726e-42	GL985058.1	847593	849581	+	1857	-	GO:0005887;GO:0055085	-	-	R	sorNOG05087;sordNOG06360;opiNOG38407	-	18480813	G0RC26
TRIREDRAFT_21255	4097.41	1866.19	6328.62	3.39119	1.76179	8.21314e-43	7.09381e-42	GL985056.1	1604378	1606031	-	1557	-	GO:0046983	-	-	SK	NOG89505;sordNOG09378;opiNOG44371	-	18483952	G0R8B1
TRIREDRAFT_104744	1514.74	2380.74	648.734	0.272492	-1.87571	8.47259e-43	7.31087e-42	GL985059.1	366056	366823	+	572	-	GO:0005507;GO:0005758;GO:0005829;GO:0030001;GO:0033617	K18183	-	SC	sorNOG06018;sordNOG14013;euNOG29311	-	18480908	G0RDN8
TRIREDRAFT_61907	2361.11	892.7	3829.51	4.28981	2.10091	9.26677e-43	7.98847e-42	GL985064.1	135232	137712	+	2481	-	-	-	-	AS	sordNOG07213;sordNOG05684;opiNOG03929	-	18486833	G0RJ33
TRIREDRAFT_63837	283.103	80.5565	485.649	6.02867	2.59184	1.06009e-42	9.12983e-42	GL985067.1	35141	37193	-	1806	-	GO:0003723	-	-	ATR	sordNOG06006;opiNOG20022	-	18487093	G0RLZ1
TRIREDRAFT_112596	240.481	418.168	62.7935	0.150163	-2.7354	1.17175e-42	1.00817e-41	GL985101.1	50025	51200	-	1176	-	GO:0071949	-	-	HSC	COG0654;sordNOG07298;opiNOG24211	-	18482610	G0RXG9
TRIREDRAFT_55752	2039.19	3181.59	896.786	0.281868	-1.82691	1.25689e-42	1.0804e-41	GL985057.1	406994	407843	+	753	-	GO:0003735;GO:0005761;GO:0006412	K17428	-	SJ	sordNOG12880;hypNOG08059	-	18485897	G0RAQ7
TRIREDRAFT_4373	405.131	675.82	134.442	0.198931	-2.32966	1.52318e-42	1.30804e-41	GL985067.1	307294	307673	-	321	-	GO:0055114	-	-	SR	sorNOG05320;opiNOG43108;sordNOG14208	-	18484939	G0RMB6
TRIREDRAFT_122523	9453.15	16214.1	2692.21	0.166041	-2.59039	1.67844e-42	1.44e-41	GL985068.1	203272	205533	-	2118	-	GO:0000981;GO:0005634;GO:0008270	-	-	SK	sordNOG09314;sorNOG04355;opiNOG44302;opiNOG20198	-	18483420	G0RMM0
TRIREDRAFT_119609	4558.78	7033.13	2084.44	0.296374	-1.75451	1.73183e-42	1.48438e-41	GL985056.1	644945	646508	+	1320	-	GO:0003849;GO:0009073	K01626	EC:2.5.1.54	E	sordNOG04922;sorNOG01062;opiNOG00265	-	18482661	G0R729
TRIREDRAFT_38781	218.345	36.6219	400.068	10.9243	3.44947	1.9933e-42	1.70686e-41	GL985068.1	552511	553569	+	1059	-	GO:0005634	K06709	-	L	sordNOG13886;hypNOG03001	-	18484737	G0RMV6
TRIREDRAFT_111593	86.221	171.415	1.02715	0.00599218	-7.3827	2.14253e-42	1.83289e-41	GL985083.1	13205	14337	+	315	-	-	-	-	-	-	-	18482369	G0RUY4
TRIREDRAFT_68909	20604.3	31510.4	9698.15	0.307776	-1.70005	2.16325e-42	1.84886e-41	GL985081.1	73515	74118	+	339	-	GO:0003735;GO:0005840;GO:0006412	K02976	-	J	sordNOG15586;opiNOG33364;sordNOG12247;sorNOG04932	-	18487761	G0RUB5
TRIREDRAFT_78117	2541.33	4244.43	838.219	0.197487	-2.34017	2.71215e-42	2.31578e-41	GL985064.1	1138785	1139950	+	1166	-	-	-	-	S	sordNOG15774;hypNOG12497;sordNOG15327;sordNOG14925	-	18488848	G0RJ37
TRIREDRAFT_81348	2580.76	1160.22	4001.3	3.44876	1.78608	2.8467e-42	2.42836e-41	GL985079.1	91316	93395	+	1824	-	GO:0000329;GO:0005290;GO:0005302;GO:0005313;GO:0015189;GO:0015194;GO:0016021;GO:0061459;GO:0090513;GO:0090514;GO:0090515;GO:0090516;GO:0090518;GO:1901481;GO:1901482	-	-	E	sordNOG09852	-	18489315	G0RTL9
TRIREDRAFT_108340	184.425	2.29765	366.552	159.534	7.31772	3.17635e-42	2.70698e-41	GL985066.1	1018884	1019625	+	540	-	-	-	-	-	-	-	18481641	G0RLI6
TRIREDRAFT_124282	5237.08	8808.29	1665.86	0.189125	-2.40259	3.45643e-42	2.94289e-41	GL985103.1	41873	46095	+	3854	-	-	-	-	OG	sordNOG04435;sorNOG02482	-	18483852	G0RXI7
TRIREDRAFT_68843	260.371	71.9526	448.79	6.23729	2.64092	4.553e-42	3.87286e-41	GL985081.1	86009	86813	-	687	-	GO:0016021;GO:0016125;GO:0047750	K01824	EC:5.3.3.5	I	pleNOG07596;sordNOG12505;opiNOG02961;sordNOG12366	-	18487755	G0RUB9
TRIREDRAFT_122870	2576.39	1161.32	3991.45	3.43699	1.78114	4.84744e-42	4.1194e-41	GL985071.1	214820	215756	+	937	-	-	-	-	SR	necNOG13772;opiNOG42636	-	18483503	G0RQ05
TRIREDRAFT_112665	281.923	545.8	18.0454	0.0330623	-4.91867	4.86833e-42	4.13325e-41	GL985109.1	10983	11606	-	624	-	GO:0008080	-	-	R	opiNOG41146	-	18482629	G0RXN1
TRIREDRAFT_79466	1260.14	484.819	2035.47	4.1984	2.06984	5.06791e-42	4.29862e-41	GL985069.1	136386	138479	-	1933	-	-	-	-	S	sordNOG05278	-	18489032	G0RNG8
TRIREDRAFT_60282	281.753	59.5499	503.956	8.46275	3.08113	6.19586e-42	5.25039e-41	GL985062.1	1094922	1096817	+	1722	-	GO:0003677;GO:0005634;GO:0006351;GO:0008270;GO:0016021	K21451	-	S	sordNOG05529	-	18486599	G0RGU8
TRIREDRAFT_57647	71.9769	3.00474	140.949	46.909	5.55179	6.2175e-42	5.26376e-41	GL985059.1	1545758	1547287	-	1452	-	GO:0003854;GO:0006694	-	-	QR	opiNOG18503;sorNOG04451;sorNOG07697;sordNOG11070;hypNOG11819	-	18486175	G0RDS5
TRIREDRAFT_121051	3538.35	5460.05	1616.65	0.296087	-1.75591	7.89924e-42	6.68122e-41	GL985060.1	1267462	1269328	-	1745	-	GO:0004821;GO:0005524;GO:0005737;GO:0006427	K01892	EC:6.1.1.21	J	sordNOG04312	-	18483038	G0RFF7
TRIREDRAFT_122197	5841.9	2586.75	9097.04	3.51678	1.81426	8.95346e-42	7.56576e-41	GL985066.1	145308	147688	+	2044	-	GO:0016021	-	-	SR	hypNOG07049;opiNOG45962	-	18483354	G0RLD2
TRIREDRAFT_106761	2744.91	1245.69	4244.12	3.40705	1.76852	9.76687e-42	8.24533e-41	GL985063.1	76425	79261	-	2376	-	GO:0005794;GO:0006914;GO:0015031;GO:0016021;GO:0030659	K17907	-	U	sordNOG05607;opiNOG06231	-	18481341	G0RHU2
TRIREDRAFT_108714	816.172	1401.08	231.26	0.165058	-2.59895	1.05626e-41	8.90876e-41	GL985068.1	172889	173887	+	768	-	-	-	-	G	sordNOG12785;COG0406;sorNOG05421	-	18481739	G0RML2
TRIREDRAFT_76713	662.691	255.576	1069.81	4.18586	2.06552	1.22407e-41	1.03144e-40	GL985061.1	427784	429608	+	1564	-	GO:0016021	-	-	S	opiNOG21975	-	18488656	G0RFM8
TRIREDRAFT_124295	189.858	43.3241	336.391	7.76453	2.9569	1.2559e-41	1.05726e-40	GL985109.1	28557	29236	+	589	-	-	-	-	R	opiNOG48035;opiNOG47071;sordNOG15156	-	18483858	G0RXN7
TRIREDRAFT_111890	57.2519	0.326654	114.177	349.535	8.44929	1.44615e-41	1.21628e-40	GL985085.1	69105	71047	-	1830	-	GO:0005315;GO:0006817;GO:0016021	K14640	-	P	COG0306;opiNOG02222;sordNOG09952	-	18482433	G0RVP2
TRIREDRAFT_119788	2492.07	4316.39	667.749	0.154701	-2.69245	1.59421e-41	1.33955e-40	GL985056.1	1948518	1949819	+	1170	-	GO:0003729;GO:0004754;GO:0019878	K00290	EC:1.5.1.7	E	opiNOG03462;NOG13157;sorNOG07613	-	18482702	G0R8L1
TRIREDRAFT_82145	448.99	740.892	157.087	0.212025	-2.2377	1.73102e-41	1.45315e-40	GL985086.1	193453	194626	-	1042	-	GO:0005457;GO:0005794;GO:0016021;GO:0036085	K15279	-	G	opiNOG11237	-	18489427	G0RW07
TRIREDRAFT_54502	133.802	22.2484	245.357	11.0281	3.46311	1.91203e-41	1.6036e-40	GL985056.1	2506409	2508369	-	1701	-	GO:0000981;GO:0005634;GO:0008270	-	-	S	sordNOG07459	-	18485707	G0R953
TRIREDRAFT_121469	2055.85	3194.64	917.053	0.28706	-1.80058	1.93074e-41	1.61778e-40	GL985062.1	1173541	1174793	-	1093	-	GO:0003735;GO:0005840;GO:0006412	K02926	-	J	opiNOG02936;sordNOG06851	-	18483162	G0RGX7
TRIREDRAFT_5460	772.473	1262.58	282.367	0.223643	-2.16073	2.24221e-41	1.87701e-40	GL985079.1	41866	42905	-	837	-	-	-	-	E	opiNOG31603;sordNOG07131;necNOG08304;hypNOG09731	-	18485723	G0RTK4
TRIREDRAFT_106818	2080.73	930.613	3230.85	3.47175	1.79566	2.39367e-41	2.00194e-40	GL985063.1	236643	238728	-	2025	-	-	-	-	S	sordNOG10529	-	18481348	G0RHY9
TRIREDRAFT_21270	23528.2	35848	11208.3	0.312661	-1.67733	2.47474e-41	2.06781e-40	GL985056.1	1743825	1745162	-	1233	-	-	-	-	S	sordNOG13324	-	18483954	G0R8F0
TRIREDRAFT_67334	520.408	132.078	908.739	6.88031	2.78247	2.93731e-41	2.45204e-40	GL985076.1	495115	497861	-	2616	-	GO:0005887;GO:0055085	-	-	S	sordNOG05571	-	18487570	G0RSM2
TRIREDRAFT_81109	1858.57	828.056	2889.08	3.48899	1.80281	3.36368e-41	2.80536e-40	GL985077.1	384914	386948	+	1836	-	GO:2000574	-	-	Z	opiNOG05750	-	18489282	G0RT05
TRIREDRAFT_59668	1606.6	706.015	2507.18	3.55117	1.8283	3.50508e-41	2.92057e-40	GL985061.1	820192	822606	-	1947	-	GO:0004674;GO:0005524;GO:0031028;GO:0031097;GO:0032463;GO:0034973;GO:0044732;GO:0044878;GO:0051220;GO:0061167;GO:0120105;GO:1902817;GO:1902846;GO:1902854;GO:1905758;GO:2000250	-	-	R	sordNOG04662;opiNOG11441	-	18486501	G0RG06
TRIREDRAFT_21649	1400.46	2192.81	608.1	0.277315	-1.8504	3.82938e-41	3.18784e-40	GL985058.1	1376788	1378137	-	1350	-	GO:0016021	-	-	S	sordNOG08419	-	18484018	G0RCG6
TRIREDRAFT_105381	304.654	516.584	92.7242	0.179495	-2.47799	3.90151e-41	3.24487e-40	GL985060.1	509005	509559	+	504	-	-	-	-	S	hypNOG12184;hypNOG13418	-	18481023	G0RE91
TRIREDRAFT_102966	182.439	30.4276	334.451	10.9917	3.45834	4.29888e-41	3.57205e-40	GL985056.1	2184066	2184786	-	585	-	-	K09702	-	S	sordNOG13825;hypNOG01995;opiNOG37498	-	18480514	G0R8S7
TRIREDRAFT_44684	1430.28	623.282	2237.28	3.58952	1.84379	4.53497e-41	3.76474e-40	GL985057.1	221512	224554	+	2421	-	-	-	-	OTM	sorNOG04167;sordNOG06205;opiNOG08582	-	18484993	G0RAL3
TRIREDRAFT_122275	1394.97	2237.21	552.723	0.247059	-2.01707	4.86399e-41	4.03414e-40	GL985066.1	600354	601929	-	1464	-	GO:0000049;GO:0004826;GO:0005524;GO:0005737;GO:0006432	K01889	EC:6.1.1.20	J	opiNOG06120;sordNOG10426	-	18483369	G0RL31
TRIREDRAFT_123009	10002.8	294.552	19711	66.9188	6.06434	5.05081e-41	4.18522e-40	GL985072.1	312985	314656	-	1347	-	-	-	-	-	-	-	18483538	G0RQF4
TRIREDRAFT_44230	18894.4	7196.86	30592	4.25074	2.08772	5.14402e-41	4.25853e-40	GL985056.1	2120275	2122153	-	1879	-	-	-	-	S	sordNOG09625;sorNOG02499	-	18484964	G0R8Q6
TRIREDRAFT_47221	17965.9	27346.4	8585.43	0.313951	-1.67139	5.17801e-41	4.28271e-40	GL985062.1	433501	434687	+	815	-	GO:0004550;GO:0005524;GO:0006183;GO:0006228;GO:0006241	K00940	EC:2.7.4.6	F	sordNOG09983;opiNOG30659	-	18485138	G0RGK9
TRIREDRAFT_108663	58.4472	0.651761	116.243	178.352	7.47858	6.81464e-41	5.63117e-40	GL985068.1	32532	32909	-	378	-	-	-	-	-	-	-	18481720	G0RN19
TRIREDRAFT_3405	840.056	201.313	1478.8	7.34576	2.87691	7.0493e-41	5.81973e-40	GL985061.1	1355561	1357331	+	1530	-	GO:0016021;GO:0022857	-	-	R	opiNOG00758	-	18484593	G0RGH7
TRIREDRAFT_120712	919.173	1474.64	363.707	0.246642	-2.01951	7.53589e-41	6.21572e-40	GL985059.1	921230	922802	-	1423	-	GO:0006633;GO:0016747	K09458	EC:2.3.1.179	H	sordNOG07191	-	18482940	G0RCX7
TRIREDRAFT_76641	104.246	202.543	5.94973	0.0293751	-5.08926	7.94782e-41	6.54947e-40	GL985060.1	1683088	1684665	-	1578	-	GO:0005887;GO:0055085	-	-	R	sordNOG05475	-	18488641	G0REP7
TRIREDRAFT_124030	1493.99	2569.69	418.285	0.162777	-2.61903	8.46189e-41	6.96669e-40	GL985086.1	71775	72771	+	916	-	GO:0003824	-	-	S	sordNOG05823;opiNOG20141;pleNOG08268;sorNOG06978	-	18483792	G0RVW8
TRIREDRAFT_112271	1647.54	730.528	2564.56	3.51056	1.8117	1.00699e-40	8.283e-40	GL985091.1	5024	7845	+	2667	-	GO:0004100;GO:0005886;GO:0006031;GO:0016021;GO:0071555	K00698	EC:2.4.1.16	M	sordNOG10629	-	18482523	G0RWM5
TRIREDRAFT_4682	152.854	23.0611	282.646	12.2564	3.61547	1.08723e-40	8.93481e-40	GL985069.1	616905	617702	+	798	-	GO:0016491	-	-	QR	opiNOG52328;opiNOG06934;NOG06277	-	18485116	G0RN81
TRIREDRAFT_21435	2644.6	4077.52	1211.68	0.297161	-1.75068	1.09961e-40	9.02828e-40	GL985057.1	416151	416861	+	711	-	GO:0004588;GO:0006221;GO:0009116	K00762	EC:2.4.2.10	F	opiNOG13423	-	18483983	G0RAR0
TRIREDRAFT_59553	660.948	1084.45	237.446	0.218955	-2.19129	1.13471e-40	9.30792e-40	GL985061.1	569182	570086	-	690	-	-	-	-	S	opiNOG32306;sordNOG13926	-	18486485	G0RFR4
TRIREDRAFT_120828	1912.09	2963.7	860.472	0.290337	-1.7842	1.25673e-40	1.02995e-39	GL985059.1	1560582	1561092	+	344	-	GO:0005751;GO:0016021	K18176	-	S	sordNOG14453	-	18482972	G0RDS8
TRIREDRAFT_22608	11783.3	17929.3	5637.36	0.314421	-1.66923	1.31866e-40	1.07971e-39	GL985067.1	519553	521020	+	905	-	GO:0005741;GO:0008308	K15040	-	P	opiNOG00908;sordNOG07806	-	18484156	G0RLS6
TRIREDRAFT_67377	159.606	32.7036	286.507	8.76074	3.13105	1.57923e-40	1.29189e-39	GL985076.1	163975	165463	-	1284	-	GO:0004497;GO:0005506;GO:0016705;GO:0020037	-	-	Q	opiNOG08482;sordNOG09016;opiNOG24252	-	18487576	G0RSD5
TRIREDRAFT_63382	1110.31	475.456	1745.17	3.67052	1.87598	1.66293e-40	1.35912e-39	GL985067.1	567279	569099	+	1641	-	-	-	-	S	opiNOG10150;sordNOG09882;necNOG12150	-	18487040	G0RLT9
TRIREDRAFT_73697	6212.68	9481.83	2943.52	0.310438	-1.68762	1.79863e-40	1.46869e-39	GL985056.1	663716	665221	-	802	-	GO:0000276;GO:0015986	K02141	-	CR	sordNOG13675;opiNOG40702	-	18488233	G0R734
TRIREDRAFT_27384	1821.39	817.312	2825.47	3.45703	1.78953	1.82515e-40	1.48899e-39	GL985085.1	178675	180483	+	1596	-	-	K03360	-	R	sordNOG06145	-	18484379	G0RVT2
TRIREDRAFT_107848	128.733	21.1011	236.364	11.2015	3.48562	1.98556e-40	1.61839e-39	GL985065.1	685745	686137	-	393	-	GO:0016021	-	-	S	sordNOG14750;opiNOG39566	-	18481537	G0RKI7
TRIREDRAFT_107855	113.296	15.816	210.775	13.3267	3.73625	2.13388e-40	1.7377e-39	GL985065.1	697038	697413	+	315	-	-	-	-	S	sorNOG08365;sordNOG14673	-	18481541	G0RKJ4
TRIREDRAFT_82547	3018.47	4639.89	1397.05	0.301097	-1.7317	2.51021e-40	2.0423e-39	GL985095.1	38678	40227	-	1475	-	GO:0004121;GO:0019346;GO:0030170;GO:0071266	K01760	EC:4.4.1.13	E	sordNOG15440;opiNOG00132	-	18489480	G0RX38
TRIREDRAFT_2540	69.1173	2.98106	135.253	45.371	5.5037	2.66943e-40	2.16988e-39	GL985058.1	282953	284898	+	1593	-	GO:0005887;GO:0055085	-	-	R	opiNOG05478;sordNOG10362;hypNOG05163	-	18484325	G0RBK2
TRIREDRAFT_67026	572.175	925.856	218.494	0.235991	-2.0832	3.1867e-40	2.58801e-39	GL985075.1	525837	527838	-	1755	-	GO:0005887;GO:0055085	-	-	R	opiNOG07106;sorNOG00663;sordNOG07639	-	18487537	G0RS64
TRIREDRAFT_120799	8175.53	3701.47	12649.6	3.41745	1.77292	3.24576e-40	2.63358e-39	GL985059.1	1368538	1370275	+	1410	-	-	-	-	S	opiNOG40872;opiNOG29009;sordNOG12285	-	18482961	G0RDH5
TRIREDRAFT_106297	1195.6	512.608	1878.59	3.66477	1.87372	3.31492e-40	2.68727e-39	GL985062.1	275761	279897	-	3651	-	GO:0015379;GO:0031166;GO:0034486;GO:0055075;GO:1990816	K14429	-	E	sordNOG08108	-	18481234	G0RHQ0
TRIREDRAFT_3063	4012.26	1718.87	6305.64	3.66847	1.87518	4.67767e-40	3.78858e-39	GL985060.1	219981	222106	-	2049	-	-	-	-	S	hypNOG01707;opiNOG47276;sordNOG15510	-	18484474	G0RF91
TRIREDRAFT_67806	6931.44	12244.4	1618.5	0.132183	-2.91939	4.70271e-40	3.80542e-39	GL985077.1	52755	54293	-	1539	-	GO:0006865;GO:0016021;GO:0022857	K16261	-	E	sordNOG07835	-	18487637	G0RSQ4
TRIREDRAFT_111138	105.761	13.5433	197.978	14.6181	3.86969	5.13367e-40	4.15041e-39	GL985079.1	433646	436614	+	2151	-	GO:0004560	K15923	EC:3.2.1.51	G	opiNOG07806	-	18482276	G0RTV1
TRIREDRAFT_59542	3286.61	1525.77	5047.45	3.30813	1.72602	5.33186e-40	4.30676e-39	GL985061.1	732729	735056	+	2100	-	GO:0005085	K19940	-	U	sordNOG04440	-	18486481	G0RFY4
TRIREDRAFT_124249	1534.5	684.229	2384.78	3.48535	1.8013	5.87079e-40	4.73781e-39	GL985096.1	46358	48410	+	1589	-	GO:0016021	-	-	S	chaNOG04519;opiNOG34385;opiNOG25923	-	18483846	G0RX66
TRIREDRAFT_64685	2206.51	3402.77	1010.24	0.296888	-1.75201	6.73821e-40	5.43294e-39	GL985069.1	120660	121497	-	657	-	GO:0016021	-	-	S	sordNOG13126	-	18487196	G0RNG1
TRIREDRAFT_76159	7195.7	10943.4	3448	0.315075	-1.66623	6.74802e-40	5.43597e-39	GL985059.1	1724771	1726481	+	1556	-	GO:0016651;GO:0048038;GO:0051287	K03935	-	C	opiNOG03550;sordNOG09328	-	18488582	G0RDX5
TRIREDRAFT_102499	84.3618	164.746	3.97814	0.0241472	-5.372	7.46379e-40	6.00718e-39	GL985056.1	510413	512828	-	2058	-	GO:0000981;GO:0003677;GO:0005634;GO:0006351;GO:0008270	-	-	S	sordNOG11159;opiNOG25174;opiNOG31166	-	18480410	G0R6T4
TRIREDRAFT_103852	501.667	187.17	816.164	4.36055	2.12451	8.24496e-40	6.62995e-39	GL985057.1	1425571	1427662	+	1884	-	-	-	-	SR	opiNOG61581;opiNOG50661;opiNOG66613	-	18480697	G0R9Z7
TRIREDRAFT_121441	386.17	45.7388	726.601	15.8859	3.98967	8.28031e-40	6.65242e-39	GL985062.1	943843	945764	-	1725	-	GO:0016021;GO:0022857	-	-	R	opiNOG03566	-	18483156	G0RHM8
TRIREDRAFT_111517	64.2324	126.44	2.0246	0.0160123	-5.96468	8.60503e-40	6.90711e-39	GL985082.1	213390	213608	+	219	-	-	-	-	-	-	-	18482350	G0RUT2
TRIREDRAFT_79169	1500.51	669.601	2331.41	3.48179	1.79983	1.02067e-39	8.18545e-39	GL985067.1	911364	912665	-	1041	-	-	-	-	C	sorNOG07199;sordNOG05996	-	18488987	G0RMB9
TRIREDRAFT_63568	163.945	35.2363	292.654	8.30547	3.05406	1.15575e-39	9.26044e-39	GL985067.1	592130	595014	+	2265	-	GO:0005524	-	-	KGL	opiNOG08691;opiNOG02735;sordNOG07637	-	18487063	G0RLU8
TRIREDRAFT_122416	2888.29	4521.8	1254.77	0.277493	-1.84947	1.41199e-39	1.13035e-38	GL985067.1	438416	439983	-	1492	-	GO:0010181;GO:0016491	-	-	OC	sordNOG11116;opiNOG05540	-	18483399	G0RMH7
TRIREDRAFT_121870	4928.94	7510.65	2347.24	0.312521	-1.67797	1.47368e-39	1.17868e-38	GL985064.1	829231	830715	-	1485	-	-	K20059	-	S	sordNOG10148	-	18483264	G0RJP4
TRIREDRAFT_111865	58.6334	116.257	1.00948	0.00868314	-6.84757	1.50766e-39	1.20479e-38	GL985085.1	11471	12427	-	957	-	-	-	-	S	NOG09954	-	18482425	G0RVM0
TRIREDRAFT_123946	1868.4	3081.15	655.639	0.21279	-2.2325	1.51098e-39	1.20636e-38	GL985084.1	31404	32660	+	1205	-	-	-	-	QI	opiNOG23299;sordNOG08918;COG1028	-	18483768	G0RVB1
TRIREDRAFT_5776	9558.49	14490.8	4626.2	0.319251	-1.64724	1.52641e-39	1.2176e-38	GL985084.1	209674	211537	-	1662	-	GO:0004347;GO:0005739;GO:0006094;GO:0006096	K01810	EC:5.3.1.9	G	sordNOG06265;sordNOG06251	-	18486190	G0RVG1
TRIREDRAFT_107347	78.6275	5.60714	151.648	27.0455	4.75732	1.55337e-39	1.238e-38	GL985064.1	492425	494258	-	387	-	-	-	-	-	-	-	18481452	G0RJE9
TRIREDRAFT_103920	1043.81	450.24	1637.38	3.63669	1.86263	1.76686e-39	1.4069e-38	GL985057.1	1672665	1673771	-	1107	-	-	-	-	S	opiNOG67236;sordNOG12720;opiNOG56265	-	18480708	G0RA52
TRIREDRAFT_37368	1902.1	869.794	2934.41	3.37368	1.75432	2.16256e-39	1.72046e-38	GL985064.1	1112854	1114476	-	1623	-	GO:0006629;GO:0016787	K17900	EC:3.1.1.3	IU	sordNOG06960;opiNOG06594	-	18484696	G0RJY0
TRIREDRAFT_121411	8554.61	4133.94	12975.3	3.13872	1.65017	2.36697e-39	1.88142e-38	GL985062.1	749405	750689	-	1195	-	GO:0004864;GO:0009966	K16833	-	S	sordNOG12325;opiNOG27817	-	18483145	G0RH72
TRIREDRAFT_75000	7408.03	11244.5	3571.6	0.317631	-1.65457	2.38309e-39	1.89255e-38	GL985057.1	1709369	1712023	+	2337	-	GO:0003861;GO:0009098;GO:0009316;GO:0051539	K01702	EC:4.2.1.33	E	opiNOG02615;sordNOG08023	-	18488410	G0RA60
TRIREDRAFT_111446	157.783	33.5003	282.066	8.4198	3.07379	2.72641e-39	2.16329e-38	GL985082.1	41968	45217	+	2586	-	GO:0000981;GO:0005634;GO:0008270	-	-	S	hypNOG04441;hypNOG13971	-	18482334	G0RUM2
TRIREDRAFT_60008	2135.08	3287.08	983.078	0.299073	-1.74143	2.86178e-39	2.26869e-38	GL985062.1	1175008	1176442	+	1353	-	-	K17439	-	R	sordNOG04187	-	18486560	G0RGX8
TRIREDRAFT_33475	3108.73	4753.02	1464.43	0.308106	-1.6985	3.04879e-39	2.41481e-38	GL985072.1	474118	474731	-	336	-	GO:0005743;GO:0006850;GO:0016021	K22139	-	S	sordNOG13012;opiNOG38330	-	18484562	G0RQK3
TRIREDRAFT_63011	469.256	173.691	764.821	4.40335	2.1386	3.12739e-39	2.47488e-38	GL985066.1	974625	976094	-	1470	-	-	-	-	S	sordNOG05407;hypNOG06817	-	18486999	G0RLH5
TRIREDRAFT_53053	113.247	6.85069	219.644	32.0616	5.00277	3.2456e-39	2.56617e-38	GL985056.1	2701662	2702582	+	921	-	GO:0016491	-	-	I	opiNOG53024;sordNOG10321	-	18485483	G0R9G4
TRIREDRAFT_120156	2774.38	1300.4	4248.37	3.26697	1.70796	3.36801e-39	2.66061e-38	GL985057.1	1068925	1077014	+	7695	-	GO:0000902	-	-	R	sordNOG05758	-	18482810	G0R9P6
TRIREDRAFT_121804	2377.01	3652.62	1101.41	0.301539	-1.72958	3.52742e-39	2.78409e-38	GL985064.1	539869	541053	-	1095	-	GO:0003735;GO:0005840;GO:0006412	-	-	SJ	opiNOG79767;sordNOG09418;NOG53855	-	18483250	G0RJG6
TRIREDRAFT_22618	5456.91	2619.69	8294.13	3.16608	1.6627	3.63406e-39	2.86573e-38	GL985067.1	614359	615734	+	1234	-	GO:0005634;GO:0031144;GO:0071630	K11888	-	U	sordNOG08786;opiNOG06855	-	18484158	G0RLV4
TRIREDRAFT_47829	4867.32	7495.37	2239.27	0.298754	-1.74297	3.93454e-39	3.09996e-38	GL985063.1	976124	977404	-	1155	-	GO:0005759	K15414	-	C	opiNOG29326	-	18485170	G0RI42
TRIREDRAFT_121048	1616.57	732.361	2500.77	3.41467	1.77175	4.30507e-39	3.38892e-38	GL985060.1	1250434	1251527	-	904	-	-	K10688	EC:2.3.2.25	O	opiNOG18615;sorNOG04867	-	18483037	G0RFF3
TRIREDRAFT_66433	321.505	564.93	78.0807	0.138213	-2.85503	4.65044e-39	3.65759e-38	GL985073.1	613747	614384	+	573	-	GO:0008080	K17972	EC:2.3.1.254	R	opiNOG07383;sordNOG04583	-	18487450	G0RR64
TRIREDRAFT_77473	573.053	167.46	978.646	5.84407	2.54697	4.88027e-39	3.83499e-38	GL985063.1	296944	298888	+	1887	-	GO:0016829	K02295	-	TL	sordNOG10342;opiNOG02695	-	18488757	G0RI60
TRIREDRAFT_120961	121.939	17.5566	226.322	12.891	3.77829	5.03646e-39	3.95426e-38	GL985060.1	816304	817521	-	1025	-	GO:0005576;GO:0008810;GO:0030245;GO:0046872	-	-	RG	sordNOG12130;opiNOG29012;opiNOG24037	-	18483009	Q7Z9M7
TRIREDRAFT_21294	5841.4	8868.4	2814.41	0.317352	-1.65584	5.26369e-39	4.12905e-38	GL985056.1	2086847	2088388	+	1183	-	GO:0003924;GO:0005525;GO:0007264;GO:0030950;GO:0032153;GO:0035840;GO:0035841;GO:0070610	-	-	R	sordNOG11909;opiNOG05521	-	18483959	G0R8P2
TRIREDRAFT_79426	1147.72	503.085	1792.36	3.56273	1.83298	6.19547e-39	4.85574e-38	GL985069.1	32839	34858	+	1196	-	-	-	-	S	opiNOG08082;sordNOG04958	-	18489024	G0RND9
TRIREDRAFT_64314	51.0102	102.02	0	0	-Inf	7.02498e-39	5.50106e-38	GL985068.1	98096	99764	+	1317	-	GO:0005887;GO:0055085	-	-	G	opiNOG19049;sorNOG04176;KOG2504;NOG09227	-	18487153	G0RN42
TRIREDRAFT_5233	13249.1	20021.4	6476.74	0.323491	-1.6282	7.23635e-39	5.66164e-38	GL985076.1	64957	66788	+	1278	-	GO:0004069;GO:0006520;GO:0009058;GO:0030170	K14455	EC:2.6.1.1	E	sordNOG11600	-	18485429	G0RSB3
TRIREDRAFT_44041	11580.3	17499	5661.64	0.32354	-1.62798	7.97854e-39	6.23688e-38	GL985056.1	1511173	1514025	-	2414	-	GO:0008137;GO:0009055;GO:0016020;GO:0042773;GO:0051536	K03934	-	C	sordNOG08159	-	18484955	G0R875
TRIREDRAFT_40156	249.555	73.1218	425.989	5.82574	2.54244	8.5181e-39	6.65287e-38	GL985087.1	14227	15300	+	852	-	GO:0016021	-	-	S	hypNOG08285;sordNOG10328	-	18484777	G0RW21
TRIREDRAFT_62285	109.807	6.61543	212.999	32.1974	5.00887	8.68567e-39	6.77784e-38	GL985065.1	151175	153378	+	2043	-	GO:0008271;GO:0016021	K14708	-	P	sorNOG06919;opiNOG00183	-	18486893	G0RKQ1
TRIREDRAFT_63413	1210.4	47.1658	2373.63	50.3251	5.65321	1.02248e-38	7.97193e-38	GL985067.1	279827	280282	+	456	-	-	-	-	S	sordNOG12942;hypNOG02022	-	18487045	G0RMA6
TRIREDRAFT_41987	2342.7	3591.4	1094	0.304616	-1.71494	1.04008e-38	8.10212e-38	GL985072.1	280913	281733	+	762	-	-	-	-	S	sordNOG14150;opiNOG39261	-	18484858	G0RQE3
TRIREDRAFT_56920	4049.95	1939.5	6160.39	3.17628	1.66734	1.04221e-38	8.11171e-38	GL985058.1	831119	832462	-	1188	-	GO:0008233;GO:0046872	K05994	EC:3.4.11.10	E	sordNOG04684	-	18486074	G0RC20
TRIREDRAFT_50449	10207.3	15426	4988.71	0.323397	-1.62862	1.0708e-38	8.327e-38	GL985072.1	490403	491339	+	789	-	GO:0005854	K03626	-	KU	sordNOG08894;opiNOG02089;COG1308	-	18485323	G0RQL0
TRIREDRAFT_55123	476.435	778.242	174.628	0.224388	-2.15593	1.13086e-38	8.78647e-38	GL985057.1	1972184	1974102	+	1815	-	GO:0004042	K00618	EC:2.3.1.1	E	sordNOG04466	-	18485795	G0RAE7
TRIREDRAFT_68131	164.822	292.727	36.916	0.126111	-2.98724	1.15178e-38	8.94127e-38	GL985079.1	374976	377021	+	2046	-	-	-	-	S	hypNOG07745;hypNOG08839	-	18487678	G0RTS9
TRIREDRAFT_123090	834.044	1315.58	352.506	0.267947	-1.89998	1.37675e-38	1.06784e-37	GL985073.1	75708	77445	-	1434	-	GO:0051998	K23114	EC:2.1.1.-	S	sordNOG05375	-	18483554	G0RQS9
TRIREDRAFT_79960	2276.93	1062.89	3490.98	3.28443	1.71564	1.52633e-38	1.18284e-37	GL985071.1	384566	386770	-	2104	-	GO:0004571;GO:0005509;GO:0008152;GO:0016020	K01230	EC:3.2.1.113	G	magNOG06652;sorNOG02004;sordNOG09026	-	18489099	G0RPI4
TRIREDRAFT_103442	772.109	1279.05	265.171	0.207319	-2.27008	1.53243e-38	1.18654e-37	GL985057.1	110802	111923	+	1122	-	-	-	-	S	NOG01962	-	18480631	G0RAI0
TRIREDRAFT_47175	7697.61	3754.75	11640.5	3.1002	1.63236	1.54584e-38	1.19589e-37	GL985062.1	282917	292198	+	4745	-	GO:0000329;GO:0005290;GO:0015189;GO:0016021;GO:0061459;GO:0089707;GO:0089708;GO:1990818	K14209	-	E	sordNOG15456;opiNOG01493	-	18485136	G0RHQ1
TRIREDRAFT_121408	3232.37	4926.7	1538.05	0.312186	-1.67952	1.76995e-38	1.36809e-37	GL985062.1	747251	748307	-	940	-	GO:0003735;GO:0005840;GO:0006412	-	-	J	COG0211;opiNOG31089;sordNOG12482	-	18483144	G0RH70
TRIREDRAFT_121003	20997.5	31625.9	10369	0.327864	-1.60883	1.9955e-38	1.5411e-37	GL985060.1	1028447	1029435	-	635	-	GO:0003723;GO:0003735;GO:0005840;GO:0006412	K02964	-	J	opiNOG26179;sordNOG04528	-	18483024	G0RF42
TRIREDRAFT_58539	1968.09	3038.27	897.918	0.295536	-1.75859	2.39694e-38	1.84954e-37	GL985060.1	1415001	1416493	+	1287	-	-	K17408	-	SJ	hypNOG08665;opiNOG07712;necNOG05812	-	18486312	G0REC1
TRIREDRAFT_55274	327.867	109.848	545.885	4.96944	2.31308	3.08594e-38	2.37914e-37	GL985057.1	437867	441061	+	2685	-	GO:0000981;GO:0005634;GO:0008270	-	-	S	opiNOG49927;opiNOG10648;sordNOG11342	-	18485821	G0RAR3
TRIREDRAFT_68522	587.651	234.396	940.905	4.01416	2.0051	3.73097e-38	2.87397e-37	GL985080.1	104166	106004	+	1641	-	GO:0019239	K19572	EC:3.5.4.4	F	sordNOG06278	-	18487719	G0RU57
TRIREDRAFT_72685	21807.2	32807.5	10807	0.329408	-1.60205	3.99493e-38	3.07466e-37	GL985058.1	1763112	1765624	-	1807	-	GO:0004616;GO:0006098;GO:0019521;GO:0050661	K00033	-	G	sordNOG06680;sorNOG01823;opiNOG02257	-	18488160	G0RCS5
TRIREDRAFT_109285	1351.27	610.556	2091.99	3.42636	1.77668	4.01155e-38	3.0848e-37	GL985070.1	346731	348639	-	1737	-	-	-	-	S	sordNOG07590;hypNOG09065	-	18481851	G0RP94
TRIREDRAFT_60897	1679.82	773.345	2586.29	3.34429	1.7417	4.08779e-38	3.14074e-37	GL985063.1	124180	126124	-	1629	-	GO:0000981;GO:0005634;GO:0008270	-	-	S	sordNOG10559;hypNOG08599	-	18486699	G0RHV8
TRIREDRAFT_61798	253.063	75.8356	430.291	5.674	2.50437	4.36805e-38	3.3532e-37	GL985064.1	433360	433926	-	567	-	-	-	-	S	hypNOG10803;sordNOG11358;opiNOG10130	-	18486822	G0RJD2
TRIREDRAFT_63053	1522.75	485.521	2559.98	5.27264	2.39853	4.99326e-38	3.82987e-37	GL985066.1	782072	782848	+	681	-	GO:0003924;GO:0005525	-	-	U	sordNOG05631	-	18487002	G0RL72
TRIREDRAFT_60482	757.002	317.549	1196.46	3.76779	1.91372	5.23969e-38	4.01545e-37	GL985062.1	1110357	1110912	+	480	-	-	-	-	S	opiNOG02845;opiNOG60298;sordNOG12224	-	18486629	G0RGV3
TRIREDRAFT_62367	380.246	134.956	625.536	4.63512	2.21261	5.31972e-38	4.07331e-37	GL985065.1	850000	851652	-	1536	-	GO:0016491;GO:0030151;GO:0042128	K00387	EC:1.8.3.1	C	sordNOG07365	-	18486909	G0RKU7
TRIREDRAFT_122087	96.3293	11.8674	180.791	15.2343	3.92925	5.91501e-38	4.52526e-37	GL985065.1	734690	736662	+	1020	-	-	-	-	SR	hypNOG14260;sorNOG05616;sordNOG15021	-	18483321	G0RKK8
TRIREDRAFT_108591	136.511	26.4586	246.564	9.31887	3.22016	6.16778e-38	4.71462e-37	GL985067.1	767218	769483	-	2112	-	-	-	-	S	hypNOG03898;opiNOG04923;sordNOG04347	-	18481707	G0RM28
TRIREDRAFT_68588	165.802	303.955	27.6487	0.0909631	-3.45857	7.97426e-38	6.0903e-37	GL985080.1	213015	213827	+	675	-	-	-	-	S	opiNOG39386;sordNOG12298;hypNOG08695	-	18487728	G0RTX3
TRIREDRAFT_74476	517.37	833.231	201.509	0.241841	-2.04787	8.38702e-38	6.40009e-37	GL985056.1	3447726	3449371	+	1266	-	-	K07019	-	R	sordNOG06861	-	18488346	G0R7K1
TRIREDRAFT_59940	1219.17	1949.61	488.726	0.250679	-1.99608	8.71548e-38	6.64509e-37	GL985062.1	785708	786474	+	690	-	-	-	-	S	opiNOG27320;sordNOG07081;sordNOG11739	-	18486547	G0RH79
TRIREDRAFT_119940	1442.62	2253.27	631.969	0.280468	-1.83409	1.11267e-37	8.4763e-37	GL985056.1	3384332	3385875	-	1203	-	GO:0016021	-	-	S	hypNOG02139;sordNOG13701	-	18482750	G0R7I5
TRIREDRAFT_42193	1188.78	534.602	1842.97	3.44737	1.78549	1.14896e-37	8.74533e-37	GL985056.1	79077	79968	-	729	-	GO:0016021;GO:0016787	K07252	EC:3.6.1.43	I	sordNOG08214;opiNOG08860	-	18484867	G0R8Z3
TRIREDRAFT_78268	7410.8	11261.4	3560.19	0.31614	-1.66136	1.2296e-37	9.35122e-37	GL985065.1	294064	299339	-	4162	-	GO:0016021	K10273	-	TP	sordNOG11058;opiNOG03911	-	18488861	G0RJZ4
TRIREDRAFT_60182	117.865	233.039	2.69145	0.0115493	-6.43605	1.39592e-37	1.06071e-36	GL985062.1	1153041	1154290	+	1182	-	-	-	-	SR	opiNOG70248;opiNOG26167	-	18486587	G0RGW9
TRIREDRAFT_44624	707.739	232.878	1182.6	5.07821	2.34432	1.43807e-37	1.09182e-36	GL985056.1	3669618	3671176	-	1375	-	GO:0016787	K18338	EC:3.1.1.65	SR	sordNOG11504;opiNOG10141	-	18484990	G0R7W9
TRIREDRAFT_121944	7041.44	3466.77	10616.1	3.06225	1.61459	1.49266e-37	1.13206e-36	GL985064.1	1178616	1180707	-	2002	-	GO:0004672;GO:0005524	-	-	T	opiNOG13241;sordNOG05601	-	18483280	G0RJ51
TRIREDRAFT_65483	1814.1	846.613	2781.58	3.28554	1.71613	1.4936e-37	1.13206e-36	GL985071.1	553162	553857	+	570	-	GO:0006801;GO:0046872	-	-	R	sordNOG12333;opiNOG37096	-	18487310	G0RPL7
TRIREDRAFT_54335	1932.63	790.481	3074.79	3.88977	1.95968	1.57659e-37	1.19395e-36	GL985056.1	3541867	3543822	-	1956	-	GO:0005671	K11370	-	S	sordNOG09129	-	18485678	G0R7U0
TRIREDRAFT_53492	828.615	1303.13	354.1	0.271731	-1.87975	1.60552e-37	1.21484e-36	GL985056.1	1045417	1046428	+	882	-	-	-	-	SK	COG0217;sordNOG04752	-	18485551	G0R7N8
TRIREDRAFT_29108	751.195	1184.94	317.447	0.2679	-1.90023	1.75551e-37	1.32721e-36	GL985071.1	280734	282280	+	1368	-	GO:0004177;GO:0030145;GO:0102009	K18573	EC:3.4.11.26	E	sordNOG04020	-	18484426	G0RQ23
TRIREDRAFT_67350	1159.24	521.016	1797.46	3.44991	1.78656	1.83217e-37	1.384e-36	GL985076.1	310069	315205	-	4515	-	GO:0003712;GO:0008134	-	-	S	sordNOG06313	-	18487572	G0RSI4
TRIREDRAFT_59579	2079.78	3179.28	980.289	0.308337	-1.69742	2.02323e-37	1.52703e-36	GL985061.1	1411068	1412041	-	861	-	-	K17801	-	S	sordNOG14608;hypNOG11410;sordNOG14817;necNOG11968	-	18486488	G0RGJ0
TRIREDRAFT_72408	87.597	165.98	9.21365	0.0555105	-4.1711	2.02792e-37	1.52929e-36	GL985079.1	367344	368702	+	1359	-	GO:0003777;GO:0005524;GO:0007018;GO:0008017	-	-	Z	opiNOG49639;opiNOG56061	-	18488140	G0RTS6
TRIREDRAFT_45523	707.407	1119.29	295.522	0.264026	-1.92125	2.38801e-37	1.79933e-36	GL985058.1	1157919	1160262	+	2107	-	GO:0005887;GO:0055085	-	-	R	opiNOG11488;sordNOG08828	-	18485042	G0RCB0
TRIREDRAFT_122903	2820.58	4288.6	1352.56	0.315384	-1.66482	2.43057e-37	1.82986e-36	GL985071.1	402348	403197	+	635	-	-	K17788	-	S	sordNOG13312;NOG91907;opiNOG44341	-	18483513	G0RPI8
TRIREDRAFT_80151	588.282	938.955	237.609	0.253057	-1.98247	2.4852e-37	1.86942e-36	GL985072.1	288112	289354	-	1051	-	GO:0004106;GO:0004664;GO:0009094	K04518	EC:4.2.1.51	E	sordNOG09622;opiNOG25859	-	18489130	G0RQE5
TRIREDRAFT_2091	3965.78	5995.86	1935.69	0.322838	-1.63112	3.20438e-37	2.40839e-36	GL985056.1	3032734	3035247	-	2367	-	GO:0003872;GO:0005524;GO:0005737;GO:0006002;GO:0046872	K00850	EC:2.7.1.11	G	sordNOG07834	-	18483924	G0R6Y9
TRIREDRAFT_121789	7568.9	11773	3364.84	0.285811	-1.80687	3.2557e-37	2.4449e-36	GL985064.1	444590	445840	+	1001	-	GO:0004807;GO:0006094;GO:0061621	K01803	EC:5.3.1.1	G	sordNOG09935;opiNOG02674	-	18483245	G0RJD5
TRIREDRAFT_120020	12838.8	19262.7	6414.83	0.333018	-1.58633	3.86615e-37	2.9009e-36	GL985057.1	234889	236291	-	797	-	GO:0003735;GO:0005840;GO:0006412;GO:0019843;GO:0046872	K02922	-	J	sordNOG13782;opiNOG37418	-	18482773	G0RAL6
TRIREDRAFT_51407	3629.21	1765.03	5493.4	3.11236	1.63801	3.92697e-37	2.94408e-36	GL985078.1	111130	112840	-	1549	-	-	-	-	R	sordNOG08288	-	18485375	G0RT87
TRIREDRAFT_75200	1416.89	2182.01	651.758	0.298695	-1.74325	4.53628e-37	3.39804e-36	GL985058.1	311600	312652	+	980	-	-	K17981	-	S	sordNOG06868;opiNOG13061	-	18488444	G0RBL0
TRIREDRAFT_121579	7538.77	3686.09	11391.4	3.09039	1.62779	4.55088e-37	3.40613e-36	GL985063.1	317622	318844	+	1223	-	GO:0019867	-	-	SRL	NOG184977;NOG102536;sordNOG09047;sorNOG07996	-	18483191	G0RI66
TRIREDRAFT_80854	1186.36	1880.77	491.952	0.26157	-1.93473	4.58567e-37	3.42932e-36	GL985076.1	68951	69823	+	873	-	GO:0003735	K02902	-	J	sordNOG14073	-	18489239	G0RSB5
TRIREDRAFT_54071	1967.49	3004.58	930.41	0.309664	-1.69122	5.32164e-37	3.97639e-36	GL985056.1	1677448	1680424	-	2052	-	GO:0003952;GO:0004359;GO:0005524;GO:0005737;GO:0009435	K01950	EC:6.3.5.1	H	opiNOG00005	-	18485646	G0R8C9
TRIREDRAFT_104180	79.8157	7.38249	152.249	20.623	4.36618	5.38983e-37	4.02399e-36	GL985058.1	387432	393894	+	6369	-	-	-	-	M	opiNOG57695;opiNOG10889	-	18480768	G0RBN7
TRIREDRAFT_67472	807.713	348.696	1266.73	3.63277	1.86107	5.61597e-37	4.18933e-36	GL985076.1	73895	76045	-	2151	-	GO:0005886;GO:0016021;GO:0032220;GO:0043332	-	-	S	sordNOG04185	-	18487588	G0RSB7
TRIREDRAFT_68097	820.144	354.987	1285.3	3.6207	1.85627	7.07645e-37	5.27442e-36	GL985078.1	484378	486398	+	1851	-	GO:0000977;GO:0005634;GO:0045944;GO:0046983	K09265	-	K	sordNOG05695	-	18487671	G0RTI8
TRIREDRAFT_109330	2095.19	994.987	3195.4	3.2115	1.68325	7.40398e-37	5.51397e-36	GL985070.1	486149	489741	-	3534	-	GO:0003682;GO:0010468;GO:0016575	-	-	S	opiNOG32007;opiNOG31717;sordNOG09990	-	18481868	G0RPD9
TRIREDRAFT_21170	15857.7	23745.5	7969.83	0.335636	-1.57503	8.69657e-37	6.47123e-36	GL985056.1	752286	753276	-	681	-	GO:0003735;GO:0006412;GO:0022627	K02951	-	J	opiNOG29117;sordNOG10002	-	18483937	G0R7B1
TRIREDRAFT_102738	346.391	570.717	122.065	0.21388	-2.22513	9.11404e-37	6.77625e-36	GL985056.1	1421123	1422341	-	1158	-	-	-	-	S	sordNOG12749;opiNOG30471	-	18480456	G0R851
TRIREDRAFT_120969	5935.01	896.66	10973.4	12.238	3.6133	1.01918e-36	7.57128e-36	GL985060.1	856807	859286	+	2074	-	-	-	-	T	sordNOG11657;opiNOG11251	-	18483011	G0RET0
TRIREDRAFT_121602	1322.24	2037.16	607.326	0.298124	-1.74601	1.02615e-36	7.61678e-36	GL985063.1	435990	438742	+	2189	-	GO:0000981;GO:0003677;GO:0005634;GO:0006351;GO:0008270	-	-	S	opiNOG15833;pleNOG01949	-	18483198	G0RIF9
TRIREDRAFT_75704	2424.83	4415.54	434.13	0.0983188	-3.34639	1.08807e-36	8.0697e-36	GL985059.1	160917	161893	+	903	-	GO:0000096;GO:0004020;GO:0005524;GO:0019379;GO:0070814	K00860	EC:2.7.1.25	FP	sordNOG09431;opiNOG06616	-	18488520	G0RDE2
TRIREDRAFT_107853	333.819	116.474	551.164	4.73208	2.24248	1.18483e-36	8.78008e-36	GL985065.1	694655	694981	+	261	-	-	-	-	S	sorNOG05947;sordNOG15228;hypNOG13906	-	18481540	G0RKJ2
TRIREDRAFT_122641	1292.56	2028.66	556.458	0.274298	-1.86618	1.20345e-36	8.9107e-36	GL985069.1	76725	78423	+	1496	-	GO:0000183;GO:0000781;GO:0001302;GO:0004514;GO:0004516;GO:0005634;GO:0006348;GO:0009435	K00763	EC:6.3.4.21	H	sordNOG05458	-	18483448	G0RNE8
TRIREDRAFT_22251	970.833	1510.24	431.424	0.285665	-1.8076	1.38537e-36	1.02492e-35	GL985063.1	1113710	1115032	+	1152	-	GO:0016021;GO:0022857	K15109	-	C	sorNOG06786;opiNOG00780;sordNOG09420	-	18484101	G0RID3
TRIREDRAFT_48170	11167.1	16726.7	5607.57	0.335247	-1.5767	1.46929e-36	1.08611e-35	GL985064.1	744653	745663	+	581	-	GO:0003735;GO:0005840;GO:0006412	K02901	-	J	sordNOG06547	-	18485183	G0RJN2
TRIREDRAFT_71010	120.852	237.054	4.651	0.01962	-5.67153	1.57394e-36	1.16252e-35	GL985101.1	35454	39483	-	3975	-	GO:0005524;GO:0016021;GO:0016887;GO:0042626	-	-	Q	opiNOG11768;sordNOG12089	-	18488056	G0RXG4
TRIREDRAFT_77647	430.238	697.198	163.277	0.23419	-2.09425	1.7227e-36	1.27134e-35	GL985063.1	943387	944619	-	1233	-	GO:0006520;GO:0016829	K01620	EC:4.1.2.48	E	COG2008;opiNOG51759	-	18488787	G0RI34
TRIREDRAFT_76235	488.272	784.597	191.947	0.244644	-2.03125	1.88991e-36	1.39359e-35	GL985060.1	180792	182974	+	1693	-	GO:0005887;GO:0055085	-	-	SR	NOG03224;sorNOG03249;sordNOG10700	-	18488596	G0RF79
TRIREDRAFT_112458	950.19	423.011	1477.37	3.49251	1.80426	2.09074e-36	1.54042e-35	GL985095.1	47924	49837	-	1593	-	GO:0005887;GO:0055085	-	-	R	sorNOG02725;opiNOG19212;sordNOG11728	-	18482563	G0RX42
TRIREDRAFT_110167	406.997	152.544	661.451	4.33615	2.11641	2.45838e-36	1.80981e-35	GL985074.1	154043	154589	+	387	-	-	-	-	-	-	-	18482049	G0RRE2
TRIREDRAFT_22210	117.581	20.7521	214.41	10.3319	3.36904	3.11227e-36	2.28931e-35	GL985063.1	597379	598812	+	1299	-	GO:0004181;GO:0008270	-	-	R	opiNOG00714;sordNOG07608	-	18484097	G0RIK1
TRIREDRAFT_122511	3948.21	7159.23	737.199	0.102972	-3.27968	3.22173e-36	2.36788e-35	GL985068.1	128401	129768	-	1301	-	GO:0004553;GO:0005975	-	-	R	sordNOG10513;opiNOG49246	-	18483419	G0RN50
TRIREDRAFT_121906	11451.6	17120.8	5782.52	0.337749	-1.56598	3.82962e-36	2.81236e-35	GL985064.1	1022787	1023761	+	765	-	GO:0003735;GO:0005840;GO:0006412	K02955	-	J	sordNOG04519;opiNOG25301	-	18483275	G0RJV3
TRIREDRAFT_72183	121.588	22.5277	220.649	9.79458	3.29198	4.16772e-36	3.05815e-35	GL985057.1	1476132	1477005	+	666	-	-	-	-	-	-	-	18488132	G0RA06
TRIREDRAFT_57730	1593.05	751.527	2434.56	3.23949	1.69577	4.31369e-36	3.16267e-35	GL985059.1	819561	820634	-	1074	-	-	-	-	S	sordNOG06529;opiNOG19852	-	18486184	G0RCU7
TRIREDRAFT_124330	1099.51	1698.89	500.131	0.294387	-1.76421	4.42211e-36	3.23951e-35	GL985063.1	810631	811232	-	513	-	GO:0003735;GO:0005840;GO:0006412	K17430	-	S	necNOG13319;hypNOG03485;opiNOG46595;sordNOG14996	-	18483872	G0RIY8
TRIREDRAFT_51430	20559.5	30677.8	10441.1	0.340348	-1.55492	4.54672e-36	3.32808e-35	GL985078.1	163743	164926	+	852	-	GO:0000027;GO:0003735;GO:0006415;GO:0022625	K02866	-	J	sordNOG05436;sordNOG08246	-	18485379	G0RTA1
TRIREDRAFT_63397	1340.59	2058.26	622.917	0.302643	-1.72431	4.77115e-36	3.48951e-35	GL985067.1	909070	910672	-	1092	-	GO:0018580	K00459	EC:1.13.12.16	CR	COG2070;NOG91306;sordNOG10889	-	18487042	G0RM65
TRIREDRAFT_120117	7638.34	3150.36	12126.3	3.84919	1.94455	5.03814e-36	3.68178e-35	GL985057.1	785322	788378	+	3057	-	GO:0003676	K09467	-	R	sordNOG11591	-	18482796	G0RB08
TRIREDRAFT_70341	411.975	80.5243	743.425	9.23231	3.20669	5.20697e-36	3.80206e-35	GL985090.1	6447	7288	+	708	-	GO:0000272;GO:0005576;GO:0016977	-	-	R	opiNOG34449	-	18487961	G0RWI2
TRIREDRAFT_73765	31756.1	47318.6	16193.6	0.342226	-1.54698	5.68107e-36	4.14487e-35	GL985056.1	900371	901892	-	1198	-	GO:0003735;GO:0005840;GO:0006412	K02925	-	J	opiNOG01569;sordNOG11777;sorNOG01828	-	18488241	G0R7F2
TRIREDRAFT_56952	292.672	98.5204	486.823	4.94134	2.3049	6.68232e-36	4.87142e-35	GL985058.1	1001726	1003398	+	1470	-	GO:0005887;GO:0055085	-	-	R	opiNOG18065;sordNOG10922	-	18486077	G0RC67
TRIREDRAFT_22739	13496.7	3089.27	23904.1	7.73779	2.95192	6.98136e-36	5.08529e-35	GL985069.1	350608	351762	-	1155	-	GO:0005886;GO:0016021	-	-	S	sordNOG11656;hypNOG03704	-	18484181	G0RNN9
TRIREDRAFT_102559	1008.32	1562.26	454.386	0.290852	-1.78164	7.61151e-36	5.53979e-35	GL985056.1	697295	698986	+	1692	-	GO:0004252;GO:0016021	K09650	EC:3.4.21.105	T	sordNOG12094	-	18480417	G0R743
TRIREDRAFT_121834	58276	86770	29782.1	0.34323	-1.54275	8.99569e-36	6.54193e-35	GL985064.1	673883	675727	-	1340	-	GO:0005743;GO:0016021;GO:0022857	K05863	-	C	opiNOG01153;sordNOG06600	-	18483256	G0RJK8
TRIREDRAFT_68086	2462.91	864.284	4061.53	4.6993	2.23245	9.01466e-36	6.55041e-35	GL985078.1	115441	116937	+	1437	-	GO:0016021	-	-	S	necNOG10620;hypNOG02310;opiNOG77030	-	18487670	G0RT88
TRIREDRAFT_103751	417.225	158.924	675.526	4.25063	2.08768	9.19268e-36	6.67436e-35	GL985057.1	1120972	1122868	+	1680	-	GO:0000981;GO:0005634;GO:0008270	-	-	S	sordNOG14176;opiNOG57690	-	18480677	G0R9Q7
TRIREDRAFT_121325	319.279	526.655	111.903	0.212479	-2.2346	9.71905e-36	7.05083e-35	GL985062.1	269031	270843	+	1740	-	GO:0005623;GO:0045454	K22762	EC:3.4.-.-	S	sordNOG07578	-	18483123	G0RHP6
TRIREDRAFT_31611	2181.11	3664.23	697.992	0.190488	-2.39223	9.86275e-36	7.1493e-35	GL985060.1	1688821	1689667	+	696	-	GO:0005623;GO:0015035;GO:0045041	K17782	-	S	sordNOG09699;opiNOG37628	-	18484502	G0REQ0
TRIREDRAFT_2358	732.071	1147.85	316.296	0.275557	-1.85958	1.05733e-35	7.6582e-35	GL985057.1	1183038	1183747	-	606	-	GO:0003824	K01522	EC:3.6.1.29	F	opiNOG27559	-	18484292	G0R9R9
TRIREDRAFT_81014	9261.36	13842.1	4680.6	0.338142	-1.5643	1.06386e-35	7.69929e-35	GL985077.1	47424	51332	-	3909	-	GO:0003824	-	-	Q	sordNOG09933	-	18489267	G0RSQ3
TRIREDRAFT_21509	4272.66	2128.39	6416.92	3.01492	1.59212	1.09549e-35	7.92175e-35	GL985057.1	1414775	1415570	+	740	-	GO:0048037	-	-	HSR	sordNOG10453;opiNOG37102;sorNOG00032	-	18483999	G0R9Z1
TRIREDRAFT_122363	2708.63	4997.27	419.983	0.0840425	-3.57274	1.16309e-35	8.40386e-35	GL985067.1	32570	33397	-	828	-	-	-	-	O	sordNOG12193;euNOG57990	-	18483383	G0RLZ0
TRIREDRAFT_78626	16959	6246.98	27671.1	4.42951	2.14715	1.2981e-35	9.37181e-35	GL985066.1	269910	271054	+	982	-	-	-	-	S	hypNOG01657;sordNOG05554	-	18488905	G0RLL7
TRIREDRAFT_79677	1205.03	448.16	1961.9	4.37767	2.13016	1.39408e-35	1.00566e-34	GL985069.1	728079	729984	+	1667	-	GO:0001678;GO:0004396;GO:0005524;GO:0005536;GO:0005623;GO:0006096	K00844	EC:2.7.1.1	G	opiNOG05362;sordNOG04209	-	18489058	G0RNB3
TRIREDRAFT_74215	87.45	10.5214	164.379	15.6233	3.96563	1.40881e-35	1.01548e-34	GL985056.1	2423105	2424132	-	891	-	GO:0016021	-	-	S	hypNOG00041	-	18488310	G0R934
TRIREDRAFT_44928	685.494	1076.76	294.225	0.27325	-1.87171	1.53448e-35	1.10517e-34	GL985057.1	1045873	1046738	-	804	-	GO:0005524	K01934	EC:6.3.3.2	H	opiNOG33066;sordNOG11029	-	18485009	G0R9P0
TRIREDRAFT_73708	5142.89	2581.41	7704.37	2.98456	1.57752	1.55996e-35	1.12262e-34	GL985056.1	726269	727003	-	735	-	-	-	-	S	opiNOG36609;sordNOG13280	-	18488235	G0R750
TRIREDRAFT_34327	3420.28	5143.78	1696.78	0.329871	-1.60003	1.65321e-35	1.18877e-34	GL985075.1	268096	268553	-	258	-	GO:0005739;GO:0022900	K03959	-	SR	opiNOG43158;sordNOG14809	-	18484612	G0RRZ4
TRIREDRAFT_46882	1187.79	550.698	1824.88	3.31376	1.72847	1.65988e-35	1.19261e-34	GL985061.1	456010	457911	-	1577	-	GO:0016021;GO:0071786	-	-	S	sorNOG01083;sordNOG06739	-	18485118	G0RFN4
TRIREDRAFT_65559	6140.41	9188.55	3092.27	0.336535	-1.57117	1.66706e-35	1.19682e-34	GL985071.1	21718	23311	+	1461	-	GO:0005743;GO:0008137;GO:0010181;GO:0046872;GO:0051287;GO:0051539;GO:0070469	K03942	-	C	sordNOG04397;opiNOG10692	-	18487323	G0RPV1
TRIREDRAFT_1879	1581.76	751.53	2411.98	3.20943	1.68232	1.78442e-35	1.28005e-34	GL985056.1	1458091	1461680	-	3426	-	GO:0035556;GO:0046872	-	-	T	sordNOG05466	-	18483894	G0R859
TRIREDRAFT_4366	607.167	254.764	959.569	3.76649	1.91322	1.90221e-35	1.36345e-34	GL985067.1	270027	272697	+	2163	-	GO:0003677;GO:0005664;GO:0006260	K02605	-	L	sordNOG04833	-	18484932	G0RMA5
TRIREDRAFT_57091	764.023	334.578	1193.47	3.56709	1.83475	1.90493e-35	1.36431e-34	GL985058.1	1780537	1781970	-	1299	-	GO:0016021	K15280	-	G	sordNOG06664;opiNOG03610	-	18486092	G0RB97
TRIREDRAFT_66311	227.474	403.3	51.6486	0.128065	-2.96505	1.99144e-35	1.42514e-34	GL985073.1	265322	267561	+	1698	-	GO:0005887;GO:0055085	-	-	R	sorNOG00992;sordNOG09598;opiNOG05004	-	18487439	G0RQY6
TRIREDRAFT_53981	995.092	1573.76	416.419	0.264601	-1.91811	2.22887e-35	1.59377e-34	GL985056.1	3685631	3686394	+	633	-	GO:0005759;GO:0006121;GO:0018293	-	-	S	sorNOG04994;sordNOG12753;opiNOG33869	-	18485632	G0R829
TRIREDRAFT_121172	4206.82	6308.98	2104.67	0.333599	-1.58381	2.28076e-35	1.62958e-34	GL985061.1	550961	551834	+	579	-	GO:0016021	-	-	S	sordNOG10535	-	18483078	G0RFR0
TRIREDRAFT_80932	3390.96	5100.64	1681.29	0.329625	-1.6011	2.37258e-35	1.69384e-34	GL985076.1	278837	279947	+	916	-	GO:0005507;GO:0016021	K02258	-	O	sordNOG04880;sordNOG10118	-	18489254	G0RSH3
TRIREDRAFT_74123	9594.68	14314.3	4875.04	0.340571	-1.55397	2.72336e-35	1.94272e-34	GL985056.1	2050724	2053342	+	2110	-	GO:0000287;GO:0003984;GO:0009097;GO:0009099;GO:0030976;GO:0050660	K01652	EC:2.2.1.6	E	opiNOG00139;sorNOG00742;sordNOG04173	-	18488297	G0R8N2
TRIREDRAFT_55055	1716.26	2611.28	821.243	0.314498	-1.66888	2.77727e-35	1.9796e-34	GL985057.1	1632580	1634480	+	1815	-	GO:0004489;GO:0006555;GO:0035999	K00297	EC:1.5.1.20	E	sordNOG07619;opiNOG01516	-	18485784	G0RA43
TRIREDRAFT_107463	413.482	159.178	667.785	4.19522	2.06875	3.51413e-35	2.50284e-34	GL985064.1	803197	804058	+	762	-	GO:0005765;GO:0016021;GO:0016491;GO:0031902;GO:0046872	-	-	S	sordNOG07349	-	18481468	G0RJN9
TRIREDRAFT_78233	8509.86	12682.1	4337.67	0.342032	-1.5478	3.84175e-35	2.73401e-34	GL985065.1	201376	202021	+	512	-	GO:0003735;GO:0005840;GO:0006364;GO:0006412	K02971	-	J	sordNOG14113	-	18488857	G0RKR5
TRIREDRAFT_59372	96.1673	13.897	178.438	12.84	3.68257	4.01104e-35	2.85222e-34	GL985061.1	354842	355606	-	684	-	-	-	-	SR	sorNOG07018;sordNOG08625;opiNOG29315	-	18486463	G0RFL2
TRIREDRAFT_104364	2944.79	1458.7	4430.88	3.03756	1.60291	4.19732e-35	2.98232e-34	GL985058.1	1015732	1018641	+	2466	-	GO:0004674;GO:0005524	K04409	EC:2.7.11.1	T	opiNOG00916;opiNOG77388;sordNOG09079	-	18480826	G0RC70
TRIREDRAFT_112342	6536.85	3314.19	9759.51	2.94476	1.55815	4.20108e-35	2.98263e-34	GL985092.1	49365	52007	-	2391	-	GO:0003677;GO:0005634;GO:0006351;GO:0008270	-	-	R	sordNOG11660	-	18482539	G0RWT5
TRIREDRAFT_59338	68.3302	5.00738	131.653	26.2918	4.71654	4.35155e-35	3.08702e-34	GL985061.1	209272	210237	+	966	-	GO:0008483	-	-	E	COG0115;opiNOG52799	-	18486453	G0RG57
TRIREDRAFT_71344	8462.52	12613.7	4311.37	0.341802	-1.54877	4.82945e-35	3.42334e-34	GL985056.1	1585079	1585739	+	420	-	GO:0016021	-	-	S	sordNOG14640	-	18488090	G0R8A4
TRIREDRAFT_112519	1747.59	446.545	3048.64	6.82717	2.77129	5.07685e-35	3.59587e-34	GL985098.1	12034	14470	+	2163	-	GO:0000298;GO:0005774;GO:0016021	K06018	EC:3.6.1.10	I	sorNOG00336;sordNOG07890;opiNOG02001	-	18482585	G0RX96
TRIREDRAFT_109677	70.4828	5.59917	135.366	24.1762	4.59551	5.55357e-35	3.93042e-34	GL985072.1	20234	21838	+	1605	-	GO:0016021;GO:0022857	K08141	-	R	opiNOG22599;sordNOG07034	-	18481949	G0RQ49
TRIREDRAFT_73818	309.803	89.4134	530.192	5.92967	2.56795	5.68457e-35	4.01996e-34	GL985056.1	1102349	1103971	-	1491	-	GO:0004096;GO:0020037;GO:0042744;GO:0046872;GO:0061692	K03781	EC:1.11.1.6	P	opiNOG03078	-	18488250	G0R7Q0
TRIREDRAFT_110678	1075.26	1654.41	496.115	0.299873	-1.73758	5.82929e-35	4.11906e-34	GL985076.1	545290	546040	+	702	-	-	K00793	EC:2.5.1.9	H	opiNOG04069;sordNOG04983	-	18482157	G0RSN2
TRIREDRAFT_111538	544.159	863.019	225.3	0.26106	-1.93754	5.95374e-35	4.20368e-34	GL985082.1	281731	282864	-	1047	-	-	-	-	S	opiNOG11011	-	18482355	G0RUU9
TRIREDRAFT_75935	934.636	1497.95	371.32	0.247885	-2.01226	6.52084e-35	4.60047e-34	GL985059.1	936913	937878	+	966	-	GO:0016021	-	-	S	opiNOG37406;sordNOG13790	-	18488545	G0RCY1
TRIREDRAFT_105851	64.1149	3.98315	124.247	31.193	4.96315	6.53572e-35	4.60735e-34	GL985061.1	205993	207717	-	1661	-	GO:0016614;GO:0050660	-	-	SR	opiNOG06135;sorNOG02324;sordNOG05796	-	18481123	G0RG56
TRIREDRAFT_77242	2130.68	3777.71	483.638	0.128024	-2.96551	6.96757e-35	4.90793e-34	GL985062.1	1013303	1014864	-	1495	-	GO:0004042;GO:0004358;GO:0005759;GO:0006526;GO:0103045	K00620	-	E	opiNOG12690	-	18488728	G0RGS3
TRIREDRAFT_2365	510.996	813.42	208.572	0.256413	-1.96346	7.04246e-35	4.95679e-34	GL985057.1	1230554	1231777	-	1224	-	-	-	-	S	sordNOG11785	-	18484294	G0R9T6
TRIREDRAFT_105808	78.2809	6.9485	149.613	21.5317	4.42839	7.12997e-35	5.01445e-34	GL985061.1	82826	83770	-	945	-	-	-	-	R	opiNOG59818;sordNOG13766;opiNOG56370	-	18481109	G0RG19
TRIREDRAFT_110440	237.171	74.3975	399.945	5.37578	2.42647	7.58297e-35	5.32887e-34	GL985075.1	317179	319207	+	1404	-	-	-	-	S	hypNOG11265;hypNOG07412;necNOG13435;sordNOG15253	-	18482110	G0RS10
TRIREDRAFT_48516	2082.39	1016.75	3148.03	3.09619	1.63049	7.71507e-35	5.41745e-34	GL985065.1	498579	501414	+	2628	-	GO:0005324;GO:0005524;GO:0005779;GO:0006635;GO:0015910;GO:0015916;GO:0016887;GO:0042626;GO:0042758;GO:0042760	K15628	-	I	sordNOG11006;opiNOG00438	-	18485204	G0RKA1
TRIREDRAFT_66041	2536.1	4789.22	282.974	0.0590856	-4.08105	7.75937e-35	5.4443e-34	GL985072.1	372708	373644	+	870	-	GO:0004553;GO:0005975	K01183	EC:3.2.1.14	G	sordNOG06506	-	18487400	G0RQH3
TRIREDRAFT_58011	301.509	105.343	497.675	4.72435	2.24012	1.16195e-34	8.14636e-34	GL985059.1	1795572	1796647	-	867	-	GO:0003676	-	-	R	sordNOG05980	-	18486221	G0RE51
TRIREDRAFT_2790	1004.97	1546.68	463.249	0.299511	-1.73932	1.34457e-34	9.41935e-34	GL985059.1	152775	154745	-	1623	-	GO:0004827;GO:0005524;GO:0005737;GO:0006433	K01881	EC:6.1.1.15	J	sordNOG08378	-	18484398	G0RDD9
TRIREDRAFT_73840	23178	34357.3	11998.8	0.349236	-1.51773	1.3613e-34	9.52907e-34	GL985056.1	1137000	1138174	+	799	-	GO:0003735;GO:0005840;GO:0006412	K02938	-	J	sordNOG04241	-	18488255	G0R7R1
TRIREDRAFT_56291	75.8374	144.279	7.39621	0.0512633	-4.28593	1.43803e-34	1.00583e-33	GL985058.1	806266	807383	+	840	-	-	-	-	R	sorNOG06323;sordNOG08649	-	18485976	G0RC09
TRIREDRAFT_73783	2664.7	4306.74	1022.66	0.237456	-2.07427	1.5327e-34	1.07122e-33	GL985056.1	944373	945355	-	869	-	GO:0000774;GO:0005759;GO:0006457;GO:0042803;GO:0051087	K03687	-	O	opiNOG23566;sordNOG10104	-	18488245	G0R7G2
TRIREDRAFT_72526	44.4472	0	88.8945	Inf	Inf	1.54309e-34	1.07764e-33	GL985083.1	244151	246792	+	2642	-	GO:0005576;GO:0045493;GO:0046559	K01235	EC:3.2.1.139	G	sordNOG05112	-	18488145	G0RV49
TRIREDRAFT_123999	493.117	785.508	200.727	0.255538	-1.96839	1.58194e-34	1.10392e-33	GL985085.1	1854	6696	+	3726	-	GO:0010181;GO:0016491	-	-	C	COG1902;sordNOG08994	-	18483784	G0RVL7
TRIREDRAFT_121230	29859.4	15494.7	44224	2.85414	1.51306	1.61506e-34	1.12615e-33	GL985061.1	982429	984451	-	2023	-	GO:0004506;GO:0016021;GO:0016126;GO:0050660	K00511	EC:1.14.14.17	I	opiNOG06965;sordNOG09466	-	18483094	G0RG97
TRIREDRAFT_108835	386.729	147.941	625.517	4.22815	2.08003	1.72054e-34	1.19877e-33	GL985068.1	566933	569144	-	1926	-	GO:0004371;GO:0005524;GO:0006071	K00863	-	G	opiNOG03609;pleNOG00190	-	18481763	G0RMW1
TRIREDRAFT_121605	108288	178378	38198.9	0.214146	-2.22333	1.72195e-34	1.19882e-33	GL985063.1	463214	464393	-	1180	-	-	-	-	-	-	-	18483199	G0RIG9
TRIREDRAFT_43236	1713.26	2672.82	753.702	0.281987	-1.8263	1.98799e-34	1.38226e-33	GL985067.1	215811	216105	-	168	-	GO:0005750;GO:0006122	K00419	-	SC	sorNOG08678;hypNOG02560;sordNOG15286	-	18484914	G0RM87
TRIREDRAFT_110816	586.041	249.253	922.828	3.70238	1.88845	1.98852e-34	1.38226e-33	GL985077.1	384031	384710	-	680	-	-	-	-	-	-	-	18482195	G0RT04
TRIREDRAFT_76141	618.729	124.165	1113.29	8.96628	3.16451	2.02311e-34	1.40522e-33	GL985059.1	1594560	1597041	-	1814	-	-	-	-	S	sorNOG04412;opiNOG30334;sordNOG10491	-	18488579	G0RDU1
TRIREDRAFT_5366	110.636	19.8972	201.375	10.1208	3.33925	2.1902e-34	1.5201e-33	GL985077.1	491590	492323	-	681	-	GO:0008171	-	-	S	opiNOG48003;treNOG08871	-	18485583	G0RT29
TRIREDRAFT_60232	441.226	709.934	172.518	0.243006	-2.04094	2.28344e-34	1.58359e-33	GL985062.1	14396	15862	-	1080	-	GO:0005506;GO:0045329;GO:0050353	K00474	EC:1.14.11.8	I	opiNOG08191;sordNOG11252	-	18486594	G0RH20
TRIREDRAFT_120806	1323.01	629.839	2016.19	3.20112	1.67858	2.32673e-34	1.61157e-33	GL985059.1	1441453	1445358	+	3686	-	GO:0004672;GO:0005524	-	-	T	sordNOG05905	-	18482965	G0RDJ5
TRIREDRAFT_81070	2421.85	1201.76	3641.94	3.0305	1.59955	2.32739e-34	1.61157e-33	GL985077.1	210132	212025	+	1631	-	GO:0004177;GO:0016603;GO:0046872	K01264	EC:3.4.11.15	OP	pleNOG01809;opiNOG01652;sordNOG05324	-	18489273	G0RSV5
TRIREDRAFT_21908	3614.97	5584.33	1645.62	0.294686	-1.76275	2.34138e-34	1.62001e-33	GL985060.1	1015898	1017486	-	1499	-	GO:0006633;GO:0016021;GO:0102336;GO:0102337;GO:0102338;GO:0102756	-	-	SI	sordNOG10106;opiNOG18179	-	18484055	G0RF38
TRIREDRAFT_47077	595.357	226.071	964.644	4.267	2.09322	2.40618e-34	1.66356e-33	GL985061.1	1390871	1392950	+	1278	-	GO:0008199;GO:0009712;GO:0018576	-	-	S	opiNOG05028;sordNOG15558;sorNOG03888	-	18485130	G0RGI4
TRIREDRAFT_77466	1974.71	967.774	2981.64	3.08093	1.62337	2.68284e-34	1.85341e-33	GL985063.1	270009	272170	-	1989	-	-	-	-	S	sordNOG06424	-	18488756	G0RI50
TRIREDRAFT_123145	14194.9	21031.8	7357.96	0.349849	-1.5152	3.17346e-34	2.19066e-33	GL985073.1	524374	525988	-	1028	-	GO:0003735;GO:0006412;GO:0015934	K02880	-	J	opiNOG06558;sordNOG04768	-	18483568	G0RR33
TRIREDRAFT_80725	4516.85	1223.97	7809.73	6.38064	2.6737	3.2723e-34	2.25716e-33	GL985075.1	224646	228159	+	2872	-	GO:0005247;GO:0016021	K05012	-	P	sordNOG06911;sorNOG04333	-	18489212	G0RRY5
TRIREDRAFT_119981	2690.76	1345.89	4035.64	2.99849	1.58424	3.32705e-34	2.29316e-33	GL985056.1	3702839	3704189	+	1055	-	GO:0016021	-	-	S	sordNOG05369	-	18482762	G0R833
TRIREDRAFT_106029	576.907	229.257	924.557	4.03284	2.0118	3.43731e-34	2.36734e-33	GL985061.1	800268	801896	-	1434	-	GO:0005887;GO:0055085	-	-	G	opiNOG08700	-	18481166	G0RG02
TRIREDRAFT_122153	895.464	409.354	1381.57	3.37501	1.75489	4.00936e-34	2.75921e-33	GL985065.1	1083570	1085362	+	1526	-	GO:0005887;GO:0055085	-	-	R	sordNOG10388	-	18483342	G0RK80
TRIREDRAFT_75226	1830.86	2766.62	895.103	0.323537	-1.628	4.16636e-34	2.86505e-33	GL985058.1	361564	363031	-	1468	-	GO:0004152;GO:0005737;GO:0006207;GO:0016020	K00254	EC:1.3.5.2	F	sordNOG11469	-	18488448	G0RBM7
TRIREDRAFT_60425	1074.38	1645.86	502.904	0.305556	-1.71049	4.27388e-34	2.93674e-33	GL985062.1	411375	413858	-	2484	-	GO:0005509;GO:0005789;GO:0016021;GO:0055085	K22048	-	M	sordNOG04332	-	18486622	G0RHT7
TRIREDRAFT_82616	5205.4	9224.42	1186.38	0.128613	-2.95889	4.51935e-34	3.10303e-33	GL985099.1	38862	40754	-	1777	-	GO:0004553;GO:0005975	K01179	EC:3.2.1.4	RG	opiNOG09764;sordNOG11839	-	18489491	G0RXC7
TRIREDRAFT_123658	3890.68	1222.19	6559.16	5.36671	2.42404	5.25675e-34	3.60658e-33	GL985079.1	490652	496856	-	4210	-	GO:0003924;GO:0005525;GO:0005576;GO:0009405	-	-	R	sordNOG09138	-	18483694	G0RTW7
TRIREDRAFT_122792	199.662	58.6492	340.674	5.80868	2.53821	5.70667e-34	3.91228e-33	GL985070.1	194071	197744	+	2997	-	-	-	-	S	hypNOG13361	-	18483481	G0RP64
TRIREDRAFT_59166	3290.45	1660.36	4920.54	2.96353	1.56732	6.16634e-34	4.22418e-33	GL985061.1	1281194	1282260	+	774	-	-	-	-	D	sordNOG04070;KOG0440	-	18486428	G0RGF5
TRIREDRAFT_104491	13748.3	20343.5	7153.06	0.351614	-1.50793	6.32927e-34	4.33249e-33	GL985058.1	1458161	1459019	+	375	-	GO:0003735;GO:0005840;GO:0006412	K02918	-	J	opiNOG34605;sordNOG13431	-	18480863	G0RCJ3
TRIREDRAFT_74559	2693.33	1351.22	4035.43	2.98651	1.57846	6.4821e-34	4.43372e-33	GL985057.1	20133	21875	+	1557	-	GO:0005737;GO:0006914;GO:0015031	K08343	-	RU	sordNOG07356;opiNOG02618	-	18488359	G0RAG0
TRIREDRAFT_80168	669.682	1045.07	294.292	0.2816	-1.82828	7.20909e-34	4.92722e-33	GL985072.1	329724	330495	-	678	-	-	-	-	S	sordNOG04314	-	18489133	G0RQG2
TRIREDRAFT_53172	709.221	1104.29	314.155	0.284486	-1.81357	7.30457e-34	4.98868e-33	GL985056.1	1838106	1839937	+	1671	-	GO:0006397;GO:0016788	K18328	EC:3.1.-.-	A	sordNOG08999	-	18485500	G0R8H3
TRIREDRAFT_110768	429.527	726.033	133.021	0.183217	-2.44838	7.67571e-34	5.23816e-33	GL985077.1	239605	241110	-	1419	-	GO:0005887;GO:0055085	-	-	RG	opiNOG21866;opiNOG29539	-	18482186	G0RSW3
TRIREDRAFT_58404	1140.95	1742.65	539.259	0.309448	-1.69223	7.9126e-34	5.39572e-33	GL985060.1	1578727	1579455	-	378	-	GO:0005743;GO:0006850	K22138	-	S	sordNOG15627;sorNOG05240;sordNOG15622	-	18486282	G0REG3
TRIREDRAFT_57237	159.322	24.8176	293.827	11.8394	3.56553	8.16236e-34	5.56181e-33	GL985059.1	864331	864902	+	495	-	-	-	-	S	necNOG13538;hypNOG02500;sordNOG14268	-	18486113	G0RCW1
TRIREDRAFT_56942	1198.17	568.227	1828.11	3.21722	1.68581	8.42088e-34	5.73361e-33	GL985058.1	1636515	1637674	-	1074	-	GO:0016021;GO:0035103;GO:0044695	-	-	S	sordNOG12670;hypNOG08239	-	18486076	G0RCN9
TRIREDRAFT_4939	1079.25	1650.56	507.929	0.307731	-1.70026	9.18815e-34	6.25128e-33	GL985072.1	207829	211710	-	3552	-	GO:0097428	K15075	-	KL	sordNOG04176	-	18485256	G0RQC8
TRIREDRAFT_106467	274.08	94.6963	453.464	4.78862	2.25961	1.13064e-33	7.68665e-33	GL985062.1	768528	769698	+	948	-	-	-	-	S	necNOG06015;sordNOG15206;hypNOG02216	-	18481263	G0RH75
TRIREDRAFT_49909	2673.19	4003.62	1342.76	0.335385	-1.57611	1.14069e-33	7.7491e-33	GL985069.1	766623	768048	+	1262	-	GO:0006412	K02992	-	J	sordNOG05506	-	18485287	G0RNC1
TRIREDRAFT_55088	3338.63	4983.36	1693.9	0.339911	-1.55677	1.16176e-33	7.88628e-33	GL985057.1	1874288	1875003	-	600	-	GO:0016651;GO:0022900	K03937	-	C	sordNOG09995;opiNOG22320	-	18485791	G0RAA8
TRIREDRAFT_3824	2011.5	997.912	3025.08	3.03141	1.59999	1.17642e-33	7.97972e-33	GL985063.1	1187953	1189160	+	1026	-	GO:0016021	-	-	V	sordNOG04358;sordNOG05036	-	18484720	G0RIE9
TRIREDRAFT_78645	1102.42	520.192	1684.65	3.23851	1.69533	1.20557e-33	8.17127e-33	GL985066.1	319247	320761	+	1417	-	GO:0016021	-	-	S	sordNOG08552;hypNOG01863	-	18488908	G0RLM9
TRIREDRAFT_53567	2838.14	4245.17	1431.1	0.337114	-1.56869	1.36365e-33	9.23574e-33	GL985056.1	1760660	1762178	+	1410	-	GO:0004362;GO:0005634;GO:0005739;GO:0005829;GO:0006749;GO:0009055;GO:0010731;GO:0034599;GO:0036245;GO:0045454;GO:0050660;GO:0050661	K00383	EC:1.8.1.7	QO	opiNOG02190;sordNOG05953	-	18485568	G0R8F3
TRIREDRAFT_80252	988.043	1514.86	461.222	0.304465	-1.71565	1.59813e-33	1.08157e-32	GL985072.1	648607	650274	+	1541	-	-	-	-	S	sordNOG08980	-	18489148	G0RQQ0
TRIREDRAFT_46266	436.353	175.762	696.945	3.96528	1.98742	1.61735e-33	1.09376e-32	GL985059.1	1571296	1572338	-	979	-	GO:0016021	-	-	S	opiNOG48147;NOG169114;hypNOG03384	-	18485084	G0RDT2
TRIREDRAFT_52847	3756.46	5593.7	1919.21	0.343103	-1.54329	1.73305e-33	1.17111e-32	GL985095.1	78041	78910	+	744	-	GO:0022904	K03949	-	CR	sordNOG10711;sordNOG10928	-	18485468	G0RX26
TRIREDRAFT_32473	2579.06	3860.78	1297.34	0.33603	-1.57334	1.78409e-33	1.2047e-32	GL985066.1	1139110	1139905	-	720	-	GO:0003735;GO:0005763	K17402	-	J	sordNOG07676	-	18484526	G0RLS1
TRIREDRAFT_122587	16656.5	24591.3	8721.79	0.35467	-1.49545	1.80534e-33	1.21813e-32	GL985068.1	585195	586333	+	817	-	GO:0003735;GO:0005840;GO:0006412	K02949	-	J	sordNOG08091;opiNOG25663;sorNOG01376	-	18483440	G0RMW6
TRIREDRAFT_122487	7419.9	14392.5	447.298	0.0310786	-5.00794	2.0847e-33	1.40557e-32	GL985067.1	961093	962135	-	1043	-	-	-	-	R	opiNOG36269;sordNOG13647	-	18483411	G0RMD2
TRIREDRAFT_74228	436.151	98.6986	773.603	7.83803	2.97049	2.29805e-33	1.54825e-32	GL985056.1	2515908	2517495	-	1315	-	GO:0006629;GO:0016021;GO:0016717	K22993	-	I	sordNOG08040;sordNOG05254	-	18488312	G0R957
TRIREDRAFT_46301	2016.79	3341.45	692.128	0.207134	-2.27136	2.4419e-33	1.64393e-32	GL985059.1	1726558	1728269	-	1645	-	GO:0006744;GO:0016709;GO:0016712;GO:0031314;GO:0071949	K06126	EC:1.14.13.-	H	sordNOG06048;opiNOG06183	-	18485086	G0RDX6
TRIREDRAFT_108776	106.359	19.1078	193.61	10.1325	3.34092	2.54519e-33	1.71218e-32	GL985068.1	397373	399797	-	2280	-	GO:0016787	-	-	R	opiNOG09691;sordNOG04868;sorNOG06889	-	18481747	G0RMR0
TRIREDRAFT_105389	242.483	80.0533	404.914	5.05805	2.33858	2.71391e-33	1.82432e-32	GL985060.1	531515	535728	-	3912	-	GO:0016021	-	-	S	opiNOG52410	-	18481027	G0RE99
TRIREDRAFT_105224	134.95	239.198	30.7008	0.128349	-2.96186	2.9109e-33	1.95527e-32	GL985060.1	21098	22286	+	1035	-	GO:0016021	-	-	S	opiNOG26814;hypNOG14036	-	18480987	G0REX4
TRIREDRAFT_107641	1013.17	1700.58	325.754	0.191555	-2.38417	3.12074e-33	2.09465e-32	GL985065.1	86298	86918	+	531	-	-	-	-	-	-	-	18481502	G0RKN6
TRIREDRAFT_80206	1870.77	2947.89	793.644	0.269224	-1.89312	3.20819e-33	2.15174e-32	GL985072.1	482580	483635	-	548	-	GO:0005739;GO:0016491	-	-	S	opiNOG35783;sordNOG13069	-	18489139	G0RQK6
TRIREDRAFT_63742	1003.71	1545.05	462.381	0.299266	-1.7405	3.30547e-33	2.21533e-32	GL985067.1	483579	484391	-	732	-	GO:0006744;GO:0016709;GO:0031314;GO:0046872	K06134	EC:1.14.99.60	H	opiNOG21039;sordNOG04596;sordNOG11789	-	18487080	G0RMI8
TRIREDRAFT_119651	2622.55	3920.22	1324.87	0.337959	-1.56508	3.31691e-33	2.22134e-32	GL985056.1	938831	939730	-	785	-	GO:0003735;GO:0005762;GO:0019843;GO:0032543	-	-	J	opiNOG27628;sordNOG11020	-	18482673	G0R7G0
TRIREDRAFT_110866	550.422	865.186	235.659	0.272379	-1.87631	3.34677e-33	2.23966e-32	GL985078.1	8838	10145	+	1248	-	GO:0016787	-	-	RE	COG1473;opiNOG17017	-	18482208	G0RT49
TRIREDRAFT_65672	1213.97	1976.4	451.536	0.228464	-2.12996	3.43912e-33	2.29975e-32	GL985071.1	768212	769791	+	1524	-	GO:0008641	K22132	-	O	opiNOG00450	-	18487338	G0RPT8
TRIREDRAFT_59628	98.4124	16.3777	180.447	11.0179	3.46177	3.57984e-33	2.39207e-32	GL985061.1	1384498	1385540	+	879	-	-	-	-	R	opiNOG18825;opiNOG37156;sordNOG06512	-	18486496	G0RGI2
TRIREDRAFT_105994	7036.3	3660.79	10411.8	2.84414	1.50799	3.69206e-33	2.46522e-32	GL985061.1	696586	699638	+	2655	-	GO:0000981;GO:0005634;GO:0008270	-	-	S	sordNOG04049	-	18481159	G0RFX4
TRIREDRAFT_56499	619.536	271.793	967.279	3.55888	1.83142	3.93268e-33	2.62393e-32	GL985058.1	1836779	1837822	+	1044	-	GO:0008270;GO:0070290	-	-	R	sordNOG04126;opiNOG09335	-	18486010	G0RBB4
TRIREDRAFT_40775	172.161	47.5371	296.784	6.24321	2.64229	4.00403e-33	2.66777e-32	GL985058.1	260968	262041	-	822	-	GO:0016021	-	-	S	sordNOG06917;opiNOG24177	-	18484797	G0RBJ6
TRIREDRAFT_82599	3201.6	1131.58	5271.63	4.65867	2.21992	4.00433e-33	2.66777e-32	GL985098.1	49812	52569	+	2517	-	-	-	-	S	sordNOG06794;opiNOG01375	-	18489487	G0RXA7
TRIREDRAFT_3717	796.322	363.63	1229.01	3.37984	1.75696	4.14472e-33	2.75925e-32	GL985063.1	444637	445632	-	996	-	GO:0016829	K18123	EC:4.1.3.16	SRE	pleNOG02553;COG0329;opiNOG12633	-	18484688	G0RIG2
TRIREDRAFT_123695	1995.18	3063.18	927.177	0.302685	-1.72411	4.1628e-33	2.76923e-32	GL985080.1	188889	189920	-	1032	-	GO:0042254	K02864	-	S	opiNOG06032;sordNOG05741	-	18483707	G0RU91
TRIREDRAFT_62244	462.461	124.413	800.508	6.43429	2.68578	4.3762e-33	2.90904e-32	GL985065.1	937807	940246	+	1893	-	GO:0000981;GO:0003677;GO:0005634;GO:0006351;GO:0008270	-	-	SK	opiNOG22689;necNOG07179;sordNOG05010	-	18486888	G0RKX3
TRIREDRAFT_70439	4415.66	6554.19	2277.14	0.347432	-1.5252	4.38823e-33	2.91487e-32	GL985091.1	88361	89049	-	570	-	-	-	-	R	opiNOG26875;sordNOG12677;sordNOG04525	-	18487974	G0RWQ5
TRIREDRAFT_21553	2050.97	3075.44	1026.5	0.333775	-1.58305	4.46786e-33	2.96557e-32	GL985057.1	1982155	1985408	-	1573	-	GO:0005739;GO:0015039	K18914	EC:1.18.1.6	C	sordNOG11974;opiNOG02063	-	18484004	G0RAF1
TRIREDRAFT_67982	1607.23	757.857	2456.6	3.24151	1.69667	4.77142e-33	3.16472e-32	GL985078.1	87524	91105	+	3246	-	GO:0004672;GO:0005524	K03114	EC:2.7.11.1	D	sordNOG04816;opiNOG03908	-	18487655	G0RT78
TRIREDRAFT_75934	2916.49	4350.3	1482.68	0.340822	-1.55291	4.80788e-33	3.18655e-32	GL985059.1	934741	936196	-	1295	-	GO:0016746	-	-	C	opiNOG24699;sordNOG06370	-	18488544	G0RCY0
TRIREDRAFT_77266	1528.73	2306.67	750.789	0.325486	-1.61933	5.39683e-33	3.57426e-32	GL985062.1	1137020	1138140	+	868	-	GO:0004798;GO:0005524;GO:0006233	K00943	EC:2.7.4.9	F	opiNOG29545	-	18488731	G0RGW1
TRIREDRAFT_69141	982.004	1574.74	389.273	0.247199	-2.01626	6.78484e-33	4.49021e-32	GL985082.1	296868	298450	+	1449	-	GO:0016021	-	-	E	sordNOG06475	-	18487795	G0RUV3
TRIREDRAFT_121275	12285.3	18104.5	6466.05	0.35715	-1.4854	6.86134e-33	4.53748e-32	GL985061.1	1422340	1423200	+	502	-	GO:0004129;GO:0005751;GO:0016021	K02266	-	C	sordNOG13191	-	18483105	G0RGJ5
TRIREDRAFT_22910	7809.38	11529.9	4088.84	0.354629	-1.49562	7.262e-33	4.79891e-32	GL985073.1	84222	85606	-	1071	-	GO:0000166;GO:0004775;GO:0005739;GO:0006099;GO:0048037	K01899	-	C	sordNOG04822	-	18484208	G0RQT3
TRIREDRAFT_112147	125.568	0.650214	250.487	385.237	8.5896	7.2933e-33	4.81605e-32	GL985088.1	105118	106377	+	1113	-	-	-	-	-	-	-	18482501	G0RWB6
TRIREDRAFT_56838	551.599	865.181	238.016	0.275106	-1.86194	7.82602e-33	5.16402e-32	GL985058.1	599872	601137	-	981	-	-	-	-	Q	opiNOG08562;opiNOG57656;hypNOG05521	-	18486059	G0RBV6
TRIREDRAFT_5868	2480.8	1257.59	3704.01	2.94533	1.55843	8.50525e-33	5.60809e-32	GL985087.1	93764	95790	+	1848	-	GO:0003723	-	-	A	sordNOG11305	-	18486346	G0RW40
TRIREDRAFT_67366	1344.85	2035.21	654.499	0.321589	-1.63671	8.52614e-33	5.61774e-32	GL985076.1	556016	556654	+	639	-	GO:0005840	-	-	JCE	sordNOG12569;opiNOG40818	-	18487575	G0RSN7
TRIREDRAFT_108829	1253.99	606.985	1901	3.13187	1.64702	8.91764e-33	5.87138e-32	GL985068.1	546322	549157	+	2601	-	-	-	-	SR	sordNOG05663;opiNOG78768;opiNOG19323	-	18481760	G0RMV5
TRIREDRAFT_104549	528.553	63.6282	993.478	15.6138	3.96475	9.13365e-33	6.00919e-32	GL985058.1	1671760	1673343	-	1584	-	-	-	-	S	sordNOG12920;hypNOG01815	-	18480874	G0RCQ1
TRIREDRAFT_73846	2435.29	3634.16	1236.42	0.340221	-1.55545	1.12647e-32	7.40583e-32	GL985056.1	1148381	1149167	+	444	-	-	K03950	-	C	sordNOG12672;opiNOG29183	-	18488257	G0R7R6
TRIREDRAFT_123113	646.763	1005.57	287.96	0.286367	-1.80407	1.21597e-32	7.98835e-32	GL985073.1	224449	225029	-	581	-	GO:0003735;GO:0005762;GO:0032543	-	-	S	sordNOG14105	-	18483557	G0RQX7
TRIREDRAFT_121553	690.771	310.809	1070.73	3.44498	1.7845	1.25911e-32	8.2657e-32	GL985063.1	176034	177949	+	1667	-	-	-	-	S	sordNOG06865	-	18483185	G0RHX0
TRIREDRAFT_42919	15475.8	22764	8187.66	0.359675	-1.47523	1.30764e-32	8.57803e-32	GL985066.1	10081	10451	+	222	-	-	K02927	-	JL	saccNOG05157;treNOG08902;opiNOG25226	-	18484898	G0RKY4
TRIREDRAFT_107037	242.465	81.8251	403.105	4.92642	2.30054	1.31934e-32	8.64847e-32	GL985063.1	925891	926194	+	207	-	-	-	-	R	magNOG13386;sorNOG08597	-	18481384	G0RI26
TRIREDRAFT_78852	2398.37	1217.11	3579.63	2.94108	1.55635	1.33901e-32	8.77099e-32	GL985066.1	1113769	1116203	-	2367	-	GO:0016787	-	-	I	sordNOG09821;opiNOG09717	-	18488943	G0RLR3
TRIREDRAFT_79598	2218.52	1120.45	3316.59	2.96005	1.56562	1.39001e-32	9.09842e-32	GL985069.1	535626	538249	+	2332	-	-	-	-	S	sordNOG06373	-	18489046	G0RNT3
TRIREDRAFT_74486	2048.66	3068.84	1028.49	0.33514	-1.57717	1.39151e-32	9.10161e-32	GL985056.1	3468330	3469468	+	1056	-	GO:0042407;GO:0044284;GO:0061617	K17787	-	S	sordNOG13657;sordNOG13697	-	18488349	G0R7L0
TRIREDRAFT_64029	263.97	435.946	91.9941	0.211022	-2.24454	1.40891e-32	9.20874e-32	GL985068.1	595645	596799	-	1155	-	GO:0004326;GO:0005524	K01930	EC:6.3.2.17	H	sordNOG07957;COG0285	-	18487120	G0RMX1
TRIREDRAFT_76532	22256.5	32697.3	11815.8	0.361371	-1.46845	1.46056e-32	9.53932e-32	GL985060.1	1280678	1281922	+	1178	-	GO:0000027;GO:0002181;GO:0003735;GO:0022625;GO:0070180	K02941	-	J	sorNOG06593;opiNOG00523;sordNOG10560	-	18488628	G0RFG1
TRIREDRAFT_122505	1815.73	2722.79	908.684	0.333733	-1.58323	1.49784e-32	9.77575e-32	GL985068.1	84970	86219	+	1175	-	-	-	-	C	opiNOG08062	-	18483417	G0RN39
TRIREDRAFT_103694	444.552	183.618	705.486	3.84215	1.94191	1.52449e-32	9.9424e-32	GL985057.1	909058	910711	-	1527	-	GO:0016021	-	-	S	opiNOG23073;sordNOG04478	-	18480666	G0RB40
TRIREDRAFT_44434	13952.5	20521.3	7383.71	0.359807	-1.47471	1.5379e-32	1.00226e-31	GL985056.1	3092685	3094416	+	1375	-	GO:0003735;GO:0005840;GO:0006412	K02930	-	J	sordNOG10391	-	18484980	G0R761
TRIREDRAFT_69857	110.294	21.4734	199.115	9.27267	3.21299	1.55431e-32	1.01222e-31	GL985086.1	211232	212011	+	780	-	-	-	-	SR	opiNOG17654;opiNOG31601;COG1011	-	18487894	G0RW13
TRIREDRAFT_110151	41.5082	0	83.0163	Inf	Inf	1.64709e-32	1.07186e-31	GL985074.1	98663	99341	-	384	-	-	-	-	-	-	-	18482044	G0RRC8
TRIREDRAFT_72941	3455.36	5222.2	1688.53	0.323337	-1.62889	1.78653e-32	1.16176e-31	GL985059.1	1455269	1456135	-	576	-	GO:0000276;GO:0015078;GO:0015986	K01549	-	S	NOG105780;opiNOG42803;opiNOG41950	-	18488172	G0RDJ8
TRIREDRAFT_56631	2046.54	3061.43	1031.65	0.336981	-1.56926	1.78907e-32	1.16257e-31	GL985058.1	1169419	1170431	+	756	-	GO:0004750;GO:0005975;GO:0006098;GO:0046872	K01783	EC:5.1.3.1	G	sordNOG10377	-	18486032	G0RCB3
TRIREDRAFT_5135	1876.64	942.374	2810.91	2.98279	1.57666	1.79655e-32	1.16659e-31	GL985075.1	6908	8464	+	1557	-	GO:0003885;GO:0031307;GO:0034599;GO:0070485;GO:0071949	K00107	EC:1.1.3.37	V	sordNOG05347	-	18485370	G0RRT3
TRIREDRAFT_75564	12925.4	19007	6843.81	0.360069	-1.47366	2.10438e-32	1.36549e-31	GL985058.1	1687558	1688477	-	784	-	GO:0003735;GO:0005840;GO:0006412	K02868	-	J	sordNOG08367	-	18488501	G0RCQ5
TRIREDRAFT_1958	408.949	651.785	166.112	0.254857	-1.97224	2.4783e-32	1.60696e-31	GL985056.1	1895050	1896223	-	900	-	-	-	-	S	sordNOG11182;opiNOG26488;sorNOG03821	-	18483904	G0R8J0
TRIREDRAFT_60123	1586.43	789.527	2383.32	3.01867	1.59391	2.56379e-32	1.66119e-31	GL985062.1	476141	477530	-	1209	-	-	-	-	S	sordNOG08573;sordNOG06167	-	18486577	G0RGM5
TRIREDRAFT_3196	877.821	411.599	1344.04	3.26542	1.70727	2.60011e-32	1.6835e-31	GL985060.1	1287144	1290500	+	3234	-	GO:0004559;GO:0006013;GO:0030246	K01191	EC:3.2.1.24	G	sordNOG04825	-	18484508	G0RFG3
TRIREDRAFT_77699	18870.7	7251.8	30489.6	4.20442	2.07191	2.81609e-32	1.82203e-31	GL985063.1	1128830	1130248	+	1419	-	-	-	-	S	sordNOG08572;opiNOG06620	-	-	-
TRIREDRAFT_66222	539.143	844.314	233.972	0.277115	-1.85144	2.96629e-32	1.91783e-31	GL985073.1	433343	434826	+	1290	-	-	-	-	G	sordNOG04098	-	18487424	G0RR16
TRIREDRAFT_82516	4375.21	7027.15	1723.26	0.245228	-2.0278	3.04744e-32	1.96888e-31	GL985094.1	71548	76344	-	4728	-	GO:0003855;GO:0003856;GO:0003866;GO:0004764;GO:0004765;GO:0005524;GO:0005737;GO:0009073;GO:0009423;GO:0046872	K13830	-	E	sordNOG07304	-	18489472	G0RX15
TRIREDRAFT_121843	1212.58	589.933	1835.23	3.11091	1.63734	3.20237e-32	2.06749e-31	GL985064.1	702511	705749	+	2290	-	GO:0004842;GO:0046872	-	-	O	sordNOG07120;opiNOG30177	-	18483259	G0RJL6
TRIREDRAFT_69399	868.222	1328.61	407.832	0.306961	-1.70387	3.31504e-32	2.13869e-31	GL985083.1	308179	308606	-	360	-	GO:0003723;GO:0003735;GO:0005840;GO:0006412	K02952	-	J	sordNOG13439	-	18487827	G0RV69
TRIREDRAFT_33692	6201.89	9225.77	3178.01	0.344471	-1.53755	3.98165e-32	2.56691e-31	GL985064.1	1159239	1160177	-	441	-	GO:0003735;GO:0005840;GO:0006412	K02903	-	J	opiNOG25849;sorNOG05497;sordNOG13065	-	18484575	G0RJ45
TRIREDRAFT_69026	155.819	27.7657	283.872	10.2238	3.35386	4.18508e-32	2.69612e-31	GL985082.1	61358	63121	+	1539	-	GO:0008643;GO:0016021;GO:0022857	-	-	R	opiNOG13982	-	18487780	G0RUM8
TRIREDRAFT_26994	487.138	207.258	767.017	3.70078	1.88783	4.35772e-32	2.80532e-31	GL985061.1	514286	516064	-	1668	-	-	-	-	SR	hypNOG00726;opiNOG07982	-	18484363	G0RFP6
TRIREDRAFT_122795	450.146	188.807	711.486	3.76832	1.91392	4.37717e-32	2.81582e-31	GL985070.1	261534	263199	+	1125	-	GO:0016021	-	-	S	sordNOG11144;opiNOG60707	-	18483483	G0RP75
TRIREDRAFT_108477	247.814	85.386	410.243	4.80457	2.26441	4.41168e-32	2.83599e-31	GL985067.1	358262	360327	+	1722	-	GO:0004575;GO:0032450;GO:0044653;GO:0044654	-	-	G	opiNOG06018	-	18481678	G0RMF6
TRIREDRAFT_22737	6467.18	9527.57	3406.79	0.357572	-1.48369	4.42214e-32	2.84068e-31	GL985069.1	337904	339314	-	1278	-	GO:0000276;GO:0015078;GO:0015986	K02140	-	IR	sordNOG13066;NOG121167	-	18484180	G0RNN4
TRIREDRAFT_77714	1418.82	2135.4	702.247	0.32886	-1.60446	5.25218e-32	3.37146e-31	GL985063.1	1191621	1193997	+	2097	-	GO:0004077;GO:0006464	K01942	-	H	opiNOG04553;sordNOG08081	-	18488798	G0RIF1
TRIREDRAFT_106340	179.321	52.6919	305.95	5.8064	2.53764	5.27631e-32	3.38453e-31	GL985062.1	399063	399949	+	456	-	-	-	-	-	-	-	18481244	G0RHT4
TRIREDRAFT_78264	554.71	866.72	242.7	0.280021	-1.83639	5.79484e-32	3.71449e-31	GL985065.1	292863	293866	+	925	-	GO:0008113	K07304	EC:1.8.4.11	O	sordNOG05148	-	18488860	G0RJZ3
TRIREDRAFT_46597	4529.76	2372.66	6686.86	2.8183	1.49482	6.11219e-32	3.91512e-31	GL985060.1	1062742	1068001	-	5043	-	GO:0006869;GO:0008289;GO:0016021;GO:0061817	-	-	R	sordNOG11419;opiNOG77198;opiNOG01140;opiNOG77425	-	18485100	G0RF52
TRIREDRAFT_75105	500.392	785.435	215.35	0.274179	-1.86681	6.23212e-32	3.98909e-31	GL985057.1	1966967	1970834	-	3721	-	GO:0003723;GO:0004652;GO:0031123;GO:0043631	-	-	A	sordNOG09919	-	18488429	G0RAE6
TRIREDRAFT_21135	5652.86	8326.08	2979.64	0.357868	-1.4825	6.25586e-32	4.00143e-31	GL985056.1	340301	341503	-	854	-	GO:0016021	K19717	-	S	fuNOG14817;opiNOG34746;opiNOG41984	-	18483932	G0R6P4
TRIREDRAFT_33197	1223.88	1896.9	550.864	0.290403	-1.78387	6.47697e-32	4.13991e-31	GL985064.1	719623	720177	+	429	-	GO:0004322;GO:0005739;GO:0008199;GO:0016226	K19054	EC:1.16.3.1	P	opiNOG37835;sordNOG13500	-	18484549	G0RJM3
TRIREDRAFT_119876	1625.48	572.96	2677.99	4.67395	2.22464	6.86278e-32	4.38339e-31	GL985056.1	2995819	2997479	+	1537	-	GO:0004190	-	-	O	sordNOG04158;sordNOG05211	-	18482737	G0R6X8
TRIREDRAFT_66844	1351.93	2036.05	667.815	0.327996	-1.60825	6.99054e-32	4.46181e-31	GL985074.1	31317	34520	-	3204	-	GO:0006506;GO:0016021;GO:0051377	K05288	EC:2.7.-.-	T	opiNOG01877	-	18487511	G0RR94
TRIREDRAFT_67024	244.609	84.1227	405.096	4.81553	2.2677	7.12379e-32	4.54363e-31	GL985075.1	305659	307424	-	1440	-	-	-	-	S	sordNOG12832;opiNOG68135	-	18487536	G0RS07
TRIREDRAFT_51426	6467.34	9625.14	3309.53	0.343843	-1.54018	7.39634e-32	4.71411e-31	GL985078.1	162643	163491	-	605	-	GO:0003723;GO:0003735;GO:0022625	K02908	-	J	sordNOG13495	-	18485378	G0RTA0
TRIREDRAFT_74771	598.758	265.995	931.521	3.50202	1.80819	7.42461e-32	4.72878e-31	GL985057.1	818566	822783	-	4066	-	GO:0016021	K21989	-	S	sordNOG09861;opiNOG18887	-	18488380	G0RB19
TRIREDRAFT_70201	172.47	295.564	49.3751	0.167054	-2.58162	7.7848e-32	4.95467e-31	GL985088.1	83592	84140	+	549	-	GO:0008080	-	-	KR	opiNOG34845;COG0454	-	18487945	G0RWA9
TRIREDRAFT_66657	214.052	358.841	69.2627	0.193018	-2.37319	7.82803e-32	4.97865e-31	GL985074.1	584651	586036	-	1386	-	GO:0005887;GO:0055085	-	-	RG	sordNOG14099;opiNOG23271	-	18487482	G0RRR3
TRIREDRAFT_122036	16713.1	24482.6	8943.7	0.365309	-1.45281	7.91673e-32	5.0315e-31	GL985065.1	426716	428035	-	1044	-	GO:0003735;GO:0006407;GO:0006412;GO:0022627;GO:0032040;GO:0045903;GO:0070181	K02981	-	J	sordNOG09403;opiNOG13350	-	18483302	G0RK22
TRIREDRAFT_61763	2079.08	3100.4	1057.76	0.34117	-1.55144	8.36439e-32	5.31224e-31	GL985064.1	8973	10256	-	1284	-	GO:0016021	K08994	-	S	opiNOG06217;sordNOG08137	-	18486818	G0RIZ6
TRIREDRAFT_110415	1079.86	523.537	1636.19	3.12525	1.64397	9.50343e-32	6.03139e-31	GL985075.1	233357	234492	-	933	-	-	-	-	S	hypNOG02600;sorNOG06034;opiNOG73532;sordNOG15018	-	18482103	G0RRY7
TRIREDRAFT_63400	801.031	1235.49	366.573	0.296703	-1.75291	1.02173e-31	6.47964e-31	GL985067.1	405940	408970	-	2841	-	GO:0003723;GO:0004540	-	-	J	sordNOG11323	-	18487044	G0RMH0
TRIREDRAFT_122833	1290.25	635.347	1945.14	3.06155	1.61426	1.02242e-31	6.47964e-31	GL985070.1	778138	779389	-	1083	-	-	-	-	S	sordNOG15208;sordNOG15333	-	18483493	G0RP54
TRIREDRAFT_54391	410.26	168.836	651.685	3.85988	1.94856	1.08839e-31	6.89286e-31	GL985056.1	1617126	1619127	-	1236	-	GO:0015140;GO:0016021	-	-	SR	opiNOG13437;sordNOG04917;NOG106378	-	18485686	G0R8B5
TRIREDRAFT_63935	1235.81	1864.27	607.356	0.325787	-1.618	1.10779e-31	7.01081e-31	GL985068.1	631563	634550	+	2859	-	GO:0000049;GO:0002161;GO:0004822;GO:0005524;GO:0006428	K01870	EC:6.1.1.5	J	sordNOG12059	-	18487104	G0RMX9
TRIREDRAFT_103350	3034.9	4495.53	1574.28	0.350189	-1.5138	1.1531e-31	7.29237e-31	GL985056.1	3532494	3533746	-	1179	-	GO:0003735;GO:0005739;GO:0016853;GO:0032543	K17413	-	J	sordNOG05546;sordNOG10591	-	18480616	G0R7T6
TRIREDRAFT_4751	2495.51	1285.61	3705.42	2.88224	1.52719	1.17102e-31	7.4005e-31	GL985070.1	276016	279480	-	2949	-	GO:0005089;GO:0035023;GO:0035556	K11236	-	T	sordNOG12058;opiNOG06550	-	18485153	G0RP79
TRIREDRAFT_68338	916.661	437.582	1395.74	3.18967	1.67341	1.19905e-31	7.5723e-31	GL985079.1	45319	46438	+	1059	-	-	-	-	S	opiNOG03520;sordNOG07234	-	18487697	G0RTK6
TRIREDRAFT_34726	4444	2340.17	6547.83	2.79802	1.4844	1.20769e-31	7.62154e-31	GL985066.1	369237	374290	-	3561	-	GO:0005085;GO:0007264	-	-	T	sordNOG10574	-	18484623	G0RLP4
TRIREDRAFT_40290	1684.56	2519.69	849.43	0.337117	-1.56868	1.26555e-31	7.98109e-31	GL985061.1	932488	934121	+	939	-	GO:0005739;GO:0016884	-	-	S	opiNOG46524;sordNOG14079;opiNOG33497	-	18484782	G0RG83
TRIREDRAFT_108193	260.791	428.822	92.7598	0.216313	-2.20881	1.30951e-31	8.2525e-31	GL985066.1	523725	524324	-	600	-	-	-	-	S	opiNOG44062;sordNOG13978;sorNOG05352	-	18481611	G0RL11
TRIREDRAFT_124113	2487.19	1282.1	3692.28	2.87986	1.526	1.40365e-31	8.83952e-31	GL985089.1	106160	107487	-	1197	-	GO:0016021	-	-	S	sordNOG12075;opiNOG28278;sorNOG06560	-	18483812	G0RWG5
TRIREDRAFT_69267	1064.47	516.366	1612.57	3.12292	1.6429	1.51962e-31	9.56317e-31	GL985083.1	329137	330414	+	939	-	-	-	-	S	opiNOG09044;hypNOG02773;sordNOG07058	-	18487812	G0RV79
TRIREDRAFT_61939	520.616	227.154	814.078	3.58381	1.8415	1.55835e-31	9.80002e-31	GL985064.1	46248	46517	+	270	-	GO:0016021	-	-	S	necNOG13960;sordNOG14935	-	18486837	G0RJ08
TRIREDRAFT_76939	12537.1	18359.2	6715.06	0.36576	-1.45103	1.6084e-31	1.01077e-30	GL985061.1	1432228	1432968	+	595	-	GO:0003735;GO:0006412;GO:0015935;GO:0019843	K02997	-	J	sordNOG07975;opiNOG05255	-	18488690	G0RGJ9
TRIREDRAFT_74902	4558.99	6714.03	2403.94	0.358047	-1.48178	1.65381e-31	1.03858e-30	GL985057.1	1288515	1289681	-	792	-	GO:0003779	K05759	-	Z	sordNOG14026;opiNOG39133	-	18488395	G0R9V6
TRIREDRAFT_49594	3508.68	5408.24	1609.12	0.297531	-1.74889	1.79425e-31	1.12598e-30	GL985068.1	719574	720317	+	657	-	GO:0042719;GO:0045039;GO:0046872	K17778	-	U	sordNOG14432	-	18485268	G0RMZ7
TRIREDRAFT_56587	91.6614	168.341	14.9816	0.0889958	-3.49012	1.84282e-31	1.15566e-30	GL985058.1	173659	174478	-	627	-	GO:0008080	-	-	R	sordNOG14651;sordNOG14430	-	18486024	G0RBG7
TRIREDRAFT_4428	470.685	740.675	200.694	0.270961	-1.88385	1.92891e-31	1.2088e-30	GL985067.1	620462	622090	-	1572	-	GO:0016021	-	-	S	sordNOG10369	-	18484968	G0RLV7
TRIREDRAFT_41617	671.245	307.755	1034.74	3.36221	1.74941	2.42362e-31	1.51776e-30	GL985069.1	334721	335781	+	663	-	GO:0005634;GO:0008168;GO:0030435	-	-	S	necNOG05200;sordNOG12766	-	18484840	G0RNN3
TRIREDRAFT_124246	936.958	449.892	1424.02	3.16525	1.66232	2.50331e-31	1.56658e-30	GL985096.1	11941	13502	-	1307	-	-	-	-	S	sordNOG12945	-	18483845	G0RX55
TRIREDRAFT_106471	3329.22	1741.2	4917.24	2.82405	1.49777	2.51137e-31	1.57053e-30	GL985062.1	777841	781817	+	2571	-	GO:0003714	K21642	-	S	sordNOG09008;opiNOG11898	-	18481265	G0RH78
TRIREDRAFT_76752	3004.59	4444.23	1564.94	0.352129	-1.50583	2.621e-31	1.63794e-30	GL985061.1	580012	581376	+	1072	-	-	-	-	S	sordNOG04005;opiNOG31871	-	18488661	G0RFR6
TRIREDRAFT_82334	2597.97	3980.98	1214.96	0.30519	-1.71222	2.66044e-31	1.66143e-30	GL985090.1	88832	90449	-	1246	-	GO:0004831;GO:0005524;GO:0005737;GO:0006437	K01866	EC:6.1.1.1	J	sorNOG04292;sordNOG08882	-	18489451	G0RWL0
TRIREDRAFT_120332	1098.23	1659.59	536.882	0.323503	-1.62815	2.68305e-31	1.67439e-30	GL985058.1	223142	224644	+	1503	-	GO:0005743;GO:0016021	K17983	-	S	sordNOG11497;opiNOG03052	-	18482847	G0RBI3
TRIREDRAFT_80056	236.165	391.704	80.6264	0.205835	-2.28044	2.69706e-31	1.68196e-30	GL985071.1	708046	709539	-	1414	-	GO:0003963;GO:0006396	K01974	EC:6.5.1.4	A	sordNOG04303;opiNOG09008	-	18489116	G0RPR9
TRIREDRAFT_53029	61.5707	4.94741	118.194	23.8901	4.57834	2.78475e-31	1.73544e-30	GL985056.1	2314043	2315965	-	1698	-	-	-	-	R	sordNOG11689;opiNOG08556	-	18485480	G0R8W1
TRIREDRAFT_119947	313.059	95.5221	530.595	5.55469	2.47371	2.8428e-31	1.77039e-30	GL985056.1	3439054	3440709	+	1656	-	-	-	-	S	hypNOG06255;sordNOG09465	-	18482752	G0R7J9
TRIREDRAFT_78956	3497.26	5796	1198.53	0.206785	-2.2738	2.96274e-31	1.84381e-30	GL985067.1	310602	311213	+	490	-	-	-	-	S	sordNOG13917;opiNOG41606;sorNOG05723	-	18488957	G0RMB8
TRIREDRAFT_56176	362.019	636.277	87.7602	0.137928	-2.85802	2.97348e-31	1.84921e-30	GL985058.1	1055472	1060292	-	4689	-	GO:0005524;GO:0016021;GO:0016887;GO:0042626	-	-	Q	opiNOG15688	-	18485960	G0RC79
TRIREDRAFT_55060	3207.19	1678.39	4735.99	2.82174	1.49659	3.0069e-31	1.86869e-30	GL985057.1	592969	595988	-	2781	-	GO:0003777;GO:0005524;GO:0005874;GO:0007018;GO:0008017	K10396	-	Z	sordNOG07845	-	18485786	G0RAV4
TRIREDRAFT_122089	388.425	147.79	629.061	4.25645	2.08965	3.02629e-31	1.87944e-30	GL985065.1	742219	743563	-	1136	-	-	-	-	R	opiNOG06208;opiNOG09054	-	18483322	G0RKL1
TRIREDRAFT_79774	3504.76	1420.67	5588.85	3.93395	1.97598	3.09934e-31	1.92347e-30	GL985070.1	405952	407517	+	1566	-	-	K22884	EC:2.3.1.-	SJ	COG1670;sordNOG10759	-	18489073	G0RPB1
TRIREDRAFT_105449	118.427	0.979963	235.875	240.698	7.91108	3.33777e-31	2.07002e-30	GL985060.1	755643	757461	-	1686	-	GO:0004672;GO:0005524	-	-	ST	hypNOG11943;opiNOG57121;necNOG14250	-	18481043	G0REK4
TRIREDRAFT_79271	4915.9	2148.47	7683.32	3.57618	1.83842	3.50993e-31	2.17528e-30	GL985068.1	321485	323994	-	2143	-	GO:0004474;GO:0006097;GO:0006099	K01638	EC:2.3.3.9	C	opiNOG05534;sordNOG07399	-	18489002	G0RMP6
TRIREDRAFT_120826	500.384	217.778	782.99	3.59536	1.84614	3.73875e-31	2.3155e-30	GL985059.1	1542408	1544491	-	1710	-	GO:0005887;GO:0055085	-	-	R	sordNOG04756	-	18482971	G0RDM0
TRIREDRAFT_110877	240.956	84.0617	397.85	4.73284	2.24271	3.88742e-31	2.40591e-30	GL985078.1	39036	39902	-	663	-	-	-	-	R	opiNOG49124	-	18482210	G0RT59
TRIREDRAFT_120836	2281.79	3383.87	1179.72	0.348631	-1.52023	4.007e-31	2.47821e-30	GL985059.1	1578225	1578953	-	564	-	GO:0005739;GO:0055114	-	-	S	sordNOG14248	-	18482975	G0RDT5
TRIREDRAFT_73897	131.155	31.8086	230.502	7.24652	2.85729	4.11045e-31	2.54044e-30	GL985056.1	1352398	1353506	-	956	-	GO:0004252	K01312	EC:3.4.21.4	E	pleNOG05098;opiNOG34692;opiNOG06850	-	18488264	G0R816
TRIREDRAFT_55679	1304.25	650.283	1958.23	3.01135	1.59041	4.95937e-31	3.063e-30	GL985057.1	1527043	1528701	-	1659	-	-	-	-	S	sordNOG06642	-	18485886	G0RA20
TRIREDRAFT_60814	668.884	1030.36	307.404	0.298345	-1.74495	5.19769e-31	3.20798e-30	GL985063.1	832835	834772	-	1869	-	GO:0005524;GO:0005739;GO:0016740;GO:0030956;GO:0032543;GO:0050567;GO:0070681	K02434	-	J	sordNOG05853	-	18486684	G0RHZ4
TRIREDRAFT_120998	15918.6	8599.05	23238.1	2.7024	1.43424	5.61273e-31	3.46176e-30	GL985060.1	1021420	1023334	-	1840	-	GO:0004185;GO:0005773	K13289	EC:3.4.16.5	O	opiNOG07609;sordNOG10805	-	18483022	G0RF39
TRIREDRAFT_65677	351.167	139.829	562.504	4.0228	2.0082	5.68978e-31	3.50687e-30	GL985071.1	687134	688050	-	702	-	GO:0016787	-	-	IR	COG0400;sorNOG00192;opiNOG16393	-	18487339	G0RPQ8
TRIREDRAFT_81676	354.115	142.044	566.187	3.98601	1.99495	5.79862e-31	3.57151e-30	GL985081.1	371234	373055	+	1822	-	GO:0016021;GO:0071949	K00480	EC:1.14.13.1	C	opiNOG00334	-	18489360	G0RUH9
TRIREDRAFT_121278	15846.5	23115.3	8577.7	0.371083	-1.43019	6.88607e-31	4.23838e-30	GL985061.1	1431018	1431860	-	649	-	GO:0003735;GO:0005840;GO:0006412	K02889	-	J	opiNOG15803	-	18483107	G0RGJ8
TRIREDRAFT_111564	485.335	759.856	210.814	0.27744	-1.84975	7.729e-31	4.75395e-30	GL985082.1	367474	368725	-	564	-	GO:0000049;GO:0005737;GO:0051499	K07560	EC:3.1.1.96	J	opiNOG01168	-	18482359	G0RUX0
TRIREDRAFT_121372	7613.9	11135.2	4092.64	0.367542	-1.44402	7.92798e-31	4.87299e-30	GL985062.1	534879	536145	+	897	-	GO:0003735;GO:0005840;GO:0006412	K02923	-	J	sordNOG14400;opiNOG42581	-	18483137	G0RGP3
TRIREDRAFT_79116	768.903	363.003	1174.8	3.23635	1.69437	8.6026e-31	5.28403e-30	GL985067.1	751410	753399	-	1797	-	GO:0005887;GO:0055085	-	-	R	sordNOG06778;opiNOG03342	-	18488981	G0RM25
TRIREDRAFT_102855	227.507	392.096	62.9173	0.160464	-2.63968	8.71746e-31	5.35092e-30	GL985056.1	1817785	1818471	-	687	-	GO:0002098;GO:0016300	K15444	EC:2.1.1.229	R	sordNOG11330;opiNOG03579	-	18480485	G0R8G6
TRIREDRAFT_124314	25001.2	36411.2	13591.1	0.373268	-1.42172	9.56518e-31	5.86725e-30	GL985071.1	35700	36604	+	654	-	GO:0003723;GO:0003735;GO:0006412;GO:0022625	K02885	-	J	opiNOG04312;opiNOG03336	-	18483865	G0RPV4
TRIREDRAFT_73450	19834.4	28897.3	10771.5	0.372753	-1.42371	9.64679e-31	5.91327e-30	GL985064.1	678059	678751	-	519	-	GO:0005840	K02975	-	J	sordNOG14024;opiNOG37610	-	18488198	G0RJK9
TRIREDRAFT_23059	9474.66	13835.7	5113.61	0.369595	-1.43598	9.88435e-31	6.05475e-30	GL985076.1	280539	281287	+	587	-	GO:0003735;GO:0006412;GO:0015934	K02898	-	J	sordNOG12454;COG0198	-	18484223	G0RSH4
TRIREDRAFT_58584	1380.2	143.929	2616.47	18.1789	4.1842	1.00685e-30	6.16335e-30	GL985060.1	1632637	1633775	-	945	-	GO:0015267;GO:0016021	K03441	-	G	opiNOG18827;sordNOG09128	-	18486322	G0REN4
TRIREDRAFT_80733	113.678	24.7937	202.562	8.1699	3.03032	1.06853e-30	6.53648e-30	GL985075.1	276043	277382	-	1254	-	GO:0016787	-	-	R	sordNOG08680;sorNOG04018	-	18489214	G0RRZ7
TRIREDRAFT_71304	11135	16242.1	6027.94	0.37113	-1.43	1.0889e-30	6.65651e-30	GL985056.1	1108340	1109322	+	539	-	GO:0003735;GO:0006412;GO:0022625	K02924	-	J	sorNOG06145;opiNOG41526;sordNOG14326	-	18488086	G0R7Q2
TRIREDRAFT_112520	52.2064	2.63227	101.78	38.6664	5.27301	1.09582e-30	6.69429e-30	GL985098.1	14773	15589	-	603	-	-	-	-	-	-	-	18482586	G0RX97
TRIREDRAFT_60177	81.3988	11.8012	150.996	12.795	3.67751	1.14905e-30	7.01465e-30	GL985062.1	419156	420868	+	1644	-	GO:0005887;GO:0055085	-	-	G	opiNOG22845;opiNOG21054	-	18486586	G0RHT8
TRIREDRAFT_121343	2231.85	3304.16	1159.54	0.350934	-1.51073	1.16497e-30	7.10703e-30	GL985062.1	359840	360916	-	912	-	GO:0004298;GO:0005634;GO:0010499;GO:0019773;GO:0034515;GO:0043161	K02725	EC:3.4.25.1	O	sordNOG07039;opiNOG02976	-	18486793	G0RJJ7
TRIREDRAFT_30476	2171.47	1127.81	3215.14	2.85079	1.51136	1.2126e-30	7.39259e-30	GL985063.1	110541	111387	-	714	-	-	-	-	L	sordNOG06770;opiNOG09640	-	18484469	G0RHV4
TRIREDRAFT_23124	4733.71	6937.67	2529.75	0.36464	-1.45546	1.28237e-30	7.81261e-30	GL985078.1	185483	186460	-	834	-	GO:0008073	-	-	SR	sordNOG05690;opiNOG35700	-	18484233	G0RTA7
TRIREDRAFT_123293	2915.86	1533.83	4297.9	2.80207	1.48649	1.31333e-30	7.99582e-30	GL985075.1	68107	72541	+	4435	-	GO:0005524;GO:0016021;GO:0016887;GO:0042626	K05658	EC:7.6.2.2	Q	opiNOG01678;sordNOG10463	-	18483619	G0RRU9
TRIREDRAFT_79568	6462.14	9449.1	3475.17	0.367778	-1.44309	1.51473e-30	9.21571e-30	GL985069.1	441590	443292	-	1646	-	GO:0003977;GO:0006048	K00972	-	M	opiNOG02011;sordNOG12105	-	18489045	G0RNR3
TRIREDRAFT_51212	17299.9	25185.7	9414.13	0.373788	-1.41971	1.58169e-30	9.6166e-30	GL985076.1	401578	402893	-	1005	-	GO:0000027;GO:0003735;GO:0006412;GO:0008097;GO:0022625	K02932	-	J	sorNOG02906;sordNOG07687;opiNOG02321	-	18485365	G0RSJ8
TRIREDRAFT_78042	1730.33	888.262	2572.39	2.89598	1.53405	1.65295e-30	1.0043e-29	GL985064.1	875657	879774	+	1509	-	-	-	-	S	sordNOG11328;opiNOG12826	-	18488838	G0RJR1
TRIREDRAFT_80288	17867.1	26009	9725.15	0.373915	-1.41922	1.87673e-30	1.1395e-29	GL985072.1	758104	759394	+	690	-	GO:0004129;GO:0016021	K02263	-	C	opiNOG33597;sordNOG12771	-	18489154	G0RQ83
TRIREDRAFT_79395	3320.65	4881.06	1760.25	0.360628	-1.47142	1.93116e-30	1.17175e-29	GL985068.1	760660	762955	-	1973	-	GO:0016021;GO:0016491;GO:0071949	K00102	EC:1.1.2.4	C	sordNOG09214	-	18489019	G0RN07
TRIREDRAFT_121593	2588.03	1359.7	3816.37	2.80677	1.48891	1.94819e-30	1.18129e-29	GL985063.1	382365	384421	+	2001	-	GO:0016021	-	-	S	sordNOG09483	-	18483195	G0RI87
TRIREDRAFT_22841	2382.34	3523.49	1241.18	0.352259	-1.50529	1.99287e-30	1.20756e-29	GL985071.1	356635	358749	+	2115	-	GO:0005739;GO:0140053	-	-	S	sordNOG09816	-	18484198	G0RPH7
TRIREDRAFT_120801	2115.83	1100.41	3131.25	2.84553	1.5087	2.15773e-30	1.30657e-29	GL985059.1	1405880	1407842	-	890	-	GO:0003723	-	-	R	opiNOG40984;sordNOG13873	-	18482962	G0RDI7
TRIREDRAFT_110295	1860.12	2759.76	960.475	0.348029	-1.52272	2.19676e-30	1.32932e-29	GL985074.1	550557	551054	+	342	-	GO:0003735;GO:0005840;GO:0006412	K02954	-	J	sordNOG13299	-	18482076	G0RRQ1
TRIREDRAFT_111832	416.975	656.89	177.06	0.269543	-1.89141	2.48202e-30	1.50092e-29	GL985084.1	304276	305290	-	951	-	-	-	-	R	sordNOG06779;sorNOG02930;hypNOG07778	-	18482417	G0RVJ1
TRIREDRAFT_3918	1761.43	907.399	2615.46	2.88237	1.52726	2.58838e-30	1.56419e-29	GL985064.1	515453	516125	-	468	-	-	-	-	S	opiNOG47668;sordNOG13944	-	18484748	G0RJF7
TRIREDRAFT_120583	2245.7	1173.67	3317.73	2.8268	1.49917	2.64656e-30	1.59827e-29	GL985059.1	169382	171149	-	1644	-	-	-	-	R	sordNOG04663	-	18482914	G0RDE5
TRIREDRAFT_123850	12734.6	18538.3	6931	0.373876	-1.41937	2.7139e-30	1.63783e-29	GL985082.1	306422	307426	-	623	-	GO:0003735;GO:0005840;GO:0006414	K02942	-	J	sordNOG14637;opiNOG41537	-	18483750	G0RUV7
TRIREDRAFT_5091	210.754	351.136	70.3723	0.200413	-2.31895	2.77516e-30	1.67367e-29	GL985074.1	294588	295520	-	933	-	GO:0006807	K13566	EC:3.5.1.3	E	sordNOG06327;opiNOG01316	-	18485351	G0RRI1
TRIREDRAFT_21481	1823.86	2936.82	710.909	0.242067	-2.04652	3.05381e-30	1.84049e-29	GL985057.1	1016383	1017812	+	855	-	-	-	-	HE	opiNOG17749;sordNOG05518	-	18483996	G0R9N3
TRIREDRAFT_52763	6335.45	9518.01	3152.88	0.331254	-1.59399	3.14715e-30	1.89547e-29	GL985094.1	21476	21933	+	203	-	GO:0003735;GO:0005840;GO:0006412	K02905	-	J	opiNOG41531	-	18485463	G0RX00
TRIREDRAFT_79010	1493.17	595.139	2391.2	4.01789	2.00644	3.50358e-30	2.10873e-29	GL985067.1	466568	468303	-	1736	-	GO:0006629;GO:0016787	-	-	I	opiNOG14866;sordNOG04301	-	18488966	G0RMI3
TRIREDRAFT_77513	1394.19	707.806	2080.58	2.93947	1.55556	4.1055e-30	2.46936e-29	GL985063.1	422130	424167	+	1956	-	GO:0003677;GO:0005634;GO:0006351;GO:0008270	-	-	SK	opiNOG38348;necNOG08640	-	18488766	G0RIA0
TRIREDRAFT_79109	867.449	420.733	1314.16	3.12351	1.64317	4.49786e-30	2.70353e-29	GL985067.1	724475	726266	-	1591	-	GO:0016021	-	-	SR	sordNOG10209;opiNOG10096	-	18488979	G0RM16
TRIREDRAFT_120747	121.843	29.1112	214.574	7.37084	2.88183	4.59699e-30	2.76127e-29	GL985059.1	1138011	1142710	-	2405	-	GO:0016021	-	-	S	sordNOG12813;sordNOG10245;opiNOG64519	-	18482946	G0RD29
TRIREDRAFT_77661	3212.58	1601.76	4823.39	3.0113	1.59039	5.2313e-30	3.14018e-29	GL985063.1	973969	975912	+	1544	-	-	K20465	-	T	sordNOG10972	-	18488789	G0RI41
TRIREDRAFT_121163	1846.78	2916.4	777.149	0.266475	-1.90793	5.5209e-30	3.3118e-29	GL985061.1	512854	513629	+	700	-	-	-	-	S	sorNOG05673;sordNOG13822	-	18483073	G0RFP5
TRIREDRAFT_120922	3127.17	4590.2	1664.14	0.362541	-1.46378	5.69458e-30	3.41371e-29	GL985060.1	430100	430767	-	517	-	GO:0005623;GO:0045454	K03671	-	O	hypNOG02224;necNOG13273	-	18482997	G0RE73
TRIREDRAFT_120193	812.492	219.364	1405.62	6.4077	2.67981	5.98649e-30	3.5863e-29	GL985057.1	1329945	1330926	-	982	-	GO:0016021	-	-	S	sordNOG15007;opiNOG65363;hypNOG02377	-	18482817	G0R9W9
TRIREDRAFT_121717	38098.3	20943.5	55253.1	2.6382	1.39955	6.33163e-30	3.79053e-29	GL985063.1	1314894	1315775	+	598	-	-	-	-	S	sorNOG04790;hypNOG02223;sordNOG12634;opiNOG25806	-	18483226	G0RIN4
TRIREDRAFT_109201	658.495	1009.35	307.639	0.304789	-1.71412	6.63292e-30	3.96826e-29	GL985070.1	7135	9461	+	1572	-	GO:0016491;GO:0050660	-	-	R	onyNOG06211;opiNOG03344	-	18481825	G0RPH6
TRIREDRAFT_78688	18325.1	10050.3	26600	2.64669	1.40419	6.77084e-30	4.04807e-29	GL985066.1	476191	478642	+	2420	-	GO:0003700;GO:0005634;GO:0043565	K09419	-	K	sordNOG10853	-	18488915	G0RL00
TRIREDRAFT_66111	1079.39	538.648	1620.14	3.00779	1.5887	7.30064e-30	4.36191e-29	GL985072.1	125119	130356	-	4191	-	GO:0005524;GO:0016021;GO:0016887;GO:0042626	-	-	Q	opiNOG55331;opiNOG23846;opiNOG49920	-	18487409	G0RQA8
TRIREDRAFT_75262	745.09	1202.77	287.41	0.238957	-2.06518	7.49156e-30	4.473e-29	GL985058.1	588274	590884	+	2356	-	-	-	-	S	NOG19820;sordNOG06565	-	18488454	G0RBV4
TRIREDRAFT_60000	2388.89	1260.49	3517.29	2.79042	1.48048	7.60161e-30	4.53569e-29	GL985062.1	242538	243357	-	675	-	GO:0000086;GO:0000209;GO:0005634;GO:0005737;GO:0019005;GO:0031146;GO:0042803;GO:0051865;GO:0061630	K02207	EC:2.3.2.23	O	sordNOG12718;opiNOG04674	-	18486557	G0RHN5
TRIREDRAFT_78191	3680.25	5389.63	1970.88	0.365679	-1.45135	8.00451e-30	4.77292e-29	GL985065.1	68206	70294	+	1986	-	GO:0016021	-	-	S	sordNOG05130	-	18488854	G0RKN2
TRIREDRAFT_69863	338.943	540.601	137.285	0.253949	-1.97739	8.09987e-30	4.82657e-29	GL985086.1	18435	20427	+	1659	-	-	K01426	EC:3.5.1.4	J	sordNOG09718	-	18487896	G0RVV3
TRIREDRAFT_111135	236.02	84.0143	388.026	4.61857	2.20745	8.28298e-30	4.93241e-29	GL985079.1	426035	428186	-	1761	-	-	-	-	S	NOG169307;opiNOG65675	-	18482274	G0RTU8
TRIREDRAFT_71399	1042.28	1565.33	519.232	0.331708	-1.59201	8.37503e-30	4.98392e-29	GL985056.1	2395425	2396438	+	932	-	GO:0004553;GO:0005975	-	-	S	opiNOG02207	-	18488097	G0R926
TRIREDRAFT_59919	2021.87	2986.41	1057.32	0.354044	-1.498	8.57643e-30	5.10039e-29	GL985062.1	733754	734561	+	594	-	GO:0003735;GO:0004525;GO:0005762;GO:0006396;GO:0032543	K17437	-	S	opiNOG30784;hypNOG12436;sordNOG12768	-	18486545	G0RH67
TRIREDRAFT_2529	1051.55	1579.95	523.154	0.33112	-1.59457	8.58879e-30	5.10436e-29	GL985058.1	234027	234814	+	297	-	GO:0003735;GO:0006412;GO:0015935	K02950	-	J	sordNOG12573;opiNOG30164	-	18484323	G0RBI6
TRIREDRAFT_53956	257.831	420.207	95.4543	0.22716	-2.13822	8.60294e-30	5.10938e-29	GL985056.1	204121	205257	-	1089	-	GO:0003676;GO:0008168	-	-	TK	sordNOG11632	-	18485628	G0R980
TRIREDRAFT_103517	1070.99	1781.78	360.204	0.20216	-2.30643	8.69734e-30	5.16203e-29	GL985057.1	351385	353439	+	714	-	GO:0016787	K18551	EC:3.1.3.-	R	sordNOG09077;opiNOG13998	-	18480644	G0RAP5
TRIREDRAFT_70383	144.684	39.8209	249.547	6.26674	2.64771	9.35695e-30	5.54985e-29	GL985090.1	71901	73453	+	1497	-	GO:0016620	-	-	C	opiNOG02616;sordNOG07719	-	18487969	G0RWK3
TRIREDRAFT_63269	1915.17	2831.81	998.529	0.352612	-1.50385	9.93035e-30	5.88606e-29	GL985066.1	73531	74727	+	1197	-	GO:0004525;GO:0006396	-	-	J	opiNOG16227;sordNOG10274	-	18487026	G0RLA9
TRIREDRAFT_65292	1103.19	428.21	1778.17	4.15256	2.054	1.00316e-29	5.94215e-29	GL985071.1	737694	739745	+	1878	-	GO:0003824	-	-	I	sordNOG11707	-	18487293	G0RPS8
TRIREDRAFT_109850	1490.07	2215.24	764.894	0.345286	-1.53413	1.00414e-29	5.94405e-29	GL985072.1	590494	593006	+	2454	-	-	-	-	S	opiNOG45981;hypNOG10504	-	18481985	G0RQN8
TRIREDRAFT_122735	1547.01	796.826	2297.19	2.88292	1.52753	1.02057e-29	6.03732e-29	GL985069.1	606079	608200	-	1557	-	GO:0004674;GO:0005524	K08793	EC:2.7.11.1	T	opiNOG10043;sordNOG07678;sordNOG06589	-	18483471	G0RN79
TRIREDRAFT_40519	648.222	231.779	1064.67	4.59346	2.19958	1.03834e-29	6.13841e-29	GL985065.1	110535	111137	+	603	-	-	-	-	S	hypNOG11306;sordNOG14826	-	18484789	G0RKP5
TRIREDRAFT_120415	417.068	178.684	655.452	3.66821	1.87508	1.07561e-29	6.3545e-29	GL985058.1	967620	969210	+	1087	-	GO:0016021	-	-	C	opiNOG23134;sordNOG11485;hypNOG00333	-	18482873	G0RC57
TRIREDRAFT_64308	884.152	1335.21	433.095	0.324365	-1.62431	1.21596e-29	7.17896e-29	GL985068.1	603633	605005	-	1281	-	GO:0001401	K17714	-	SU	opiNOG78039;sordNOG12888	-	18487151	G0RMX5
TRIREDRAFT_110862	91.3018	178.259	4.34446	0.0243716	-5.35866	1.28823e-29	7.60066e-29	GL985077.1	537793	539175	+	1251	-	-	-	-	-	-	-	18482207	G0RT44
TRIREDRAFT_121251	9194.88	16375	2014.79	0.123041	-3.02279	1.53712e-29	9.06313e-29	GL985061.1	1203073	1205838	-	2661	-	-	-	-	SR	sordNOG04223;sordNOG12412	-	18483101	G0RGD8
TRIREDRAFT_111361	656.999	309.867	1004.13	3.24052	1.69622	1.54272e-29	9.09018e-29	GL985081.1	153010	153656	+	558	-	GO:0016021	-	-	S	opiNOG35337	-	18482314	G0RUD4
TRIREDRAFT_66438	2840.05	1514.64	4165.47	2.75013	1.4595	1.60992e-29	9.47992e-29	GL985073.1	368303	369445	-	1143	-	GO:0016021	-	-	S	opiNOG38096;sordNOG11064	-	18487453	G0RR06
TRIREDRAFT_50039	5567.82	8914.79	2220.85	0.24912	-2.00509	1.61722e-29	9.5167e-29	GL985070.1	701530	702666	-	911	-	GO:0001302;GO:0001320;GO:0004784;GO:0005759;GO:0030145	K04564	EC:1.15.1.1	P	sordNOG10933;opiNOG04772	-	18485299	G0RP30
TRIREDRAFT_65286	206.672	70.3355	343.008	4.87674	2.28592	1.70151e-29	1.00061e-28	GL985071.1	292857	294300	+	1197	-	GO:0000742;GO:0048288	-	-	S	opiNOG47326;sordNOG09549;opiNOG37211	-	18487291	G0RQ26
TRIREDRAFT_58201	3120.53	4568.85	1672.21	0.366001	-1.45008	1.72505e-29	1.01379e-28	GL985059.1	805435	806369	-	675	-	GO:0008137;GO:0046872;GO:0048038;GO:0051539	K03940	-	C	sorNOG03122;opiNOG01403;sordNOG06535	-	18484697	G0RCU3
TRIREDRAFT_3739	53.9723	3.6565	104.288	28.5213	4.83397	1.72891e-29	1.01539e-28	GL985063.1	634452	636113	-	1662	-	GO:0004553;GO:0005975	K01198	EC:3.2.1.37	G	COG3507;sordNOG04437;sorNOG01012	-	18486253	G0RIU2
TRIREDRAFT_121686	8756.74	12911.2	4602.3	0.356459	-1.48819	1.81804e-29	1.06704e-28	GL985063.1	1076192	1078532	+	2105	-	GO:0004372;GO:0005737;GO:0008168;GO:0019264;GO:0030170;GO:0035999	K00600	EC:2.1.2.1	E	opiNOG00917;sorNOG02025;sordNOG11860	-	18483221	G0RIC1
TRIREDRAFT_103756	4447.59	6486.62	2408.56	0.371312	-1.4293	1.84383e-29	1.08147e-28	GL985057.1	1141153	1144572	-	3225	-	GO:0004176;GO:0004252;GO:0005524;GO:0005759;GO:0006515;GO:0034599;GO:0043565;GO:0051131;GO:0070407	K08675	EC:3.4.21.53	O	sordNOG07698	-	18480680	G0R9R2
TRIREDRAFT_81593	1587.27	823.614	2350.92	2.8544	1.51319	1.93473e-29	1.13405e-28	GL985081.1	60467	62332	+	1542	-	GO:0005887;GO:0055085	-	-	G	hypNOG08562;opiNOG21054	-	18489346	G0RUB0
TRIREDRAFT_120540	18387	26616.4	10157.7	0.381631	-1.38975	1.98781e-29	1.1644e-28	GL985059.1	9871	10670	+	647	-	GO:0003735;GO:0006412;GO:0015935	K02973	-	J	sordNOG07290	-	18482903	G0RD38
TRIREDRAFT_4152	2616.36	3837.97	1394.74	0.363406	-1.46034	2.08346e-29	1.21963e-28	GL985065.1	966617	970270	+	1593	-	GO:0003922;GO:0005524;GO:0006541;GO:0016462	K01951	EC:6.3.5.2	F	sordNOG05129;opiNOG00441;COG0518	-	18484833	G0RK37
TRIREDRAFT_53728	7905.19	11477.8	4332.58	0.377474	-1.40555	2.22221e-29	1.30001e-28	GL985056.1	605390	606639	+	870	-	GO:0000287;GO:0004427;GO:0005737;GO:0006796	K01507	EC:3.6.1.1	C	sordNOG05735;opiNOG02492	-	18485597	G0R715
TRIREDRAFT_105504	2776.53	1483.55	4069.51	2.74309	1.4558	2.37509e-29	1.38854e-28	GL985060.1	911545	913325	-	1698	-	GO:0000329;GO:0004035;GO:0006470;GO:0016021;GO:0046496;GO:0047386	-	-	P	sordNOG06314	-	-	-
TRIREDRAFT_121904	11571.3	16764.4	6378.25	0.380464	-1.39417	2.97468e-29	1.73794e-28	GL985064.1	1020741	1022510	-	967	-	GO:0000463;GO:0003735;GO:0022625	K02937	-	J	sordNOG11103;opiNOG01352;sordNOG07600	-	18483274	G0RJV2
TRIREDRAFT_102744	1432.08	2126.69	737.467	0.346768	-1.52796	3.04532e-29	1.77806e-28	GL985056.1	1448220	1450046	-	1584	-	GO:0000162;GO:0004049	K01657	EC:4.1.3.27	E	opiNOG00659;sordNOG07371	-	18480458	G0R856
TRIREDRAFT_107524	235.401	385.993	84.8079	0.219714	-2.1863	3.34401e-29	1.95118e-28	GL985064.1	1002539	1003801	+	1104	-	-	-	-	S	hypNOG13597	-	18481484	G0RJU4
TRIREDRAFT_123255	2733.47	1463.71	4003.23	2.73498	1.45153	3.52965e-29	2.05816e-28	GL985074.1	430579	432686	-	1942	-	GO:0009166;GO:0016787	-	-	F	sordNOG04411;opiNOG03776	-	18483605	G0RRL3
TRIREDRAFT_56376	554.094	255.234	852.953	3.34185	1.74065	3.6029e-29	2.09951e-28	GL985058.1	1281120	1284503	+	3108	-	-	-	-	S	opiNOG22253;sordNOG09446	-	18485989	G0RCE2
TRIREDRAFT_72859	10981.4	15911	6051.72	0.380348	-1.39461	3.61789e-29	2.10687e-28	GL985059.1	453827	454602	-	481	-	-	-	-	S	sordNOG13763;hypNOG02364	-	18488167	G0RDQ9
TRIREDRAFT_108201	306.261	118.526	493.996	4.16781	2.05929	3.64745e-29	2.12271e-28	GL985066.1	558713	559835	+	909	-	GO:0016491	-	-	Q	sordNOG05817;sordNOG10832	-	18481613	G0RL18
TRIREDRAFT_61517	925.031	458.996	1391.07	3.03067	1.59964	3.72424e-29	2.166e-28	GL985064.1	699583	701085	+	1326	-	-	-	-	S	sordNOG09460	-	18486784	G0RJL5
TRIREDRAFT_21658	16216.8	23444.8	8988.73	0.3834	-1.38308	4.29741e-29	2.49773e-28	GL985058.1	1439034	1440499	+	949	-	GO:0003735;GO:0005840;GO:0006412	K02934	-	J	sordNOG08135	-	18484020	G0RCI7
TRIREDRAFT_81110	22921.7	12737.1	33106.4	2.59921	1.37807	5.03249e-29	2.92308e-28	GL985077.1	391585	398762	+	6995	-	GO:0003989;GO:0005524;GO:0006633;GO:0046872	K11262	-	I	sordNOG09118	-	18489283	G0RT06
TRIREDRAFT_106625	60.9729	6.02851	115.917	19.2282	4.26515	5.4547e-29	3.16627e-28	GL985062.1	1157944	1160955	+	2760	-	-	-	-	KRB	pleNOG01833;sordNOG09056	-	18481310	G0RGX2
TRIREDRAFT_23420	5593.65	8782.03	2405.28	0.273887	-1.86835	5.53898e-29	3.21311e-28	GL985091.1	67700	68863	-	1091	-	GO:0016020	K17080	-	O	sordNOG04772	-	18484281	G0RWP5
TRIREDRAFT_60635	91.1896	2.36404	180.015	76.1471	6.25072	5.76492e-29	3.34201e-28	GL985063.1	606294	608870	-	2460	-	GO:0016787;GO:0030246	-	-	R	sordNOG09963;sorNOG03144	-	18486656	G0RIK4
TRIREDRAFT_56117	187.802	61.9085	313.695	5.06708	2.34116	6.35418e-29	3.68124e-28	GL985057.1	1401978	1403123	-	984	-	-	K15918	EC:2.7.1.31	R	sordNOG07832;sordNOG09917	-	18485949	G0R9Y7
TRIREDRAFT_75116	3560.14	5191.76	1928.52	0.371459	-1.42873	6.69949e-29	3.87879e-28	GL985057.1	1986907	1988020	+	1031	-	GO:0006633;GO:0016021;GO:0102336;GO:0102337;GO:0102338;GO:0102756	K10246	EC:2.3.1.199	I	sorNOG04106;opiNOG04922	-	18488430	G0RAF2
TRIREDRAFT_120733	1805.64	2661.16	950.121	0.357032	-1.48587	6.71418e-29	3.88479e-28	GL985059.1	1041936	1042654	-	594	-	GO:0005758;GO:0046872;GO:0072321	K17781	-	U	opiNOG41508;sordNOG14550	-	18482944	G0RD04
TRIREDRAFT_21817	1138.44	581.357	1695.52	2.91649	1.54423	8.20601e-29	4.74489e-28	GL985059.1	1390621	1392586	-	1323	-	-	-	-	S	sordNOG08862	-	18484044	G0RDI4
TRIREDRAFT_121065	370.115	157.662	582.567	3.69503	1.88559	9.89331e-29	5.71684e-28	GL985060.1	1356387	1357896	+	1371	-	-	-	-	S	hypNOG03790;hypNOG13202;necNOG09671;sordNOG15155	-	18483042	G0RFI0
TRIREDRAFT_66647	979.147	491.887	1466.41	2.98118	1.57589	1.06303e-28	6.13878e-28	GL985074.1	126119	126883	+	765	-	GO:0016787	-	-	SR	opiNOG17654;opiNOG31601	-	18487481	G0RRD2
TRIREDRAFT_70800	74.6762	10.8905	138.462	12.714	3.66835	1.09683e-28	6.3299e-28	GL985096.1	5779	7899	+	1923	-	GO:0004222;GO:0005615;GO:0008270	K01417	EC:3.4.24.-	O	sordNOG09986;opiNOG05376	-	18488005	G0RX52
TRIREDRAFT_74258	3633.56	5481.69	1785.43	0.325709	-1.61835	1.113e-28	6.41906e-28	GL985056.1	2657706	2659918	+	1971	-	GO:0000287;GO:0003723;GO:0004826;GO:0005524;GO:0005737;GO:0006432	K01890	EC:6.1.1.20	J	sordNOG06053	-	18488317	G0R9F0
TRIREDRAFT_22252	3154.67	1712.96	4596.39	2.6833	1.42401	1.16144e-28	6.69211e-28	GL985063.1	1122812	1126390	-	2998	-	GO:0004571;GO:0005509;GO:0008152;GO:0016020	K01230	EC:3.2.1.113	G	sordNOG04420	-	18484102	G0RID6
TRIREDRAFT_111033	2823.9	4123.85	1523.95	0.369546	-1.43617	1.16183e-28	6.69211e-28	GL985079.1	67660	69109	-	660	-	GO:0006120	K03952	-	C	sordNOG04313	-	18482245	G0RTL1
TRIREDRAFT_55245	1465.56	765.584	2165.54	2.82861	1.50009	1.17462e-28	6.76142e-28	GL985057.1	519371	520324	-	954	-	GO:0004747;GO:0005524;GO:0005634;GO:0005737;GO:0019303;GO:0046872	K00852	EC:2.7.1.15	G	sordNOG09459;opiNOG06510	-	18485817	G0RAT1
TRIREDRAFT_123888	1471.39	384.31	2558.47	6.65733	2.73494	1.20668e-28	6.94149e-28	GL985083.1	103532	105525	+	1558	-	GO:0016491	-	-	S	opiNOG23509;hypNOG06650;opiNOG60613;sordNOG09117	-	18483756	G0RV05
TRIREDRAFT_62389	2893.47	4223.03	1563.92	0.37033	-1.43312	1.22941e-28	7.06771e-28	GL985065.1	1035415	1036127	-	357	-	GO:0016021	-	-	DC	sordNOG13419	-	18486913	G0RK62
TRIREDRAFT_111502	2262.12	3312.72	1211.53	0.36572	-1.45119	1.27202e-28	7.30802e-28	GL985082.1	174471	174925	-	261	-	GO:0005739;GO:0008137	K03963	-	C	opiNOG38665	-	18482346	G0RUR7
TRIREDRAFT_31976	2668.33	3899.75	1436.92	0.368464	-1.44041	1.38641e-28	7.96011e-28	GL985071.1	315414	316352	-	642	-	GO:0003735;GO:0005840;GO:0006412;GO:0019843	K02933	-	J	sordNOG06890;opiNOG13537	-	18484509	G0RQ34
TRIREDRAFT_47055	4843.53	2658.34	7028.71	2.64402	1.40273	1.44619e-28	8.298e-28	GL985061.1	1272004	1273813	-	1371	-	GO:0003924;GO:0005525;GO:0007264	K04392	-	R	COG1100;sordNOG11560	-	18485126	G0RGF4
TRIREDRAFT_60517	59.1361	5.60072	112.671	20.1173	4.33037	1.54075e-28	8.83493e-28	GL985062.1	1091393	1092282	+	822	-	-	-	-	QC	NOG02207;sordNOG10384	-	18486637	G0RGU7
TRIREDRAFT_53554	2064.13	3025.89	1102.38	0.364317	-1.45673	1.56684e-28	8.97881e-28	GL985056.1	3406181	3406932	-	606	-	GO:0004298;GO:0005634;GO:0005789;GO:0010499;GO:0019774;GO:0043161;GO:0061133	K02734	EC:3.4.25.1	O	COG0638;sordNOG06093	-	18485564	G0R7J0
TRIREDRAFT_67931	978.636	1472.77	484.502	0.328973	-1.60396	1.56963e-28	8.98905e-28	GL985078.1	51728	52498	-	771	-	GO:0016021	-	-	SR	hypNOG03512;sordNOG09334	-	18487648	G0RT65
TRIREDRAFT_108645	424.491	187.325	661.657	3.53213	1.82054	1.62679e-28	9.3105e-28	GL985067.1	975171	977927	-	2757	-	-	-	-	S	sordNOG05397;opiNOG42222	-	18481717	G0RMD6
TRIREDRAFT_43884	3473.1	5054.31	1891.89	0.374312	-1.41769	1.64382e-28	9.40196e-28	GL985056.1	1054015	1054770	-	634	-	-	K03939	-	C	sordNOG12822;opiNOG34174	-	18484947	G0R7P3
TRIREDRAFT_107784	9839	14203.5	5474.49	0.385432	-1.37545	1.74138e-28	9.95358e-28	GL985065.1	520602	521261	+	531	-	GO:0003735;GO:0005840;GO:0006412	K02882	-	J	sordNOG10579;opiNOG00451	-	18481526	G0RKA8
TRIREDRAFT_121837	16909.9	24377.5	9442.35	0.387338	-1.36833	1.76233e-28	1.00622e-27	GL985064.1	678985	680156	+	924	-	GO:0003723;GO:0003735;GO:0006407;GO:0006412;GO:0022627	K02989	-	J	sordNOG09877;opiNOG03415	-	18483257	G0RJL0
TRIREDRAFT_4308	5812.61	8414.53	3210.7	0.381566	-1.39	1.76262e-28	1.00622e-27	GL985066.1	967290	970089	+	2655	-	GO:0004177;GO:0008237;GO:0008270	-	-	OE	sordNOG07497	-	18484904	G0RLH3
TRIREDRAFT_109211	429.652	122.406	736.898	6.02012	2.58979	1.79968e-28	1.02672e-27	GL985070.1	41375	43162	-	1449	-	GO:0005887;GO:0055085	-	-	RG	opiNOG12729;sordNOG04002	-	18481827	G0RNW5
TRIREDRAFT_77138	3148.06	4850.31	1445.82	0.298088	-1.74619	1.9406e-28	1.10641e-27	GL985062.1	630829	631593	-	552	-	GO:0016021	-	-	S	sordNOG12957;opiNOG35960	-	18488714	G0RH38
TRIREDRAFT_123508	1673.93	882.96	2464.9	2.79163	1.48111	2.04885e-28	1.16739e-27	GL985078.1	3021	4059	-	731	-	-	-	-	S	hypNOG01847	-	18483656	G0RT46
TRIREDRAFT_42053	282.051	494.939	69.1638	0.139742	-2.83916	2.0864e-28	1.18803e-27	GL985081.1	54525	55151	+	561	-	GO:0016021	K13348	-	S	opiNOG31106;opiNOG56357;hypNOG05111	-	18484861	G0RUA8
TRIREDRAFT_61570	1247.47	1850.03	644.921	0.348601	-1.52035	2.10853e-28	1.19987e-27	GL985064.1	648233	649313	+	954	-	-	K12601	-	R	opiNOG01988;sordNOG09073	-	18486797	G0RJJ6
TRIREDRAFT_110655	392.553	615.013	170.093	0.276568	-1.85429	2.19172e-28	1.24642e-27	GL985076.1	435560	437221	-	1662	-	-	-	-	R	sordNOG09170	-	18482151	G0RSK8
TRIREDRAFT_70600	35.6227	0	71.2453	Inf	Inf	2.21585e-28	1.25934e-27	GL985093.1	51156	53159	+	1644	-	GO:0004096;GO:0006979;GO:0020037;GO:0046872	K03781	EC:1.11.1.6	P	sorNOG07611;sordNOG09531;pleNOG04311	-	18487992	G0RWX3
TRIREDRAFT_63006	1141.39	1696.96	585.823	0.345218	-1.53442	2.25834e-28	1.28268e-27	GL985066.1	60886	61974	+	894	-	GO:0006021;GO:0008934;GO:0046854;GO:0046855;GO:0046872;GO:0052832;GO:0052833	K01092	EC:3.1.3.25	G	opiNOG06959;sordNOG10014	-	18486997	G0RLA5
TRIREDRAFT_108005	446.688	734.33	159.046	0.216586	-2.20699	2.30823e-28	1.31019e-27	GL985065.1	1086173	1086573	+	318	-	-	-	-	S	necNOG13232;opiNOG46998;NOG108145	-	18481574	G0RK81
TRIREDRAFT_107197	476.264	215.858	736.67	3.41275	1.77094	2.33275e-28	1.32327e-27	GL985063.1	1406187	1407131	+	720	-	-	-	-	S	necNOG14107	-	18481417	G0RIR2
TRIREDRAFT_105196	442.242	198.109	686.375	3.46464	1.7927	2.36064e-28	1.33825e-27	GL985059.1	1768811	1769405	-	525	-	-	-	-	S	NOG150539;sordNOG14054;opiNOG44965	-	18480979	G0RE44
TRIREDRAFT_21836	9458.91	14337.7	4580.13	0.319447	-1.64635	2.65684e-28	1.50521e-27	GL985059.1	1591750	1593946	+	1866	-	GO:0000287;GO:0005975;GO:0016868	K01835	EC:5.4.2.2	G	opiNOG03646	-	18484046	G0RDU0
TRIREDRAFT_105911	1003.12	1620.42	385.819	0.238098	-2.07037	2.70271e-28	1.53023e-27	GL985061.1	419417	420187	-	771	-	GO:0016021	-	-	S	sordNOG13979;opiNOG59610	-	18481141	G0RFM6
TRIREDRAFT_22830	199.612	330.54	68.6847	0.207796	-2.26676	2.73761e-28	1.54901e-27	GL985071.1	188381	189965	+	795	-	-	K00799	EC:2.5.1.18	O	opiNOG24579;COG0625	-	18484195	G0RPZ7
TRIREDRAFT_21606	3775.83	5482.78	2068.88	0.377342	-1.40606	2.79672e-28	1.58146e-27	GL985058.1	784956	785604	-	519	-	GO:0005739;GO:0008137;GO:0016021	K03964	-	C	sordNOG12355	-	18484011	G0RC02
TRIREDRAFT_123202	19226.5	27667.9	10785.2	0.38981	-1.35916	2.90497e-28	1.64164e-27	GL985074.1	77441	78271	-	614	-	GO:0003735;GO:0005840;GO:0006414	K02943	-	J	sordNOG14383;sordNOG14780;sorNOG08293	-	18483588	G0RRC1
TRIREDRAFT_110878	202.61	70.7917	334.428	4.72411	2.24004	2.9111e-28	1.64407e-27	GL985078.1	40113	40453	-	227	-	-	-	-	-	-	-	18482211	G0RT60
TRIREDRAFT_107137	119.299	25.3682	213.229	8.40537	3.07131	2.91706e-28	1.6464e-27	GL985063.1	1233106	1233882	-	777	-	GO:0005506;GO:0008610;GO:0016491	-	-	I	opiNOG11541;sordNOG06637	-	18481404	G0RIL5
TRIREDRAFT_47136	2037.27	3234.26	840.279	0.259806	-1.94449	3.36324e-28	1.89703e-27	GL985062.1	172956	173763	-	641	-	GO:0004602;GO:0006979	K00432	EC:1.11.1.9	O	sordNOG10015;opiNOG25576;sorNOG05132	-	18485133	G0RHF8
TRIREDRAFT_57370	889.375	205.381	1573.37	7.66075	2.93749	3.58238e-28	2.01936e-27	GL985059.1	1153489	1155423	-	1761	-	GO:0003824	-	-	I	sordNOG05150;opiNOG19651	-	18486131	G0RD33
TRIREDRAFT_43814	11255.3	16215.2	6295.28	0.388232	-1.36501	3.64916e-28	2.05571e-27	GL985056.1	810935	811762	+	410	-	GO:0003735;GO:0005840;GO:0006412	K02921	-	J	sordNOG14000	-	18484942	G0R7C9
TRIREDRAFT_70943	1749.87	809.124	2690.63	3.32536	1.73351	3.74151e-28	2.10642e-27	GL985100.1	29945	33711	-	3513	-	GO:0000155;GO:0016021	K11231	EC:2.7.13.3	T	sorNOG04435;sordNOG06554	-	18488039	G0RXE5
TRIREDRAFT_66608	1932.6	1032.17	2833.04	2.74475	1.45667	3.81362e-28	2.14567e-27	GL985074.1	242613	245447	+	2733	-	GO:0008236;GO:0016021	K01282	EC:3.4.14.-	O	sordNOG06856	-	18487476	G0RRG3
TRIREDRAFT_124010	30112.7	43288.6	16936.7	0.391251	-1.35383	3.88545e-28	2.18472e-27	GL985085.1	159683	161680	-	1348	-	GO:0003735;GO:0006412;GO:0015934	K02872	-	J	opiNOG02510;sorNOG02335;sordNOG10556	-	18483789	G0RVS5
TRIREDRAFT_65191	50.6863	3.33936	98.0332	29.3568	4.87562	4.02767e-28	2.26326e-27	GL985070.1	25282	27143	+	1602	-	GO:0016021;GO:0022857	K08141	-	R	sordNOG06329;sorNOG07381;opiNOG03795	-	18487280	G0RNV9
TRIREDRAFT_25739	510.522	235.955	785.089	3.32728	1.73434	4.05571e-28	2.27759e-27	GL985059.1	1736377	1738758	+	2199	-	GO:0016021;GO:0046873	K16073	-	P	sordNOG09402	-	18484331	G0RE33
TRIREDRAFT_120781	17330.1	24926.4	9733.89	0.390506	-1.35658	4.33744e-28	2.43428e-27	GL985059.1	1308954	1310609	-	975	-	GO:0003735;GO:0005840;GO:0006412	K02991	-	J	sordNOG08192;opiNOG04145	-	18482955	G0RDA0
TRIREDRAFT_69663	604.741	920.687	288.795	0.313674	-1.67266	4.53622e-28	2.54426e-27	GL985084.1	354576	355559	+	984	-	-	-	-	R	opiNOG17102	-	18487863	G0RVK8
TRIREDRAFT_79085	3203.13	1753.37	4652.88	2.65368	1.40799	4.60544e-28	2.58147e-27	GL985067.1	671452	674616	-	3093	-	GO:0016021	-	-	SR	sordNOG05844;opiNOG02803	-	18488975	G0RLW5
TRIREDRAFT_76700	1379.04	2035.68	722.407	0.354872	-1.49463	4.83088e-28	2.70614e-27	GL985061.1	362976	365212	-	1877	-	GO:0016021;GO:0016787	-	-	SRG	opiNOG10703;COG5309;sordNOG06889	-	18488651	G0RFL5
TRIREDRAFT_5387	2864.47	4166.74	1562.19	0.37492	-1.41534	4.92256e-28	2.75577e-27	GL985078.1	109676	110866	+	789	-	GO:0016491;GO:0046872;GO:0051537	K03943	-	C	sorNOG01520;sordNOG09114;sordNOG07315	-	18485616	G0RT86
TRIREDRAFT_4475	855.43	1281.56	429.303	0.334985	-1.57783	5.17009e-28	2.89254e-27	GL985067.1	979768	981070	-	984	-	-	-	-	IGE	opiNOG03208;sordNOG05052	-	18484999	G0RMD7
TRIREDRAFT_45912	8885.88	12831.2	4940.54	0.385041	-1.37692	5.27652e-28	2.95025e-27	GL985059.1	468162	469135	-	660	-	GO:0003735;GO:0005840;GO:0006412	K02920	-	J	sordNOG13985;opiNOG33120	-	18485065	G0RDR4
TRIREDRAFT_121766	11722.3	16865.7	6578.96	0.390079	-1.35816	5.56684e-28	3.11063e-27	GL985064.1	254006	255807	-	1306	-	GO:0003723;GO:0016021	K13199	-	SR	sordNOG12178;opiNOG80700;opiNOG36137	-	18483239	G0RJ94
TRIREDRAFT_77281	2835.02	1544.14	4125.91	2.67199	1.41791	5.78629e-28	3.23125e-27	GL985062.1	1198099	1200920	+	2283	-	-	K08332	-	U	opiNOG03916;sordNOG07665	-	18488733	G0RGY3
TRIREDRAFT_78650	5166.04	7471.33	2860.74	0.382896	-1.38498	5.83454e-28	3.25617e-27	GL985066.1	330242	334075	+	3591	-	GO:0003677;GO:0005634;GO:0006355	-	-	K	sordNOG06086;opiNOG16907	-	18488909	G0RLN2
TRIREDRAFT_56448	45.2254	1.95683	88.4939	45.2231	5.49899	6.4947e-28	3.62234e-27	GL985058.1	1800342	1801714	+	1131	-	GO:0005975;GO:0008061;GO:0016787	-	-	G	opiNOG21698;opiNOG50876;sordNOG06436	-	18486004	G0RBA1
TRIREDRAFT_63868	195.564	53.7306	337.397	6.27942	2.65063	9.10905e-28	5.07731e-27	GL985067.1	624503	624706	-	204	-	-	-	-	SL	sordNOG15009;sorNOG06166;opiNOG47363	-	18487094	G0RLV9
TRIREDRAFT_44943	1377.14	724.402	2029.88	2.80214	1.48653	9.11838e-28	5.07935e-27	GL985057.1	1105125	1106871	-	1747	-	GO:0016021	-	-	S	NOG110629;sordNOG08142	-	18485011	G0R9Q4
TRIREDRAFT_75385	1677.36	895.722	2459.01	2.74528	1.45695	9.52276e-28	5.30132e-27	GL985058.1	1063114	1065270	+	2089	-	GO:0005887;GO:0015079	-	-	S	opiNOG19103	-	18488473	G0RC80
TRIREDRAFT_54086	523.322	803.965	242.679	0.301852	-1.72809	9.69578e-28	5.39429e-27	GL985056.1	587950	589192	-	831	-	GO:0016491	K17742	EC:1.1.1.289	Q	opiNOG12282	-	18485647	G0R709
TRIREDRAFT_81720	1618.87	860.643	2377.1	2.762	1.46571	1.01347e-27	5.63497e-27	GL985082.1	110162	111860	+	1627	-	GO:0004672;GO:0005524	K02208	-	K	sordNOG05887	-	18489367	G0RUP2
TRIREDRAFT_56559	1194.8	1816.92	572.678	0.315192	-1.6657	1.03025e-27	5.72472e-27	GL985058.1	1380621	1381350	-	600	-	-	K17435	-	S	sordNOG12839	-	18486018	G0RCG8
TRIREDRAFT_110382	125.777	33.6063	217.948	6.48532	2.69718	1.05981e-27	5.88533e-27	GL985075.1	151962	152750	+	789	-	GO:0016021	-	-	S	opiNOG67866;sordNOG13571	-	18482096	G0RRW4
TRIREDRAFT_82385	4363.56	6307.16	2419.96	0.383685	-1.38201	1.15068e-27	6.38601e-27	GL985091.1	85118	87368	-	2192	-	GO:0004825;GO:0005524;GO:0006431	K01874	EC:6.1.1.10	J	opiNOG07142	-	18489457	G0RWQ3
TRIREDRAFT_54227	276.534	490.507	62.5609	0.127543	-2.97094	1.22349e-27	6.78589e-27	GL985056.1	2776507	2777618	+	1047	-	-	-	-	Q	opiNOG26431	-	18485666	G0R9J1
TRIREDRAFT_76540	995.58	511.015	1480.15	2.89648	1.5343	1.24427e-27	6.89687e-27	GL985060.1	1335545	1340009	-	4332	-	-	-	-	U	sordNOG09667	-	18488630	G0RFH5
TRIREDRAFT_75890	4294.77	6204.12	2385.42	0.38449	-1.37898	1.28568e-27	7.12201e-27	GL985059.1	781628	784881	-	2853	-	GO:0004329;GO:0004488;GO:0005524	K00288	-	H	opiNOG00979;sordNOG07172	-	18488540	G0RCT6
TRIREDRAFT_111778	193.69	67.1664	320.214	4.76748	2.25323	1.31186e-27	7.26256e-27	GL985084.1	136572	138322	-	1182	-	-	-	-	S	sorNOG08317;sordNOG14533	-	18482405	G0RVE4
TRIREDRAFT_65360	459.712	210.458	708.966	3.36868	1.75218	1.34342e-27	7.43273e-27	GL985071.1	290290	291872	+	1530	-	GO:0004497;GO:0005506;GO:0016021;GO:0016705;GO:0020037	-	-	Q	opiNOG16262;sordNOG12481;opiNOG16034	-	18487299	G0RQ25
TRIREDRAFT_65625	2226.75	3243.36	1210.15	0.373116	-1.4223	1.41539e-27	7.82608e-27	GL985071.1	662107	662466	-	246	-	-	-	-	S	euNOG49184;sordNOG14045	-	18487333	G0RPQ2
TRIREDRAFT_61765	1266.85	664.599	1869.11	2.81239	1.4918	1.45751e-27	8.05402e-27	GL985064.1	1081622	1083282	-	1311	-	GO:0004177;GO:0030145	K14213	EC:3.4.13.9	R	opiNOG11277;sordNOG06229	-	18486819	G0RJX1
TRIREDRAFT_46958	143197	204965	81429.1	0.397283	-1.33176	1.47225e-27	8.13045e-27	GL985061.1	764788	767286	-	1773	-	GO:0003746;GO:0003924;GO:0005525	K03231	-	J	sordNOG07759;opiNOG01650	-	18485122	G0RFZ5
TRIREDRAFT_75769	6833.24	9835.88	3830.6	0.389451	-1.36048	1.528e-27	8.43315e-27	GL985059.1	393661	395884	-	1690	-	GO:0004345;GO:0006006;GO:0009051;GO:0042542;GO:0050661	K00036	-	G	sorNOG02769;sordNOG04457;opiNOG06309	-	18488529	G0RDP7
TRIREDRAFT_120751	7639.02	10987.7	4290.3	0.390462	-1.35675	1.56815e-27	8.64939e-27	GL985059.1	1151203	1152225	-	723	-	-	-	-	S	opiNOG29559;hypNOG01148;sordNOG12316	-	18482948	G0RD32
TRIREDRAFT_121156	353.3	152.291	554.308	3.6398	1.86386	1.62067e-27	8.93359e-27	GL985061.1	433226	435289	-	2064	-	GO:0005507;GO:0008131;GO:0009308;GO:0048038	K00276	EC:1.4.3.21	Q	opiNOG00535	-	18483071	G0RFN0
TRIREDRAFT_40074	404.497	628.809	180.184	0.286549	-1.80315	1.64894e-27	9.08383e-27	GL985073.1	268217	269041	+	825	-	GO:0005975;GO:0016791	K01100	EC:3.1.3.37	G	pleNOG07515;sordNOG08706;COG0158	-	18484774	G0RQY7
TRIREDRAFT_54686	974.814	1449.92	499.705	0.344642	-1.53683	1.72315e-27	9.48682e-27	GL985056.1	1500478	1500978	+	501	-	GO:0003735;GO:0005739	K17440	-	S	sordNOG14087;hypNOG01965	-	18485739	G0R871
TRIREDRAFT_103009	4640.51	285.621	8995.4	31.4943	4.97702	1.75304e-27	9.64549e-27	GL985056.1	2339829	2340465	+	249	-	-	-	-	-	-	-	18480526	G0R906
TRIREDRAFT_106640	497.004	761.872	232.136	0.304691	-1.71458	1.82178e-27	1.00175e-26	GL985062.1	1202372	1203195	+	824	-	GO:0003743	K02520	-	SJ	sordNOG14816;opiNOG42355	-	18481314	G0RGY5
TRIREDRAFT_2776	369.911	587.163	152.66	0.259995	-1.94344	1.85753e-27	1.02079e-26	GL985059.1	73395	74067	-	390	-	GO:0005739;GO:0034553	-	-	S	opiNOG34133;sordNOG13330;sordNOG15634	-	18484396	G0RDB5
TRIREDRAFT_120911	826.789	1236.12	417.46	0.337718	-1.56611	2.05072e-27	1.12626e-26	GL985060.1	339525	340781	+	1056	-	GO:0016491	K18107	EC:1.1.1.372	CR	opiNOG01590;COG0656	-	18482992	G0RFB4
TRIREDRAFT_53731	761.587	1143.25	379.919	0.332313	-1.58938	2.13992e-27	1.17453e-26	GL985056.1	417719	418942	+	1224	-	GO:0004553;GO:0005975	K01179	EC:3.2.1.4	R	sordNOG07942	-	18485598	G0R6R0
TRIREDRAFT_70703	753.992	1132.22	375.764	0.331882	-1.59126	2.16038e-27	1.18504e-26	GL985094.1	27804	28554	+	597	-	GO:0008444;GO:0008654;GO:0016021	K08744	EC:2.7.8.41	I	opiNOG11596;sordNOG07106	-	18487999	G0RX03
TRIREDRAFT_81591	702.595	347.058	1058.13	3.04887	1.60827	2.23228e-27	1.22373e-26	GL985081.1	49214	51348	+	2135	-	-	-	-	S	NOG145274;sordNOG10224	-	18489345	G0RUA6
TRIREDRAFT_79396	1695.24	2482.08	908.396	0.365982	-1.45015	2.24572e-27	1.23035e-26	GL985068.1	794479	796268	+	1557	-	GO:0016021;GO:0016740	-	-	S	sordNOG08234	-	18489020	G0RN11
TRIREDRAFT_120012	12712	18237.1	7186.9	0.394082	-1.34343	2.27824e-27	1.2474e-26	GL985057.1	202964	204358	-	806	-	GO:0005840	K02896	-	J	opiNOG29791;sordNOG04379;sorNOG07747	-	18482771	G0RAK8
TRIREDRAFT_72632	176.188	50.7377	301.638	5.94504	2.57169	2.38242e-27	1.30365e-26	GL985058.1	923100	925100	+	1658	-	GO:0005975;GO:0052692	K07407	EC:3.2.1.22	G	opiNOG15990;sordNOG04784	-	18488157	G0RC44
TRIREDRAFT_122956	17201.7	24638.6	9764.67	0.396315	-1.33528	2.46246e-27	1.34662e-26	GL985071.1	694228	695356	+	810	-	GO:0003735;GO:0005840;GO:0006412	K02978	-	J	opiNOG37718	-	18483523	G0RPR2
TRIREDRAFT_22945	3248.69	1793.3	4704.07	2.62313	1.39129	2.47307e-27	1.3516e-26	GL985073.1	642771	643947	+	868	-	GO:0009116	K00761	EC:2.4.2.9	FZT	sordNOG07674;sordNOG04445	-	18484214	G0RR74
TRIREDRAFT_110813	708.918	166.63	1251.21	7.50889	2.9086	2.81666e-27	1.53845e-26	GL985077.1	364203	366052	-	1578	-	GO:0000329;GO:0005789;GO:0005887;GO:0006865;GO:0022857;GO:1902269;GO:1902274	K16261	-	E	sordNOG05231;sorNOG04517;opiNOG06602	-	18482194	G0RT01
TRIREDRAFT_81058	130.458	228.6	32.3163	0.141366	-2.82249	2.85695e-27	1.55951e-26	GL985077.1	176906	178117	-	1212	-	-	K01266	EC:3.4.11.19	QE	COG3191	-	18489272	G0RSU3
TRIREDRAFT_68192	502.326	235.209	769.443	3.27131	1.70987	2.86623e-27	1.56362e-26	GL985079.1	226615	228996	+	2193	-	GO:0003924;GO:0005525	-	-	U	opiNOG05660;sordNOG05197	-	18487684	G0RTN8
TRIREDRAFT_62475	175.489	312.451	38.5276	0.123308	-3.01966	3.12026e-27	1.70117e-26	GL985065.1	474525	475263	+	426	-	GO:0016846	-	-	S	opiNOG31876;sordNOG13227	-	18486924	G0RK93
TRIREDRAFT_69771	137.483	234.98	39.9858	0.170167	-2.55498	3.3376e-27	1.81856e-26	GL985085.1	16492	18014	-	1275	-	GO:0005887;GO:0055085	-	-	G	NOG212529;opiNOG06403	-	18487880	G0RVM2
TRIREDRAFT_74409	3003.65	4352.64	1654.66	0.38015	-1.39536	3.3824e-27	1.84185e-26	GL985056.1	3244110	3245302	+	1077	-	GO:0003735;GO:0005840;GO:0006412	K02931	-	J	sordNOG06743;opiNOG01783	-	18488338	G0R799
TRIREDRAFT_124304	1560.03	2285.03	835.029	0.365435	-1.45232	3.69263e-27	2.00956e-26	GL985056.1	3467155	3467894	-	672	-	GO:0003735;GO:0005840;GO:0006412	-	-	J	sordNOG12284	-	18483863	G0R7K9
TRIREDRAFT_107245	824.355	418.257	1230.45	2.94186	1.55673	3.86971e-27	2.10465e-26	GL985064.1	146215	148792	+	2517	-	-	-	-	S	hypNOG12402;opiNOG37680;sordNOG14336	-	18481428	G0RJ64
TRIREDRAFT_43906	13188.8	19696.8	6680.84	0.339184	-1.55986	3.95555e-27	2.15004e-26	GL985056.1	1114793	1115830	-	873	-	GO:0003723;GO:0003735;GO:0006412;GO:0015934	K02865	-	J	sordNOG10012	-	18484949	G0R7Q5
TRIREDRAFT_60698	691.74	1052.83	330.649	0.314058	-1.6709	4.08343e-27	2.2182e-26	GL985063.1	400076	400834	-	714	-	-	-	-	S	opiNOG29941;sordNOG12909	-	18486663	G0RI93
TRIREDRAFT_2829	1269.88	671.124	1868.63	2.78433	1.47733	4.27707e-27	2.32198e-26	GL985059.1	441744	444871	-	2844	-	GO:0004672;GO:0005524	-	-	D	sordNOG04245	-	18484409	G0RDQ5
TRIREDRAFT_53481	3044.08	1687.6	4400.55	2.60757	1.38271	4.84015e-27	2.62609e-26	GL985056.1	3285256	3294376	-	7044	-	GO:0007064	-	-	SD	sordNOG11299;NOG37286;opiNOG15875	-	18485549	G0R7G4
TRIREDRAFT_2574	5866.47	8435.55	3297.39	0.390892	-1.35516	5.16277e-27	2.79944e-26	GL985058.1	558360	559703	-	1287	-	GO:0004367;GO:0005975;GO:0009331;GO:0046168;GO:0051287	K00006	EC:1.1.1.8	C	opiNOG00284;sordNOG11163	-	18484332	G0RBU4
TRIREDRAFT_62017	1249.71	660.385	1839.03	2.78478	1.47757	5.19032e-27	2.81268e-26	GL985064.1	1161113	1161499	+	387	-	-	-	-	S	sordNOG13277	-	18486850	G0RJ46
TRIREDRAFT_78463	145.78	44.2708	247.29	5.58584	2.48177	5.21139e-27	2.82239e-26	GL985065.1	953691	958182	-	4377	-	-	-	-	R	opiNOG07673	-	18488888	G0RKX9
TRIREDRAFT_120206	1390.62	741.974	2039.26	2.74842	1.45861	5.46224e-27	2.95646e-26	GL985057.1	1408013	1410157	-	2094	-	GO:0016021	-	-	O	sordNOG06853	-	18482820	G0R9Y9
TRIREDRAFT_102650	506.764	778.862	234.667	0.301295	-1.73075	7.05251e-27	3.8149e-26	GL985056.1	1052731	1053463	-	450	-	-	-	-	S	sordNOG05517;sordNOG15449;opiNOG05953	-	18480438	G0R7P2
TRIREDRAFT_81442	292.098	494.605	89.5908	0.181136	-2.46486	7.18509e-27	3.88428e-26	GL985080.1	34142	35927	+	1671	-	GO:0006865;GO:0016021;GO:0022857	K16261	-	E	sordNOG07604;opiNOG05736	-	18489325	G0RU40
TRIREDRAFT_122405	1210.05	639.158	1780.95	2.7864	1.4784	7.23923e-27	3.91119e-26	GL985067.1	339018	341830	+	2483	-	GO:0006511;GO:0016579;GO:0036459	K11872	EC:3.4.19.12	O	sordNOG07837	-	18483396	G0RMF3
TRIREDRAFT_122692	2997.27	4332.43	1662.11	0.383643	-1.38216	7.76818e-27	4.19444e-26	GL985069.1	361301	362516	+	1216	-	-	-	-	S	sordNOG15097;opiNOG65128;hypNOG02176	-	18483461	G0RNP1
TRIREDRAFT_120570	1086.69	1603.52	569.859	0.355381	-1.49256	8.38164e-27	4.52296e-26	GL985059.1	103368	104179	+	812	-	GO:0000213;GO:0003676;GO:0006388	K15325	-	S	opiNOG39101;sordNOG14818	-	18482910	G0RDC6
TRIREDRAFT_52432	309.807	130.483	489.13	3.74861	1.90636	8.62562e-27	4.65182e-26	GL985087.1	100604	102263	+	1594	-	GO:0004497;GO:0005506;GO:0016705;GO:0020037	-	-	Q	opiNOG06557;opiNOG07534;opiNOG55464	-	18485435	G0RW43
TRIREDRAFT_77685	1394.22	745.189	2043.25	2.74192	1.45519	8.80312e-27	4.7447e-26	GL985063.1	1080076	1083829	-	3640	-	GO:0000124;GO:0046695;GO:0046982	K11359	-	KB	sordNOG11874	-	18488792	G0RIC2
TRIREDRAFT_108778	1357.72	1992.35	723.082	0.362929	-1.46224	8.83144e-27	4.7571e-26	GL985068.1	402285	402835	+	231	-	-	-	-	R	sordNOG14674;opiNOG43557	-	18481748	G0RMR1
TRIREDRAFT_21176	556.379	844.709	268.048	0.317326	-1.65596	9.37064e-27	5.04452e-26	GL985056.1	782736	783882	+	1016	-	GO:0006364;GO:0030515	K14770	-	S	sordNOG14545	-	18483939	G0R7C2
TRIREDRAFT_122653	2014.91	2929.91	1099.91	0.375406	-1.41348	9.50697e-27	5.11484e-26	GL985069.1	147346	149034	-	1513	-	GO:0004310;GO:0006696;GO:0016021;GO:0051996	K00801	EC:2.5.1.21	I	sordNOG07115	-	18483451	G0RNH0
TRIREDRAFT_73985	18988.1	27112.7	10863.6	0.400685	-1.31946	9.53923e-27	5.12912e-26	GL985056.1	1580990	1581986	-	733	-	-	K02947	-	J	sordNOG12400	-	18488278	G0R8A1
TRIREDRAFT_65883	457.451	863.886	51.0165	0.0590547	-4.0818	9.82568e-27	5.27998e-26	GL985072.1	501239	502514	+	1068	-	GO:0051287;GO:0055114	-	-	CL	sorNOG02980;sordNOG15501;opiNOG32137;opiNOG24384	-	18487371	G0RQL4
TRIREDRAFT_23413	574.959	870.669	279.249	0.32073	-1.64057	1.00826e-26	5.4148e-26	GL985090.1	119104	120236	-	1133	-	GO:0046854	K01082	EC:3.1.3.7	FP	COG1218;sordNOG08102	-	18484278	G0RWL9
TRIREDRAFT_63657	906.973	1346.12	467.823	0.347534	-1.52478	1.03433e-26	5.55147e-26	GL985067.1	903540	904388	-	507	-	-	K08968	EC:1.8.4.14	SCR	opiNOG26671;sorNOG07741;sordNOG09723	-	18487069	G0RM62
TRIREDRAFT_34112	10294.5	15917.6	4671.43	0.293476	-1.76868	1.03848e-26	5.5704e-26	GL985078.1	217533	217934	-	318	-	GO:0003735;GO:0005840;GO:0006412	K02891	-	J	opiNOG38557;sordNOG13216;KOG3434	-	18484595	G0RTB6
TRIREDRAFT_22661	3204.32	1787.3	4621.34	2.58565	1.37053	1.30024e-26	6.97037e-26	GL985068.1	178847	182687	-	2695	-	-	-	-	S	opiNOG10669	-	18484167	G0RML5
TRIREDRAFT_122371	3478	1102.42	5853.59	5.30978	2.40865	1.3014e-26	6.97241e-26	GL985067.1	96096	98515	-	2287	-	GO:0046983	-	-	K	sordNOG11205	-	18483385	G0RM06
TRIREDRAFT_55205	878.504	1304.62	452.386	0.346756	-1.52801	1.34803e-26	7.21789e-26	GL985057.1	1786427	1787590	+	1086	-	GO:0008168	K18162	EC:2.1.1.-	R	sordNOG07779	-	18485809	G0RA83
TRIREDRAFT_70098	43.041	1.96325	84.1188	42.8466	5.42111	1.47974e-26	7.91843e-26	GL985087.1	75812	78365	+	1515	-	GO:0016021;GO:0022857	-	-	E	opiNOG11375	-	18487934	G0RW37
TRIREDRAFT_122756	1153.39	538.049	1768.73	3.2873	1.7169	1.52618e-26	8.16206e-26	GL985069.1	738502	739371	-	870	-	-	-	-	-	-	-	18483475	G0RNB7
TRIREDRAFT_66966	1637.23	888.144	2386.33	2.68687	1.42593	1.57977e-26	8.44363e-26	GL985075.1	466537	470033	-	2985	-	-	K15361	-	SR	opiNOG02008;sordNOG05711	-	18487529	G0RS52
TRIREDRAFT_75304	862.932	1281.9	443.969	0.346338	-1.52975	1.70137e-26	9.08817e-26	GL985058.1	742289	743577	-	1250	-	GO:0005634;GO:0005737;GO:0019284;GO:0019509;GO:0046523	K08963	EC:5.3.1.23	J	sordNOG08544	-	18488460	G0RBZ0
TRIREDRAFT_110040	2291.19	3316.97	1265.41	0.381495	-1.39026	1.89628e-26	1.01233e-25	GL985073.1	473165	474798	+	1494	-	GO:0004609;GO:0006646;GO:0006656;GO:0010636;GO:0010954;GO:0016540;GO:0031305	K01613	EC:4.1.1.65	I	sordNOG05410	-	18482028	G0RR25
TRIREDRAFT_59625	760.9	1134.89	386.908	0.34092	-1.55249	2.00743e-26	1.07103e-25	GL985061.1	518775	520064	-	1050	-	GO:0032592;GO:0055088	-	-	S	opiNOG30160;sordNOG15391;NOG91539	-	18486495	G0RFP7
TRIREDRAFT_78049	639.279	961.502	317.056	0.32975	-1.60055	2.02095e-26	1.0776e-25	GL985064.1	937988	941286	+	3235	-	GO:0003924;GO:0005525;GO:0005737;GO:0042256	K14536	EC:3.6.5.-	J	sordNOG07133	-	18488841	G0RJS8
TRIREDRAFT_79565	1875.1	2726.49	1023.72	0.375471	-1.41323	2.20809e-26	1.17669e-25	GL985069.1	439995	441166	+	994	-	GO:0004791;GO:0005737;GO:0019430	K00384	EC:1.8.1.9	O	sordNOG09534;opiNOG02202	-	18489044	G0RNR2
TRIREDRAFT_56860	1134.7	1667.64	601.755	0.360842	-1.47056	2.35916e-26	1.25644e-25	GL985058.1	452082	452976	+	801	-	-	-	-	SR	opiNOG26631;sordNOG06575	-	18486065	G0RBR1
TRIREDRAFT_123538	29419.9	41874.1	16965.6	0.405156	-1.30345	2.41259e-26	1.28414e-25	GL985078.1	199013	201054	+	1893	-	GO:0005886;GO:0009277;GO:0016787;GO:0031225;GO:0042124	K22836	EC:2.4.1.-	R	sordNOG05083	-	18483659	G0RTB0
TRIREDRAFT_55335	1057.49	1557.63	557.342	0.357813	-1.48272	2.44449e-26	1.30035e-25	GL985057.1	1013813	1014838	+	1026	-	GO:0005524;GO:0005737;GO:0016226;GO:0046872;GO:0051539	-	-	D	opiNOG01540;sordNOG06630	-	18485829	G0R9N1
TRIREDRAFT_81843	312.31	62.0596	562.561	9.06485	3.18028	2.92979e-26	1.55758e-25	GL985083.1	95835	98075	+	1965	-	GO:0016791	-	-	P	sordNOG08897	-	18489384	G0RV02
TRIREDRAFT_122198	597.833	170.157	1025.51	6.02685	2.5914	3.08304e-26	1.63808e-25	GL985066.1	150438	151661	+	1224	-	GO:0016021	-	-	S	opiNOG43327;sordNOG14451	-	18483355	G0RLD4
TRIREDRAFT_63756	79.7298	14.7962	144.663	9.77708	3.2894	3.31216e-26	1.75878e-25	GL985067.1	889710	895002	-	4662	-	GO:0003676;GO:0005524	K20103	EC:3.6.4.13	A	opiNOG07101;sorNOG07291;sordNOG04700	-	18487086	G0RM59
TRIREDRAFT_35186	60.743	7.62704	113.859	14.9283	3.89998	3.80304e-26	2.01824e-25	GL985077.1	303811	306742	-	2673	-	GO:0003824;GO:0009116	-	-	FR	COG0775;COG0666	-	18484633	G0RSY2
TRIREDRAFT_123084	264.254	501.632	26.8757	0.0535766	-4.22225	3.83354e-26	2.03322e-25	GL985073.1	65189	66208	+	1020	-	-	-	-	Q	opiNOG30720;sordNOG12506	-	18483552	G0RQS4
TRIREDRAFT_82037	1909.76	1050.96	2768.56	2.63433	1.39743	4.28605e-26	2.27188e-25	GL985084.1	282068	283759	+	1504	-	GO:0016021;GO:0022857	-	-	P	sorNOG02259;sordNOG07611;opiNOG03112	-	18489411	G0RVI3
TRIREDRAFT_123911	204.089	74.8421	333.337	4.45387	2.15506	4.43852e-26	2.35066e-25	GL985083.1	203774	205263	+	1286	-	GO:0016021	-	-	R	opiNOG57336;opiNOG24886	-	18483761	G0RV36
TRIREDRAFT_80484	20261.5	28826.5	11696.6	0.40576	-1.3013	4.4399e-26	2.35066e-25	GL985073.1	639019	640297	+	980	-	GO:0003735;GO:0006412;GO:0022627	K02984	-	J	sordNOG04655	-	18489176	G0RR72
TRIREDRAFT_80668	542.465	263.735	821.195	3.11371	1.63864	4.85533e-26	2.56909e-25	GL985075.1	17790	20535	+	2649	-	GO:0000981;GO:0003677;GO:0005634;GO:0006351;GO:0008270	-	-	K	opiNOG13972	-	18489202	G0RRT5
TRIREDRAFT_76690	242.331	96.1982	388.464	4.03816	2.0137	5.12641e-26	2.71092e-25	GL985061.1	328885	330909	-	2025	-	-	-	-	R	sordNOG05738;opiNOG06036;COG2304	-	18488649	G0RFK3
TRIREDRAFT_58857	143.08	241.945	44.2157	0.182751	-2.45205	6.21687e-26	3.28564e-25	GL985060.1	354365	354820	-	456	-	-	-	-	S	opiNOG45963	-	18486375	G0RFB9
TRIREDRAFT_123176	9455.17	13465.3	5445	0.404371	-1.30625	6.57043e-26	3.47046e-25	GL985073.1	640962	641860	-	613	-	GO:0003735;GO:0005840;GO:0006412	K02870	-	J	sordNOG09751	-	18483577	G0RR73
TRIREDRAFT_123776	7720.86	4437.98	11003.7	2.47945	1.31002	7.55099e-26	3.98603e-25	GL985081.1	195551	197548	+	1998	-	GO:0016021	-	-	R	necNOG05800;hypNOG12369	-	18483731	G0RUE8
TRIREDRAFT_23209	2008.44	3214.54	802.338	0.249597	-2.00233	7.68649e-26	4.05518e-25	GL985080.1	214393	216897	-	2167	-	GO:0000166;GO:0009166;GO:0016787	-	-	F	sordNOG10507	-	18484248	G0RTX4
TRIREDRAFT_39942	26700.5	42603.7	10797.4	2.25344	1.9803	7.73216e-26	4.07687e-25	GL985066.1	261825	263240	-	1239	-	GO:0016787	K01199	EC:3.2.1.39	RG	opiNOG20134;sordNOG07718	-	18484770	G0RLL5
TRIREDRAFT_66804	854.253	1265.17	443.337	0.350418	-1.51285	8.1795e-26	4.3102e-25	GL985074.1	254947	256047	+	1101	-	GO:0016740	K13690	EC:2.4.1.-	S	NOG23051;sordNOG06774;sorNOG01113	-	18487503	G0RRG5
TRIREDRAFT_110471	119.793	21.7622	217.824	10.0093	3.32327	9.61916e-26	5.06587e-25	GL985075.1	414717	415692	+	762	-	-	-	-	-	-	-	18482118	G0RS38
TRIREDRAFT_73873	1306.96	2000.77	613.144	0.306453	-1.70626	9.7825e-26	5.14886e-25	GL985056.1	1268236	1270198	-	1429	-	GO:0003723;GO:0004349;GO:0005737;GO:0006561	K00931	EC:2.7.2.11	E	opiNOG00811;sordNOG10821	-	18488260	G0R7Z5
TRIREDRAFT_107445	495.559	238.963	752.154	3.14757	1.65424	1.02115e-25	5.3715e-25	GL985064.1	723909	726330	-	666	-	-	-	-	R	sordNOG10652;opiNOG02200	-	18481466	G0RJM6
TRIREDRAFT_50583	365.705	165.783	565.627	3.41185	1.77055	1.02374e-25	5.382e-25	GL985073.1	177643	179291	-	1571	-	GO:0016810	K01487	EC:3.5.4.3	F	opiNOG00968;sorNOG00499;sordNOG10862	-	18485332	G0RQV9
TRIREDRAFT_121420	5652.8	8067.61	3238	0.401358	-1.31704	1.03382e-25	5.43182e-25	GL985062.1	852289	854357	-	2005	-	GO:0004818;GO:0005524;GO:0005737;GO:0006424	K01885	EC:6.1.1.17	J	sordNOG06805;sorNOG02014	-	18483151	G0RHK1
TRIREDRAFT_78968	4184.47	6314.23	2054.71	0.325409	-1.61967	1.05554e-25	5.54264e-25	GL985067.1	329405	330459	+	685	-	-	-	-	S	necNOG05760;opiNOG25793;opiNOG71624;hypNOG01855	-	18488962	G0RMF0
TRIREDRAFT_57868	838.195	1239.99	436.402	0.351941	-1.5066	1.11892e-25	5.87205e-25	GL985059.1	1060802	1061947	-	1020	-	GO:0004735;GO:0055129	K00286	EC:1.5.1.2	E	sordNOG12042;opiNOG07554	-	18486202	G0RD11
TRIREDRAFT_62720	726.464	1104.63	348.296	0.315305	-1.66518	1.13233e-25	5.93894e-25	GL985065.1	641289	641618	-	330	-	-	-	-	S	sordNOG13109;necNOG13517	-	18486963	G0RKH1
TRIREDRAFT_4626	1975.62	1095.14	2856.09	2.60797	1.38293	1.14533e-25	6.0036e-25	GL985069.1	243487	253002	+	3489	-	GO:0006869;GO:0008289;GO:0016021;GO:0061817	-	-	R	sordNOG06773	-	18485083	G0RNL5
TRIREDRAFT_120057	5952.98	3328.28	8577.67	2.57721	1.36581	1.1589e-25	6.0712e-25	GL985057.1	468252	469532	+	1090	-	-	-	-	S	hypNOG01856;opiNOG25917;sordNOG12462	-	18482780	G0RAS1
TRIREDRAFT_124110	18104.8	25704.5	10505.1	0.408687	-1.29093	1.17828e-25	6.16915e-25	GL985089.1	98593	100112	+	1046	-	GO:0005840;GO:0042254	K02936	-	J	sordNOG09980	-	18483811	G0RWG3
TRIREDRAFT_75609	16562.4	24088.3	9036.53	0.375142	-1.41449	1.18534e-25	6.20247e-25	GL985058.1	1873740	1874749	-	703	-	GO:0003735;GO:0005840;GO:0006412	K02883	-	J	opiNOG09442;sordNOG06684	-	18488509	G0RBD0
TRIREDRAFT_107913	39.0122	1.32565	76.6988	57.8573	5.85443	1.19106e-25	6.22875e-25	GL985065.1	853098	854494	-	870	-	GO:0016021	-	-	-	-	-	18481555	G0RKU8
TRIREDRAFT_121143	3802.5	5580	2025.01	0.362905	-1.46234	1.19561e-25	6.24895e-25	GL985061.1	335405	337710	-	1611	-	GO:0000049;GO:0002161;GO:0004826;GO:0005524;GO:0006432;GO:0009328	K01889	EC:6.1.1.20	J	sordNOG05098;sorNOG01246;sordNOG06303	-	18483067	G0RFK5
TRIREDRAFT_71072	31.945	0	63.89	Inf	Inf	1.24561e-25	6.50645e-25	GL985105.1	10241	14095	-	3684	-	GO:0005975;GO:0016301;GO:0031177	-	-	I	opiNOG09264	-	18488066	G0RXK2
TRIREDRAFT_77234	696.489	354.618	1038.36	2.92811	1.54997	1.26685e-25	6.61356e-25	GL985062.1	984672	990065	+	2775	-	GO:0003677;GO:0005634;GO:0006351;GO:0008270	-	-	R	sordNOG07747;opiNOG12454;sorNOG02233	-	18488727	G0RGR2
TRIREDRAFT_67859	1909.57	2923.62	895.521	0.306306	-1.70696	1.45022e-25	7.56646e-25	GL985078.1	393795	395786	+	1818	-	GO:0004815;GO:0005524;GO:0005739;GO:0070146	K01876	EC:6.1.1.12	J	opiNOG01937	-	18487640	G0RTF8
TRIREDRAFT_119855	15923.3	22597	9249.65	0.40933	-1.28866	1.47876e-25	7.71084e-25	GL985056.1	2664261	2665747	+	1133	-	GO:0000056;GO:0003723;GO:0003735;GO:0003906;GO:0006407;GO:0006412;GO:0022627;GO:0030688;GO:0034236	K02985	-	J	sordNOG04622;opiNOG02113;sordNOG11762	-	18482728	G0R9F2
TRIREDRAFT_106039	8724.3	12407.9	5040.69	0.406248	-1.29957	1.53947e-25	8.02279e-25	GL985061.1	843763	844363	-	210	-	GO:0003735;GO:0005840;GO:0006412	K02979	-	J	sorNOG05577;opiNOG41729;sordNOG14479	-	18481169	G0RG11
TRIREDRAFT_120988	796.691	412.068	1181.31	2.86679	1.51944	1.55591e-25	8.10375e-25	GL985060.1	944784	947053	+	1758	-	GO:0000981;GO:0005634;GO:0008270	-	-	SK	opiNOG34536;opiNOG39993;hypNOG07731	-	18483019	G0REW1
TRIREDRAFT_105636	618.012	926.634	309.389	0.333885	-1.58258	1.58311e-25	8.24061e-25	GL985060.1	1278418	1280261	-	1695	-	GO:0005634;GO:0030488;GO:0036265	K15443	-	R	sordNOG06969	-	18481079	G0RFG0
TRIREDRAFT_64658	3690.98	2100.87	5281.09	2.51376	1.32985	1.67023e-25	8.68905e-25	GL985069.1	291026	292473	+	1245	-	GO:0005777;GO:0016021;GO:0016560	K13344	-	U	hypNOG05303;sordNOG11093;opiNOG14288	-	18487189	G0RNM5
TRIREDRAFT_102378	2262.18	1264.81	3259.55	2.57711	1.36576	1.72456e-25	8.96649e-25	GL985056.1	32099	33814	+	1635	-	GO:0003777;GO:0005524;GO:0005874;GO:0007018;GO:0008017	-	-	Z	sordNOG06273	-	18480382	G0R8X9
TRIREDRAFT_61987	325.624	507.807	143.44	0.282471	-1.82383	1.75546e-25	9.12191e-25	GL985064.1	62437	63351	+	816	-	-	-	-	S	NOG135268;COG3803;opiNOG45490;opiNOG43733	-	18486844	G0RJ15
TRIREDRAFT_56470	979.772	518.721	1440.82	2.77764	1.47386	1.83112e-25	9.50951e-25	GL985058.1	483609	484649	+	1041	-	GO:0016616;GO:0051287	K03778	EC:1.1.1.28	CK	opiNOG12169;sordNOG04877	-	18486009	G0RBS2
TRIREDRAFT_58804	510.115	771.624	248.605	0.322184	-1.63404	1.9015e-25	9.86932e-25	GL985060.1	883755	885227	-	1296	-	GO:0000077;GO:0006281;GO:0030896	K10994	EC:3.1.11.2	DL	sordNOG11806	-	18486366	G0RET9
TRIREDRAFT_66792	11719.9	16643.9	6795.91	0.408313	-1.29225	1.91876e-25	9.95316e-25	GL985074.1	420225	421214	+	990	-	GO:0016787	K01199	EC:3.2.1.39	SG	sordNOG07327;opiNOG13334	-	18487501	G0RRK9
TRIREDRAFT_108592	3610.21	5161.29	2059.12	0.398955	-1.3257	1.96719e-25	1.01985e-24	GL985067.1	776880	778970	+	1818	-	GO:0000328;GO:0004301;GO:0005771;GO:0008237;GO:0008270;GO:0061957;GO:0120113	K01254	EC:3.3.2.6	E	sordNOG04333	-	18481708	G0RM29
TRIREDRAFT_49753	943.823	498.464	1389.18	2.78693	1.47868	2.0097e-25	1.04128e-24	GL985069.1	339971	341477	-	1438	-	GO:0055114	K00008	EC:1.1.1.14	Q	opiNOG01088	-	18485272	G0RNN5
TRIREDRAFT_54181	704.188	1047.81	360.567	0.344115	-1.53904	2.11087e-25	1.09307e-24	GL985056.1	1939145	1940081	-	777	-	GO:0004325;GO:0019354;GO:0043115	K02304	-	H	opiNOG00641;sordNOG04127	-	18485658	G0R8K8
TRIREDRAFT_80025	12721.8	18051	7392.58	0.40954	-1.28792	2.19184e-25	1.13435e-24	GL985071.1	604321	605250	-	733	-	GO:0003735;GO:0005840;GO:0006412	K02962	-	J	opiNOG29902;sordNOG11562;sordNOG06245;sorNOG04897	-	18489109	G0RPN2
TRIREDRAFT_102700	5340.17	7608.75	3071.6	0.403693	-1.30867	2.30633e-25	1.19291e-24	GL985056.1	1265336	1267411	-	1992	-	GO:0004820;GO:0005524;GO:0005737;GO:0006426	K01880	EC:6.1.1.14	J	sordNOG08802	-	18480450	G0R7Z4
TRIREDRAFT_53777	226.902	63.6026	390.202	6.135	2.61706	2.32225e-25	1.20045e-24	GL985056.1	76467	78078	+	1434	-	GO:0016021	-	-	S	sorNOG02585;opiNOG23387;sordNOG11235	-	18485602	G0R8Z2
TRIREDRAFT_81174	2259.64	1268.47	3250.81	2.56277	1.35771	2.40542e-25	1.24273e-24	GL985078.1	158636	160664	-	1884	-	-	-	-	S	sordNOG08274	-	18489294	G0RT99
TRIREDRAFT_60033	692.469	354.503	1030.44	2.9067	1.53938	2.42357e-25	1.25139e-24	GL985062.1	11801	12923	-	867	-	GO:0019569;GO:0044105;GO:0050038	K17742	EC:1.1.1.289	QI	COG1028;sordNOG05754	-	18486563	G0RH19
TRIREDRAFT_65179	3273.94	4998.81	1549.06	0.309886	-1.69019	2.4825e-25	1.28108e-24	GL985070.1	653148	655683	-	1542	-	GO:0004018;GO:0006189;GO:0044208;GO:0070626	K01756	EC:4.3.2.2	F	sordNOG09187;pleNOG03611	-	18487278	G0RP16
TRIREDRAFT_110692	2213.47	843.338	3583.59	4.24929	2.08722	2.52514e-25	1.30233e-24	GL985077.1	22811	23794	-	984	-	-	-	-	S	hypNOG12294;sordNOG15019	-	18482163	G0RSP6
TRIREDRAFT_55422	288.201	484.634	91.7681	0.189356	-2.40083	2.56854e-25	1.32396e-24	GL985057.1	773609	774499	+	891	-	GO:0004674;GO:0005524	-	-	SR	sorNOG06873;opiNOG21234;sordNOG05147	-	18485848	G0RB06
TRIREDRAFT_120577	5135.88	2959.25	7312.5	2.47106	1.30513	2.74438e-25	1.41378e-24	GL985059.1	128781	137553	+	8484	-	-	-	-	S	sordNOG13339;opiNOG74963	-	18482912	G0RDD3
TRIREDRAFT_122131	433.435	205.206	661.664	3.22439	1.68903	2.90884e-25	1.49765e-24	GL985065.1	977703	978820	+	968	-	GO:0004719	K00573	EC:2.1.1.77	O	sordNOG11779	-	18483334	G0RK41
TRIREDRAFT_121826	14944.8	21179.3	8710.32	0.411266	-1.28186	3.05912e-25	1.57411e-24	GL985064.1	632438	635079	+	1926	-	GO:0016829	K01648	EC:2.3.3.8	C	sordNOG07282	-	18483255	G0RJJ1
TRIREDRAFT_22064	25222.5	35681.5	14763.5	0.413757	-1.27314	3.43031e-25	1.7641e-24	GL985062.1	233537	235888	-	2012	-	GO:0005634;GO:0006413;GO:0006457;GO:0022627;GO:0035719;GO:0051082;GO:0051787;GO:0070843;GO:0071630	K09510	-	O	opiNOG02442;sordNOG09849	-	18484076	G0RHH9
TRIREDRAFT_54352	33.4537	0.33772	66.5698	197.115	7.62289	3.45147e-25	1.77397e-24	GL985056.1	437332	438662	-	1065	-	GO:0016491	-	-	S	sordNOG04293;hypNOG07690	-	18485680	G0R6R5
TRIREDRAFT_75689	6000.83	9021.66	2980	0.330316	-1.59808	3.53762e-25	1.8172e-24	GL985059.1	110951	113845	+	2171	-	GO:0004814;GO:0005524;GO:0005737;GO:0006420	K01887	EC:6.1.1.19	J	sorNOG01459;sordNOG07171	-	18488519	G0RDD0
TRIREDRAFT_124332	1246.1	1902.29	589.913	0.310107	-1.68916	3.67945e-25	1.88898e-24	GL985060.1	864779	866910	-	1905	-	GO:0004818;GO:0005524;GO:0006424;GO:0008270	K01885	EC:6.1.1.17	J	opiNOG03809	-	18483874	G0RET2
TRIREDRAFT_76543	3148.17	1794.01	4502.33	2.50965	1.32749	3.7482e-25	1.92318e-24	GL985060.1	1342105	1345741	+	3315	-	GO:0005096;GO:0046872	K12488	-	T	sordNOG10063	-	18488631	G0RFH6
TRIREDRAFT_44214	1143.9	580.68	1707.12	2.93987	1.55575	3.78588e-25	1.9414e-24	GL985056.1	2060906	2062258	-	1079	-	GO:0016787	-	-	R	opiNOG36508;sordNOG12969	-	18484962	G0R8N5
TRIREDRAFT_2044	295.057	127.495	462.618	3.62853	1.85938	3.9314e-25	2.01487e-24	GL985056.1	2583943	2586080	+	1839	-	-	-	-	R	opiNOG14325	-	18483917	G0R9D1
TRIREDRAFT_59098	2529.3	990.362	4068.24	4.10783	2.03838	4.20602e-25	2.15439e-24	GL985060.1	842860	847257	-	4239	-	GO:0031929;GO:0031932	K08267	-	D	sordNOG09684	-	18486417	G0RES6
TRIREDRAFT_65986	33.307	0.326654	66.2873	202.928	7.66482	4.48676e-25	2.29688e-24	GL985072.1	7867	9627	-	1491	-	GO:0005975;GO:0052692	K07407	EC:3.2.1.22	G	pleNOG07508;opiNOG11547	-	18487392	G0RQ44
TRIREDRAFT_78958	1380.67	759.715	2001.63	2.63472	1.39765	5.21844e-25	2.66991e-24	GL985067.1	312746	315065	+	2154	-	GO:0005774;GO:0006865;GO:0006914;GO:0016021	K06902	-	PU	sordNOG07589;opiNOG09430	-	18488958	G0RME6
TRIREDRAFT_57357	1025.77	1625.54	425.995	0.262064	-1.93201	5.32521e-25	2.72299e-24	GL985059.1	1239880	1241085	+	1206	-	-	K22073	EC:2.1.-.-	KE	opiNOG06342;sordNOG06906	-	18486129	G0RD81
TRIREDRAFT_60761	2769.01	1578.73	3959.29	2.50789	1.32648	5.82429e-25	2.97649e-24	GL985063.1	256385	258873	-	2331	-	GO:0003700;GO:0006357	-	-	K	opiNOG00048;sordNOG11840	-	18486672	G0RI47
TRIREDRAFT_78641	2227.28	3200.39	1254.17	0.39188	-1.35152	5.8464e-25	2.98609e-24	GL985066.1	297616	301196	-	3525	-	-	-	-	R	sordNOG08873	-	18488907	G0RLM4
TRIREDRAFT_77758	2658.5	3849.15	1467.85	0.381345	-1.39083	5.99434e-25	3.05991e-24	GL985063.1	1358841	1360118	-	1088	-	GO:0004408;GO:0005743;GO:0046872	K01764	EC:4.4.1.17	OC	sordNOG08674	-	18488806	G0RIQ0
TRIREDRAFT_120311	1148.64	446.407	1850.87	4.14616	2.05177	6.08696e-25	3.10542e-24	GL985058.1	31627	32143	+	354	-	-	-	-	-	-	-	18482841	G0RB66
TRIREDRAFT_22694	1087.93	587.129	1588.74	2.70595	1.43613	6.62694e-25	3.37899e-24	GL985068.1	668418	670393	-	1905	-	GO:0016620	-	-	C	sorNOG02841;opiNOG05724	-	18484173	G0RMZ0
TRIREDRAFT_102910	462.056	223.653	700.458	3.1319	1.64704	6.77521e-25	3.45263e-24	GL985056.1	1979783	1983883	+	2907	-	GO:0004672;GO:0005524	-	-	ST	opiNOG66017;opiNOG57933	-	18480500	G0R8M1
TRIREDRAFT_64261	8787.5	4744.49	12830.5	2.7043	1.43525	7.72579e-25	3.93481e-24	GL985068.1	185534	188102	-	2163	-	GO:0016021	-	-	O	opiNOG08056;sordNOG11293;sorNOG02842;opiNOG18495	-	18487142	G0RML6
TRIREDRAFT_63151	2974.5	1698.55	4250.45	2.5024	1.32331	7.78658e-25	3.96352e-24	GL985066.1	496923	498980	-	2001	-	-	-	-	S	sordNOG11917	-	18487011	G0RL05
TRIREDRAFT_53986	596.619	891.255	301.982	0.338828	-1.56137	7.99623e-25	4.06792e-24	GL985056.1	1728638	1729961	-	1197	-	GO:0016788	K03424	EC:3.1.21.-	L	opiNOG05545;sordNOG06315	-	18485633	G0R8E5
TRIREDRAFT_108655	55.8742	5.64011	106.108	18.8132	4.23367	8.41901e-25	4.28058e-24	GL985068.1	6532	7730	-	999	-	-	-	-	R	opiNOG10617;opiNOG57616	-	18481719	G0RN12
TRIREDRAFT_66544	280.687	440.504	120.87	0.27439	-1.8657	8.87434e-25	4.50953e-24	GL985074.1	625205	626056	+	852	-	GO:0016491;GO:0050661;GO:0051287	-	-	SR	sordNOG12878;opiNOG04485	-	18487466	G0RRS7
TRIREDRAFT_38833	425.208	647.781	202.635	0.312815	-1.67662	8.93925e-25	4.53995e-24	GL985092.1	30661	32276	+	1347	-	GO:0005739;GO:0008168	-	-	S	sordNOG10178;opiNOG03240	-	18484739	G0RWS8
TRIREDRAFT_76784	2604.81	3726.87	1482.76	0.397857	-1.32968	9.18071e-25	4.65994e-24	GL985061.1	712357	713827	+	1198	-	GO:0008270;GO:0016491	K00008	EC:1.1.1.14	QC	sordNOG09582;COG1063	-	18488667	G0RFY0
TRIREDRAFT_44386	2905.21	4152.93	1657.48	0.399111	-1.32514	9.38455e-25	4.76071e-24	GL985056.1	2960478	2961772	+	1222	-	GO:0003735;GO:0005840;GO:0006412	K02895	-	S	sordNOG12579;opiNOG34306	-	18484975	G0R6W6
TRIREDRAFT_61532	803.344	422.963	1183.73	2.79865	1.48473	9.88816e-25	5.01335e-24	GL985064.1	469984	471142	-	1023	-	GO:0003723	K17944	-	J	sordNOG04165;opiNOG08152	-	18486788	G0RJE5
TRIREDRAFT_109087	138.66	44.1022	233.217	5.2881	2.40275	9.93689e-25	5.03522e-24	GL985069.1	524215	525348	-	1134	-	-	-	-	-	-	-	18481806	G0RNT1
TRIREDRAFT_104606	1067.95	577.446	1558.45	2.69886	1.43235	1.03107e-24	5.2217e-24	GL985058.1	1861764	1863492	+	1488	-	GO:0016491;GO:0046872	K11173	EC:1.1.99.24	C	sordNOG04214	-	18480888	G0RBC4
TRIREDRAFT_111468	3963.3	5641.33	2285.28	0.405096	-1.30366	1.05355e-24	5.33251e-24	GL985082.1	106217	107989	+	1173	-	GO:0000001;GO:0003779;GO:0005524;GO:0005739;GO:0005885;GO:0016887;GO:0030476;GO:0034314;GO:0051654	K17260	-	Z	opiNOG08476	-	18482341	G0RUP1
TRIREDRAFT_111251	71.6815	12.8491	130.514	10.1574	3.34446	1.07383e-24	5.43208e-24	GL985080.1	242180	243219	-	906	-	GO:0005525;GO:0016020	-	-	R	sordNOG14047	-	18482299	G0RTY2
TRIREDRAFT_106695	129.462	39.5003	219.423	5.55498	2.47378	1.09547e-24	5.53847e-24	GL985062.1	1366189	1368107	-	1752	-	GO:0016491;GO:0030151;GO:0042128	K00387	EC:1.8.3.1	CR	opiNOG24540;sordNOG10198;COG2041	-	18481332	G0RHA5
TRIREDRAFT_22012	1880.35	1055.9	2704.79	2.5616	1.35705	1.09837e-24	5.54998e-24	GL985061.1	864917	866451	+	1162	-	-	-	-	S	sordNOG13317;opiNOG41156	-	18484071	G0RG14
TRIREDRAFT_30214	294.42	460.03	128.809	0.280002	-1.83649	1.14094e-24	5.76186e-24	GL985074.1	630781	631839	+	1059	-	-	-	-	S	opiNOG21218	-	18484460	G0RRS9
TRIREDRAFT_109929	292.059	456.673	127.445	0.279073	-1.84128	1.18185e-24	5.9651e-24	GL985073.1	66286	67917	-	1632	-	GO:0003677;GO:0005634;GO:0006351;GO:0008270	-	-	SR	opiNOG48919;opiNOG62962	-	18482000	G0RQS5
TRIREDRAFT_58227	39.1282	76.5504	1.70603	0.0222863	-5.4877	1.25013e-24	6.30616e-24	GL985059.1	1723605	1724261	+	657	-	GO:0008080	-	-	JR	COG1670;NOG90764;hypNOG05490	-	18486258	G0RDX4
TRIREDRAFT_66835	1038.79	1516.35	561.24	0.370126	-1.43391	1.25581e-24	6.33126e-24	GL985074.1	360195	360557	+	231	-	GO:0016021	-	-	SR	sordNOG14263;opiNOG45564	-	18487509	G0RRJ9
TRIREDRAFT_62912	1991.41	2857.52	1125.31	0.393805	-1.34445	1.28108e-24	6.45504e-24	GL985066.1	72668	72963	-	207	-	GO:0016021	-	-	S	sordNOG14625;opiNOG37484;opiNOG47282	-	18486983	G0RLA8
TRIREDRAFT_46490	13143.2	18558	7728.47	0.41645	-1.26379	1.34158e-24	6.7561e-24	GL985060.1	683587	685028	+	1016	-	GO:0003735;GO:0005840;GO:0006412	K02960	-	J	sordNOG12389	-	18485094	G0REJ1
TRIREDRAFT_75418	11406.9	6698.67	16115.2	2.40572	1.26647	1.36312e-24	6.86069e-24	GL985058.1	1207358	1211013	-	3299	-	GO:0003676	-	-	K	opiNOG18021;sordNOG11473	-	18488479	G0RCC6
TRIREDRAFT_110765	340.982	526.688	155.275	0.294815	-1.76212	1.38929e-24	6.98848e-24	GL985077.1	233636	234295	-	660	-	GO:0046872	-	-	SRE	opiNOG72725;COG0147;opiNOG77124;NOG179644	-	18482184	G0RSW0
TRIREDRAFT_76010	3104.3	4427.73	1780.86	0.402206	-1.31399	1.41209e-24	7.09919e-24	GL985059.1	1171488	1172624	-	822	-	GO:0004298;GO:0005739;GO:0010499;GO:0019773;GO:0034399;GO:0034515;GO:0042175;GO:0043161	K02731	EC:3.4.25.1	O	opiNOG01347;KOG0183;sordNOG08309	-	18488559	G0RD63
TRIREDRAFT_120053	19937.7	28130.8	11744.7	0.417502	-1.26014	1.43532e-24	7.21196e-24	GL985057.1	459908	462223	-	2142	-	GO:0005524;GO:0005739;GO:0006457;GO:0016887;GO:0051082	K04043	-	O	sorNOG00178;sordNOG04035	-	18482779	G0RAR9
TRIREDRAFT_82296	1567.84	2261.66	874.012	0.386447	-1.37166	1.48439e-24	7.45433e-24	GL985089.1	112667	114896	+	1811	-	GO:0005887;GO:0055085	-	-	G	sordNOG11919;opiNOG02197	-	18489445	G0RWG6
TRIREDRAFT_74765	618.881	921.734	316.028	0.342863	-1.5443	1.58663e-24	7.96334e-24	GL985057.1	765243	767028	-	1666	-	-	-	-	K	sordNOG10292	-	18488379	G0RB04
TRIREDRAFT_104353	103.565	185.716	21.4146	0.115309	-3.11643	1.59409e-24	7.99628e-24	GL985058.1	969540	971072	-	1392	-	-	-	-	SL	sordNOG15607;hypNOG13547;opiNOG57029;sorNOG08830	-	18480822	G0RC58
TRIREDRAFT_22277	3034.93	4327.48	1742.38	0.402631	-1.31247	1.66253e-24	8.33492e-24	GL985064.1	170402	172192	-	1650	-	GO:0005739;GO:0006730;GO:0016021;GO:0022889;GO:0140300	K23503	-	R	sordNOG11284	-	18484106	G0RJ69
TRIREDRAFT_58125	1611.12	2321.54	900.7	0.387975	-1.36596	1.71839e-24	8.61016e-24	GL985059.1	464469	465144	-	576	-	GO:0004298;GO:0010499;GO:0019774;GO:0043161;GO:0061133	K02735	EC:3.4.25.1	O	opiNOG03571;sordNOG04686	-	18486241	G0RDR2
TRIREDRAFT_53372	758.689	1119.36	398.023	0.355583	-1.49174	1.73853e-24	8.70624e-24	GL985056.1	3476921	3478560	+	1566	-	GO:0016021;GO:0016747	-	-	S	sordNOG05805	-	18485529	G0R7L5
TRIREDRAFT_106885	203.655	328.434	78.8761	0.240159	-2.05794	1.73967e-24	8.70709e-24	GL985063.1	434404	435612	+	1209	-	GO:0016627;GO:0050660	K00249	EC:1.3.8.7	I	sordNOG06804;pleNOG03416;opiNOG18070	-	18481358	G0RIF8
TRIREDRAFT_65821	1510.11	841.594	2178.62	2.58868	1.37222	1.74429e-24	8.72536e-24	GL985072.1	770713	772190	-	1326	-	-	K17908	-	U	sordNOG04937	-	18487364	G0RQ87
TRIREDRAFT_120621	11608.2	16383	6833.42	0.417104	-1.26152	1.96075e-24	9.80268e-24	GL985059.1	398539	399947	+	961	-	GO:0003735;GO:0005840;GO:0006412	K02917	-	J	sorNOG07875;sordNOG13221;opiNOG33927	-	18482922	G0RDP8
TRIREDRAFT_64916	1393.89	771.529	2016.25	2.61331	1.38588	2.04814e-24	1.02339e-23	GL985070.1	331547	333681	-	1980	-	GO:0016021	-	-	S	opiNOG03174;sordNOG07410	-	18487223	G0RP92
TRIREDRAFT_121295	1942.95	2789.63	1096.27	0.392982	-1.34746	2.05286e-24	1.02517e-23	GL985062.1	54343	57123	-	2728	-	GO:0004168;GO:0016021;GO:0043048	-	-	I	sordNOG05919;COG0170	-	18483113	G0RHC9
TRIREDRAFT_122176	2416.88	1013.57	3820.19	3.76904	1.9142	2.10809e-24	1.05217e-23	GL985066.1	51147	52821	+	1464	-	-	-	-	S	hypNOG02149;sordNOG12329;necNOG07458	-	18483349	G0RKZ3
TRIREDRAFT_104230	1484.78	827.903	2141.67	2.58686	1.3712	2.12754e-24	1.06128e-23	GL985058.1	531131	533997	-	2652	-	GO:0016021	K21989	-	S	sordNOG10580	-	18480788	G0RBT9
TRIREDRAFT_62556	233.597	95.5692	371.626	3.88855	1.95923	2.18955e-24	1.09161e-23	GL985065.1	471395	472501	+	957	-	-	-	-	S	sordNOG14319;opiNOG59868;hypNOG12826	-	18486935	G0RK92
TRIREDRAFT_63972	553.512	891.046	215.977	0.242386	-2.04462	2.23696e-24	1.11463e-23	GL985068.1	159412	159893	-	267	-	GO:0016021	K18188	-	S	sordNOG14771;opiNOG43833	-	18487111	G0RMK7
TRIREDRAFT_106605	340.586	22.1503	659.022	29.7522	4.89492	2.2469e-24	1.11896e-23	GL985062.1	1119318	1119812	-	495	-	GO:0016021	-	-	S	hypNOG08795;sordNOG14330	-	18481303	G0RGV6
TRIREDRAFT_65595	825.843	1354.63	297.052	0.219286	-2.18912	2.48224e-24	1.23548e-23	GL985071.1	2784	3639	+	807	-	-	-	-	S	COG2135;sordNOG10304;opiNOG09426	-	18487328	G0RPU5
TRIREDRAFT_82014	30.3591	60.7182	0	0	-Inf	2.55398e-24	1.27048e-23	GL985084.1	234589	236481	+	1767	-	GO:0016021	-	-	E	sordNOG04658;opiNOG08754	-	18489407	G0RVG5
TRIREDRAFT_105589	29719.5	41818.7	17620.4	0.421351	-1.2469	2.6343e-24	1.30971e-23	GL985060.1	1132669	1133467	-	543	-	GO:0005739;GO:0032780;GO:0042030	K22255	-	S	necNOG13654;sordNOG13960;NOG98083;sorNOG05688	-	18481071	G0RF70
TRIREDRAFT_121890	2998.32	4271.51	1725.14	0.403872	-1.30803	2.83349e-24	1.40796e-23	GL985064.1	963522	965564	+	1980	-	GO:0004222;GO:0006627;GO:0017087;GO:0046872	K01412	EC:3.4.24.64	O	sordNOG08855	-	18483270	G0RJT4
TRIREDRAFT_107554	1026.27	1495.72	556.821	0.372275	-1.42556	2.97568e-24	1.4778e-23	GL985064.1	1068644	1069769	+	805	-	GO:0016740	K00799	EC:2.5.1.18	O	sordNOG07319;opiNOG27506	-	18481491	G0RJW7
TRIREDRAFT_123989	38.285	1.6397	74.9303	45.6977	5.51405	2.99939e-24	1.48875e-23	GL985084.1	332378	334401	+	1893	-	GO:0004553;GO:0005576;GO:0030245;GO:0030248	K01225	EC:3.2.1.91	G	opiNOG07833;opiNOG25050	-	18483782	G0RVK1
TRIREDRAFT_124051	70.7685	12.8931	128.644	9.9777	3.31871	3.16925e-24	1.57219e-23	GL985087.1	70429	72248	-	1642	-	GO:0008236	-	-	O	opiNOG16291;KOG2182;sordNOG10253	-	18483796	G0RW36
TRIREDRAFT_120868	9738.66	13738.1	5739.19	0.417757	-1.25927	3.21522e-24	1.59411e-23	GL985059.1	1818581	1819719	+	823	-	GO:0000462;GO:0003735;GO:0006412;GO:0022627;GO:0070181	K02953	-	J	sorNOG02389;sordNOG15458;sordNOG09984	-	18482980	G0RE56
TRIREDRAFT_111893	367.886	172.493	563.278	3.2655	1.70731	3.21953e-24	1.59537e-23	GL985085.1	78970	81538	-	2196	-	GO:0016021;GO:0016491	-	-	QP	opiNOG10571	-	18482435	G0RVP5
TRIREDRAFT_77311	1767.67	2938.35	596.999	0.203175	-2.2992	3.38577e-24	1.67681e-23	GL985062.1	1327504	1328545	-	976	-	GO:0005524;GO:0005737;GO:0016226;GO:0046872;GO:0051539	-	-	D	opiNOG03937;sordNOG08093	-	18488740	G0RH96
TRIREDRAFT_53091	662.18	980.655	343.704	0.350484	-1.51258	3.42501e-24	1.69532e-23	GL985056.1	110652	111785	+	1080	-	GO:0006520;GO:0030170	K17989	-	E	pleNOG08238;treNOG07412;opiNOG05218	-	18485489	G0R8Z9
TRIREDRAFT_121061	5137.54	2456.32	7818.76	3.18312	1.67044	3.56865e-24	1.76544e-23	GL985060.1	1347871	1350840	+	2590	-	GO:0004672;GO:0005524	K06641	EC:2.7.11.1	D	sordNOG08364	-	18483041	G0RFH7
TRIREDRAFT_121739	2516.65	1441.63	3591.66	2.49139	1.31695	3.60719e-24	1.78352e-23	GL985064.1	52419	53064	-	567	-	-	-	-	R	opiNOG69027	-	18483231	G0RJ11
TRIREDRAFT_121981	3084.04	4386.66	1781.42	0.406099	-1.3001	3.67714e-24	1.81704e-23	GL985065.1	105406	107211	+	1559	-	GO:0000502;GO:0008237;GO:0061578	K03030	-	O	sordNOG05033	-	18483290	G0RKP4
TRIREDRAFT_105515	56.1106	7.24684	104.974	14.4856	3.85654	3.67904e-24	1.81704e-23	GL985060.1	941518	942060	+	543	-	-	-	-	-	-	-	18481057	G0REV9
TRIREDRAFT_23062	1024.43	224.924	1823.94	8.10915	3.01955	3.81176e-24	1.88156e-23	GL985076.1	327940	328745	-	806	-	-	-	-	S	necNOG13446;opiNOG72659;sordNOG14757	-	18484224	G0RSI5
TRIREDRAFT_60810	2207.96	95.7068	4320.21	45.14	5.49634	4.34236e-24	2.14229e-23	GL985063.1	830000	830804	+	735	-	GO:0016021	K07034	-	S	opiNOG07814;COG1584	-	18486683	G0RIZ3
TRIREDRAFT_103740	276.777	432.85	120.704	0.27886	-1.84239	4.3805e-24	2.15992e-23	GL985057.1	1078930	1080370	-	1161	-	-	-	-	S	opiNOG41681;opiNOG34972;sordNOG12499;opiNOG30155;NOG86453	-	18480674	G0R9P8
TRIREDRAFT_3847	660.371	977.304	343.438	0.351413	-1.50876	4.83078e-24	2.38064e-23	GL985063.1	1351056	1352221	+	906	-	-	K03593	-	D	sordNOG07796;opiNOG01615	-	18484727	G0RIP7
TRIREDRAFT_124341	380.22	35.8276	724.612	20.225	4.33807	5.22158e-24	2.57181e-23	GL985061.1	1417284	1418118	+	726	-	GO:0003677;GO:0005634	-	-	K	sordNOG14655;opiNOG41545	-	18483879	G0RGJ3
TRIREDRAFT_58814	31.8363	0.325107	63.3476	194.852	7.60623	5.32958e-24	2.62357e-23	GL985060.1	362724	366018	+	3078	-	-	-	-	SR	sorNOG07054;sorNOG07184;KOG0271;KOG0295	-	18486367	G0RFC2
TRIREDRAFT_76381	15232.5	3939.87	26525	6.73246	2.75113	5.46034e-24	2.68647e-23	GL985060.1	849124	850328	+	1144	-	GO:0004846;GO:0005777;GO:0006144;GO:0019628	K00365	EC:1.7.3.3	Q	sordNOG11566;sorNOG01059;opiNOG13481	-	18488616	G0RES7
TRIREDRAFT_80636	933.365	1448.79	417.937	0.288472	-1.79349	5.48868e-24	2.69893e-23	GL985074.1	543723	544926	-	1048	-	-	-	-	S	sordNOG12814;opiNOG37580	-	18489197	G0RRP9
TRIREDRAFT_120140	881.59	1287.78	475.404	0.369166	-1.43766	5.55963e-24	2.73232e-23	GL985057.1	944141	945291	+	1025	-	GO:0016787	-	-	SR	opiNOG76310;opiNOG00117;sordNOG08875	-	18482801	G0RB46
TRIREDRAFT_53267	139.931	46.0843	233.778	5.07283	2.34279	5.7459e-24	2.82231e-23	GL985056.1	171231	172679	+	1449	-	-	-	-	S	opiNOG53501	-	18485512	G0R967
TRIREDRAFT_120189	3411.56	1983.51	4839.61	2.43992	1.28683	5.98193e-24	2.93664e-23	GL985057.1	1319625	1320787	-	1055	-	-	-	-	SR	sordNOG15004;sorNOG08517;necNOG14176	-	18482816	G0R9W5
TRIREDRAFT_106834	5122.86	7239.84	3005.89	0.415187	-1.26817	6.04555e-24	2.96625e-23	GL985063.1	287934	288787	+	582	-	GO:0016021	-	-	S	opiNOG32109;hypNOG03487;sordNOG15664	-	18481352	G0RI56
TRIREDRAFT_70808	37.8473	1.65076	74.0438	44.8543	5.48718	6.25027e-24	3.06502e-23	GL985096.1	14389	14877	-	489	-	-	-	-	S	sordNOG10858;hypNOG02254;NOG115350;sordNOG14129	-	18488009	G0RX56
TRIREDRAFT_74568	20047.8	28164.8	11930.8	0.423607	-1.2392	6.43357e-24	3.15319e-23	GL985057.1	59287	60890	-	1082	-	GO:0003735;GO:0005840;GO:0006412;GO:0019843	K02987	-	J	sordNOG05505	-	18488361	G0RAG8
TRIREDRAFT_105593	1381.7	1991.94	771.45	0.387286	-1.36853	6.44738e-24	3.15823e-23	GL985060.1	1138968	1139608	-	477	-	GO:0003735;GO:0005762	K17438	-	SJ	opiNOG31790;sordNOG10761	-	18481072	G0RF73
TRIREDRAFT_70351	116.968	29.1066	204.829	7.03722	2.81501	6.86957e-24	3.3632e-23	GL985090.1	79844	81513	+	1440	-	GO:0000981;GO:0005634;GO:0008270	-	-	S	opiNOG52125	-	18487963	G0RWK7
TRIREDRAFT_120418	4664.85	6593.27	2736.44	0.415036	-1.26869	7.64634e-24	3.74146e-23	GL985058.1	1006466	1010702	-	4121	-	GO:0003723	-	-	A	sordNOG04526	-	18482875	G0RC69
TRIREDRAFT_62765	542.316	216.083	868.549	4.01951	2.00702	7.71152e-24	3.77129e-23	GL985065.1	196598	197757	-	1098	-	GO:0016787	-	-	SL	sordNOG06272;opiNOG77713;COG0494	-	18486967	G0RKR4
TRIREDRAFT_103771	166.245	60.2413	272.25	4.51932	2.17611	7.81852e-24	3.82154e-23	GL985057.1	1212251	1214585	+	2019	-	GO:0003676	-	-	R	hypNOG07876;sordNOG06068	-	18480682	G0R9S8
TRIREDRAFT_122040	9871.16	14616.9	5125.37	0.350646	-1.51191	8.36756e-24	4.08767e-23	GL985065.1	436044	437139	-	699	-	GO:0003735;GO:0005840;GO:0006412	K02910	-	J	sordNOG13539;sordNOG13463;sorNOG05103	-	18483303	G0RK28
TRIREDRAFT_111536	1295.76	1869.43	722.096	0.386265	-1.37234	8.59249e-24	4.19526e-23	GL985082.1	276318	278630	+	2205	-	GO:0004326;GO:0005524	K20457	EC:6.3.2.12	H	opiNOG02625	-	18482353	G0RUU6
TRIREDRAFT_75989	371.637	567.072	176.201	0.310722	-1.68631	8.69129e-24	4.2412e-23	GL985059.1	1087529	1088596	-	932	-	-	-	-	I	opiNOG21002;sordNOG09880	-	18488554	G0RD16
TRIREDRAFT_49898	3764.96	1818.36	5711.56	3.14105	1.65125	9.34965e-24	4.55998e-23	GL985069.1	721359	723042	-	1499	-	GO:0004342;GO:0005975;GO:0006044	K02564	EC:3.5.99.6	G	sordNOG10474;opiNOG01632	-	18485285	G0RNB2
TRIREDRAFT_123627	2960.99	4204.1	1717.87	0.408617	-1.29118	1.00092e-23	4.87899e-23	GL985079.1	246759	248015	+	1178	-	GO:0005789;GO:0016021;GO:0030148;GO:0030497;GO:0042761;GO:0045703;GO:0102339;GO:0102340;GO:0102341;GO:0102342	K10251	-	I	sordNOG07944	-	18483684	G0RTP6
TRIREDRAFT_103886	4037.94	2364.97	5710.91	2.4148	1.2719	1.01435e-23	4.94181e-23	GL985057.1	1567449	1568511	+	870	-	GO:0016021	-	-	S	sordNOG10279;opiNOG19188	-	18480703	G0RA24
TRIREDRAFT_105454	61.0135	112.636	9.39148	0.0833793	-3.58417	1.01732e-23	4.95357e-23	GL985060.1	776045	776849	-	681	-	-	-	-	S	sorNOG08694;sordNOG14207;opiNOG41392	-	18481044	G0REK9
TRIREDRAFT_106554	74.1643	142.998	5.33025	0.0372749	-4.74565	1.04891e-23	5.10461e-23	GL985062.1	996264	996988	+	636	-	-	-	-	-	-	-	18481289	G0RGR5
TRIREDRAFT_120650	2924.2	4149.98	1698.43	0.409262	-1.2889	1.06248e-23	5.16787e-23	GL985059.1	591012	592145	+	831	-	GO:0004298;GO:0005634;GO:0005737;GO:0006511;GO:0019773	K02730	EC:3.4.25.1	O	sordNOG12137	-	18482928	G0RDY8
TRIREDRAFT_122931	1431.87	805.359	2058.38	2.55586	1.35381	1.10534e-23	5.37342e-23	GL985071.1	555082	557928	+	2751	-	-	-	-	S	sordNOG10562;opiNOG05078	-	18483518	G0RPL8
TRIREDRAFT_78499	1341.23	751.118	1931.35	2.57129	1.36249	1.15331e-23	5.60355e-23	GL985065.1	1078960	1080832	+	1602	-	GO:0016021	-	-	S	opiNOG23722;sordNOG04948	-	18488893	G0RK78
TRIREDRAFT_120235	48706.3	68237.7	29174.8	0.427546	-1.22585	1.17641e-23	5.7127e-23	GL985057.1	1638951	1642521	-	3045	-	GO:0003746;GO:0003924;GO:0005525	K03234	-	J	sordNOG04829;opiNOG03391	-	18482828	G0RA45
TRIREDRAFT_110983	1860.56	2672.12	1049	0.392574	-1.34896	1.21865e-23	5.91465e-23	GL985078.1	408844	410085	-	1080	-	GO:0003884;GO:0046416;GO:0071949	-	-	E	sordNOG07970;opiNOG23142	-	18482234	G0RTG4
TRIREDRAFT_45085	5587.24	3297.08	7877.41	2.38921	1.25653	1.27235e-23	6.17149e-23	GL985057.1	1699844	1700814	+	851	-	GO:0005623;GO:0032366	-	-	R	sordNOG12407;opiNOG34511	-	18485020	G0RA57
TRIREDRAFT_120937	2524.87	1460.32	3589.42	2.45797	1.29747	1.27295e-23	6.17149e-23	GL985060.1	619883	623887	+	2949	-	GO:0016021	-	-	S	hypNOG10996;hypNOG09891	-	18483004	G0REH7
TRIREDRAFT_68000	794.548	355.129	1233.97	3.4747	1.79689	1.30615e-23	6.32904e-23	GL985078.1	315944	316949	+	852	-	GO:0008757	-	-	SR	opiNOG31865;opiNOG31991;sordNOG08830	-	18487658	G0RTD7
TRIREDRAFT_102920	1413.05	2030.82	795.279	0.391604	-1.35253	1.35352e-23	6.55506e-23	GL985056.1	2030663	2033319	+	1785	-	GO:0003676	-	-	R	hypNOG07307;sordNOG13665	-	18480501	G0R8N0
TRIREDRAFT_110491	2496.49	1394.08	3598.91	2.58156	1.36824	1.42528e-23	6.89885e-23	GL985075.1	492357	494122	+	1332	-	GO:0003873;GO:0004331;GO:0005524;GO:0006000;GO:0006003;GO:0006006	K19029	-	G	sordNOG08451	-	18482121	G0RS56
TRIREDRAFT_75447	1015.22	1514.22	516.216	0.340912	-1.55253	1.56311e-23	7.5619e-23	GL985058.1	1297529	1298879	-	1263	-	GO:0016491	-	-	S	opiNOG23656	-	18488487	G0RCE7
TRIREDRAFT_57302	375.239	571.572	178.906	0.313007	-1.67573	1.63798e-23	7.91983e-23	GL985059.1	918402	919212	+	672	-	GO:0004146;GO:0006545;GO:0046654;GO:0050661	K00287	EC:1.5.1.3	H	sordNOG13166;opiNOG15381	-	18486125	G0RCX5
TRIREDRAFT_109234	1077.11	1565.35	588.859	0.376183	-1.41049	1.65491e-23	7.99741e-23	GL985070.1	115291	116499	+	1209	-	-	K01266	EC:3.4.11.19	S	opiNOG28489;sordNOG06733	-	18481832	G0RNZ0
TRIREDRAFT_2981	573.398	851.301	295.496	0.347111	-1.52653	1.69761e-23	8.19932e-23	GL985059.1	1414041	1415062	-	963	-	GO:0016829;GO:0046872	K11390	EC:4.1.-.-	S	opiNOG07434;sordNOG05562	-	18484446	G0RDI8
TRIREDRAFT_105917	990.494	543.681	1437.31	2.64366	1.40253	1.90638e-23	9.20274e-23	GL985061.1	437138	440483	-	2364	-	-	-	-	SK	opiNOG44301;NOG155644	-	18481143	G0RFN1
TRIREDRAFT_81855	1537.63	2203.88	871.38	0.395385	-1.33867	2.07143e-23	9.99408e-23	GL985083.1	111736	113556	-	1549	-	GO:0004672;GO:0005524;GO:0005759	-	-	T	sordNOG06991	-	18489385	G0RV08
TRIREDRAFT_63780	1547.09	2405.49	688.679	0.286294	-1.80443	2.09089e-23	1.00826e-22	GL985067.1	185168	186442	+	1275	-	-	K17792	-	U	sordNOG10177	-	18487089	G0RM80
TRIREDRAFT_78984	2360.34	1367.92	3352.76	2.451	1.29337	2.2176e-23	1.06879e-22	GL985067.1	401475	403471	+	1923	-	-	-	-	S	sordNOG09940	-	18488964	G0RMG9
TRIREDRAFT_123969	1481.35	2124.65	838.053	0.394443	-1.34211	2.23113e-23	1.07472e-22	GL985084.1	192883	194282	+	793	-	GO:0003735;GO:0005840;GO:0006412	-	-	S	sordNOG14423;sordNOG14886	-	18483776	G0RVF7
TRIREDRAFT_30084	54.6551	7.26564	102.045	14.0448	3.81197	2.41907e-23	1.16463e-22	GL985065.1	684241	685152	-	912	-	GO:0003824;GO:0009116	-	-	FS	COG0775;NOG25829	-	18484457	G0RKI6
TRIREDRAFT_74289	655.899	345.177	966.622	2.80037	1.48562	2.64554e-23	1.27298e-22	GL985056.1	2865498	2866960	+	1318	-	GO:0005525	-	-	U	sordNOG09972;opiNOG02457	-	-	-
TRIREDRAFT_121022	3567.84	2098.12	5037.57	2.40099	1.26363	2.80225e-23	1.34766e-22	GL985060.1	1119515	1121477	-	1749	-	GO:0016021	-	-	S	sordNOG06082;opiNOG07896	-	18483030	G0RF67
TRIREDRAFT_50131	1614.89	922.213	2307.57	2.50221	1.3232	2.96303e-23	1.42422e-22	GL985071.1	132267	133676	-	1298	-	GO:0005779;GO:0016559	-	-	U	sordNOG04280;opiNOG14173	-	18485307	G0RPZ1
TRIREDRAFT_80584	1863.84	2657.08	1070.6	0.402921	-1.31143	3.02147e-23	1.45153e-22	GL985074.1	358012	359684	-	1436	-	GO:0005789;GO:0016021;GO:0018279	K12670	-	O	sordNOG11172;opiNOG02308	-	18489187	G0RRJ8
TRIREDRAFT_111027	3452.71	5166.26	1739.17	0.336639	-1.57072	3.07304e-23	1.47552e-22	GL985079.1	43730	44662	-	585	-	GO:0015078;GO:0015986;GO:0045263	-	-	I	sordNOG15214	-	18482243	G0RTK5
TRIREDRAFT_72321	106.71	25.8606	187.56	7.25273	2.85853	3.07718e-23	1.47672e-22	GL985077.1	274587	277663	-	2661	-	GO:0004252	-	-	O	sordNOG12804	-	18488136	G0RSX4
TRIREDRAFT_112034	35.2242	70.4484	0	0	-Inf	3.10057e-23	1.48666e-22	GL985086.1	206922	208445	-	1401	-	GO:0016021	-	-	S	opiNOG19227	-	18482468	G0RW12
TRIREDRAFT_62213	4235.85	6247.26	2224.44	0.356066	-1.48978	3.10122e-23	1.48666e-22	GL985065.1	740600	741800	+	1017	-	-	-	-	R	sordNOG04603;opiNOG05899;opiNOG40025	-	18486881	G0RKL0
TRIREDRAFT_110396	3123.43	4418.43	1828.44	0.41382	-1.27292	3.21644e-23	1.54108e-22	GL985075.1	181900	182537	-	421	-	GO:0005739;GO:0015031;GO:0046872	K17777	-	U	sordNOG14766	-	18482098	G0RRX4
TRIREDRAFT_74498	9959.32	13962.4	5956.23	0.426591	-1.22908	3.30011e-23	1.58032e-22	GL985056.1	3509710	3512076	+	1596	-	GO:0003743	K03238	-	J	sordNOG12032;opiNOG05757	-	18488351	G0R7S8
TRIREDRAFT_54329	3808.23	1968.32	5648.13	2.86952	1.52081	3.34153e-23	1.5993e-22	GL985056.1	2666823	2668445	-	1218	-	GO:0015095;GO:0016021	K22733	-	S	sordNOG10999	-	18485676	G0R9F3
TRIREDRAFT_122657	354.394	168.244	540.545	3.21287	1.68386	3.39847e-23	1.62569e-22	GL985069.1	160572	161707	+	1136	-	-	-	-	C	opiNOG12098;sordNOG04547;sordNOG15582	-	18483453	G0RNH5
TRIREDRAFT_58356	5192.01	893.73	9490.29	10.6187	3.40854	3.71677e-23	1.777e-22	GL985060.1	1637488	1639186	+	1545	-	GO:0004370;GO:0005975;GO:0006072	K00864	EC:2.7.1.30	CG	sordNOG08886;opiNOG01600;COG0554	-	18486271	G0REN5
TRIREDRAFT_2173	170.052	276.668	63.4364	0.229287	-2.12477	3.74468e-23	1.78939e-22	GL985056.1	3518654	3520633	+	1980	-	GO:0005524	-	-	R	sordNOG04232	-	-	-
TRIREDRAFT_106357	1696.12	2420.38	971.862	0.401533	-1.31641	3.85373e-23	1.84052e-22	GL985062.1	443331	445241	+	1911	-	-	-	-	S	sordNOG10822	-	18481248	G0RGL4
TRIREDRAFT_58910	75.3827	15.9074	134.858	8.47769	3.08367	3.92893e-23	1.87544e-22	GL985060.1	827452	828555	-	1104	-	GO:0003824;GO:0009116	-	-	S	opiNOG08573;necNOG11296;opiNOG54967	-	18486386	G0RES3
TRIREDRAFT_121824	21082.2	30380.3	11784.2	0.387889	-1.36628	3.93693e-23	1.87826e-22	GL985064.1	627354	629970	-	2490	-	GO:0016829;GO:0046912;GO:0048037	K01648	EC:2.3.3.8	C	opiNOG01753;sorNOG01150;sordNOG09226	-	18483254	G0RJJ0
TRIREDRAFT_120978	11843.1	16584.9	7101.19	0.428171	-1.22374	3.94056e-23	1.87899e-22	GL985060.1	905594	906670	+	658	-	GO:0003735;GO:0005840;GO:0006412	K02915	-	J	opiNOG33322;sordNOG13512	-	18483014	G0REU7
TRIREDRAFT_78585	60.2955	4.97728	115.614	23.2283	4.53781	4.45991e-23	2.1255e-22	GL985066.1	169951	172434	-	2031	-	GO:0005887;GO:0055085	K08158	-	R	sordNOG08248	-	18488902	G0RLE1
TRIREDRAFT_60328	154.132	253.293	54.9706	0.217024	-2.20407	4.77368e-23	2.27383e-22	GL985062.1	1307611	1308294	+	540	-	-	K10253	EC:1.14.99.-	S	opiNOG26408;sordNOG05947;sorNOG04892	-	18486603	G0RH16
TRIREDRAFT_2687	11511.2	21811.1	1211.32	0.055537	-4.17041	5.07636e-23	2.41673e-22	GL985058.1	1436245	1438419	-	2175	-	GO:0005524	K03695	-	O	sordNOG05401	-	18484360	G0RCI6
TRIREDRAFT_106615	47.839	0.662827	95.0153	143.348	7.16338	5.08718e-23	2.42059e-22	GL985062.1	1142553	1143146	+	513	-	-	-	-	R	necNOG13954;hypNOG14016	-	-	-
TRIREDRAFT_4064	2647.19	3750.15	1544.24	0.411781	-1.28005	5.10941e-23	2.42988e-22	GL985065.1	303326	305092	-	1647	-	GO:0004794;GO:0006567;GO:0009097;GO:0030170	K01754	EC:4.3.1.19	E	sordNOG09532	-	18484794	G0RJZ5
TRIREDRAFT_67008	228.061	359.872	96.2497	0.267456	-1.90263	5.11661e-23	2.43201e-22	GL985075.1	390713	392032	+	1257	-	GO:0071949	-	-	SR	opiNOG72958;opiNOG46730;sordNOG06916	-	18487533	G0RS31
TRIREDRAFT_54393	181.289	292.318	70.26	0.240355	-2.05676	5.13307e-23	2.43855e-22	GL985056.1	780928	781886	-	888	-	-	-	-	S	sordNOG15229;hypNOG02780;necNOG13605	-	18485687	G0R7C1
TRIREDRAFT_123553	243.921	105.118	382.724	3.64091	1.8643	5.14988e-23	2.44524e-22	GL985078.1	313897	315055	-	912	-	GO:0016491	-	-	Q	sordNOG04879;opiNOG13063	-	18483666	G0RTD6
TRIREDRAFT_109284	44.4762	3.97054	84.9819	21.4031	4.41975	5.25547e-23	2.49406e-22	GL985070.1	334766	337989	+	2082	-	-	-	-	S	opiNOG41331;sordNOG13875	-	18481850	G0RP93
TRIREDRAFT_60756	175.282	66.5838	283.98	4.265	2.09255	5.31608e-23	2.52149e-22	GL985063.1	665662	666681	-	1020	-	-	-	-	S	sordNOG08172;hypNOG00955	-	18486670	G0RIV1
TRIREDRAFT_108559	734.696	222.515	1246.88	5.60355	2.48634	5.33875e-23	2.5309e-22	GL985067.1	663945	664826	+	882	-	-	-	-	S	hypNOG02563	-	18481698	G0RLW3
TRIREDRAFT_21416	650.93	956.503	345.357	0.361062	-1.46968	5.87349e-23	2.78293e-22	GL985057.1	112720	114349	+	1630	-	GO:0016021	-	-	S	sordNOG08118;opiNOG23744	-	18483978	G0RAI1
TRIREDRAFT_5436	1198.5	1724.31	672.704	0.39013	-1.35797	5.91579e-23	2.80149e-22	GL985078.1	407951	408574	+	459	-	GO:0005743	K18171	-	S	opiNOG44578;opiNOG46495	-	18485681	G0RTG3
TRIREDRAFT_68444	219.082	351.291	86.8722	0.247294	-2.0157	6.08743e-23	2.88125e-22	GL985080.1	419934	420611	+	678	-	GO:0016787	K17623	EC:3.1.3.96	R	opiNOG15708;sordNOG11244	-	18487710	G0RU27
TRIREDRAFT_1941	88.6637	22.0685	155.259	7.03533	2.81462	6.31269e-23	2.9863e-22	GL985056.1	1815585	1816698	+	879	-	GO:0003677	-	-	K	sordNOG05806;opiNOG02774;opiNOG58297	-	18483900	G0R8G5
TRIREDRAFT_49976	40.9775	80.6093	1.34572	0.0166944	-5.90449	6.40279e-23	3.02733e-22	GL985070.1	200129	201106	-	856	-	GO:0005576;GO:0005975;GO:0008810;GO:0030248	-	-	G	opiNOG54064	-	-	-
TRIREDRAFT_121449	800.735	1199.95	401.52	0.334614	-1.57943	6.47858e-23	3.06155e-22	GL985062.1	1012147	1013174	+	940	-	GO:0000105;GO:0004424	K01693	EC:4.2.1.19	E	opiNOG08960	-	18483158	G0RGS2
TRIREDRAFT_57263	1739.05	2478.08	1000.02	0.403546	-1.30919	6.87622e-23	3.24775e-22	GL985059.1	385740	387504	+	1602	-	GO:0004729;GO:0006782	K00231	-	H	sordNOG11937	-	18486116	G0RDP5
TRIREDRAFT_122103	4697.8	6608.67	2786.93	0.421708	-1.24569	7.12162e-23	3.36188e-22	GL985065.1	834141	835456	+	1316	-	-	-	-	H	opiNOG00685	-	18483327	G0RKU3
TRIREDRAFT_64601	835.315	1257.42	413.214	0.328622	-1.6055	7.17759e-23	3.38652e-22	GL985069.1	556800	557303	+	504	-	GO:0003824	-	-	F	sordNOG12281	-	18487180	G0RNU1
TRIREDRAFT_62929	2045.11	2964.85	1125.37	0.379572	-1.39756	7.24021e-23	3.41428e-22	GL985066.1	798189	798977	-	690	-	GO:0005739;GO:0033617	K18173	-	S	sordNOG09498	-	18486986	G0RL80
TRIREDRAFT_68961	31.9087	0.651761	63.1656	96.9152	6.59865	7.46282e-23	3.5174e-22	GL985082.1	9254	10447	-	1194	-	-	-	-	R	opiNOG07274	-	18487771	G0RUL0
TRIREDRAFT_33827	11852.4	7135.54	16569.3	2.32207	1.21541	8.85966e-23	4.17357e-22	GL985057.1	150435	150842	-	408	-	-	-	-	R	sordNOG13712	-	18484584	G0RAJ6
TRIREDRAFT_35534	39.6802	2.63227	76.7282	29.149	4.86538	8.86824e-23	4.17542e-22	GL985058.1	1096432	1099230	-	2751	-	-	-	-	SR	opiNOG07717;sordNOG05379	-	18484646	G0RC92
TRIREDRAFT_48835	1991.44	1155.99	2826.89	2.44542	1.29008	9.00515e-23	4.23766e-22	GL985066.1	277824	278766	-	826	-	GO:0005096	K12492	-	ZTU	opiNOG08509;sordNOG06768	-	18485221	G0RLM0
TRIREDRAFT_119695	531.833	842.37	221.295	0.262706	-1.92848	9.3196e-23	4.38334e-22	GL985056.1	1319612	1320807	-	1120	-	GO:0006388;GO:0016772	K10669	EC:2.7.1.160	J	sordNOG07852;opiNOG25349	-	18482680	G0R809
TRIREDRAFT_57383	91.7803	23.7633	159.797	6.72456	2.74944	9.7009e-23	4.56029e-22	GL985059.1	882197	883333	-	1026	-	-	-	-	SR	sordNOG10469;opiNOG00525	-	18486132	G0RCW6
TRIREDRAFT_62130	418.642	693.794	143.49	0.206819	-2.27356	1.01711e-22	4.77883e-22	GL985064.1	848210	849205	-	996	-	-	-	-	Q	sordNOG05674;opiNOG16622	-	18486869	G0RJQ2
TRIREDRAFT_65493	135.27	46.0464	224.494	4.87538	2.28551	1.03901e-22	4.87914e-22	GL985071.1	705387	707099	-	1635	-	GO:0016021;GO:0022857	K08141	-	RG	saccNOG02483;KOG0254;opiNOG53729;opiNOG03795	-	18487312	G0RPR8
TRIREDRAFT_72004	179.015	69.5585	288.472	4.14718	2.05213	1.04989e-22	4.92768e-22	GL985073.1	454006	455469	+	1328	-	GO:0004888;GO:0007166;GO:0016021	-	-	STR	opiNOG16108;opiNOG70012;sordNOG06791;opiNOG02463;NOG42303	-	18488120	G0RR20
TRIREDRAFT_109722	1843.53	2620.85	1066.21	0.406817	-1.29755	1.09362e-22	5.13026e-22	GL985072.1	174715	175543	-	732	-	GO:0005744;GO:0008320;GO:0030150;GO:0030943	K17794	-	U	opiNOG01624;sordNOG06170	-	18481955	G0RQB6
TRIREDRAFT_63398	3732.35	6109.74	1354.95	0.22177	-2.17287	1.17294e-22	5.49944e-22	GL985067.1	794610	795846	+	1032	-	GO:0004222;GO:0016021	K23010	EC:3.4.24.-	O	sordNOG06899;opiNOG07055	-	18487043	G0RM35
TRIREDRAFT_105239	121.194	38.4729	203.915	5.30023	2.40605	1.20641e-22	5.65343e-22	GL985060.1	74397	76730	+	1998	-	GO:0003677;GO:0005634;GO:0006351;GO:0008270	-	-	S	opiNOG14249;opiNOG49978	-	18480991	G0REY7
TRIREDRAFT_76249	3471.75	1911.33	5032.18	2.63282	1.39661	1.24611e-22	5.83642e-22	GL985060.1	247741	250126	+	1806	-	GO:0000079;GO:0019901	-	-	R	sordNOG10934	-	18488599	G0RF95
TRIREDRAFT_105269	95.6154	1.35088	189.88	140.56	7.13504	1.28262e-22	6.00429e-22	GL985060.1	143211	145799	-	2322	-	GO:0000981;GO:0005634;GO:0008270	-	-	SK	opiNOG12807;sordNOG10838;hypNOG07023	-	18480999	G0RF11
TRIREDRAFT_75368	4050.91	2413.21	5688.6	2.35727	1.23712	1.29361e-22	6.0526e-22	GL985058.1	953757	955363	-	1357	-	GO:0003729;GO:0003988;GO:0005758;GO:0005782;GO:0006635	K07513	EC:2.3.1.16	I	opiNOG00388;sordNOG10757	-	18488470	G0RC51
TRIREDRAFT_121056	3272.16	1937.68	4606.65	2.3774	1.24939	1.29723e-22	6.06634e-22	GL985060.1	1322158	1325031	+	2874	-	-	-	-	S	opiNOG19897;sordNOG10096;hypNOG07466	-	18483039	G0RFH0
TRIREDRAFT_103222	5491.93	7690.59	3293.28	0.428222	-1.22357	1.31949e-22	6.16722e-22	GL985056.1	3083375	3083882	+	171	-	GO:0003735;GO:0005840;GO:0006412;GO:0008270	K02980	-	J	sordNOG14740	-	18480596	G0R757
TRIREDRAFT_39996	109.538	32.7222	186.353	5.69502	2.5097	1.32732e-22	6.20063e-22	GL985082.1	116786	117892	+	1107	-	-	-	-	SR	sordNOG12020;sordNOG11686	-	18484771	G0RUP4
TRIREDRAFT_122141	15844.9	22103.9	9585.84	0.433671	-1.20533	1.36622e-22	6.37902e-22	GL985065.1	1022042	1023201	+	737	-	GO:0003735;GO:0006412;GO:0015934	K02900	-	J	sordNOG12395	-	18483338	G0RK57
TRIREDRAFT_78223	216.438	90.3288	342.547	3.79222	1.92304	1.3819e-22	6.44887e-22	GL985065.1	173045	175530	-	1938	-	GO:0005506;GO:0016021;GO:0016705;GO:0020037	-	-	Q	opiNOG18728;sordNOG05967	-	18488855	G0RKQ5
TRIREDRAFT_103951	946.599	1417.42	475.775	0.335662	-1.57492	1.46784e-22	6.84635e-22	GL985057.1	1780705	1781601	+	771	-	GO:0030170	K06997	-	R	sordNOG04145	-	18480713	G0RA81
TRIREDRAFT_77122	2969.43	4249.54	1689.32	0.397529	-1.33087	1.4774e-22	6.88735e-22	GL985062.1	569289	572539	-	3190	-	GO:0004222;GO:0005758;GO:0046872;GO:0051603	K06972	EC:3.4.24.-	O	opiNOG06166	-	18488712	G0RGQ3
TRIREDRAFT_44492	4390.92	6164.21	2617.62	0.424647	-1.23566	1.57164e-22	7.32289e-22	GL985056.1	3235986	3237571	+	1427	-	GO:0005742;GO:0008320;GO:0030150	K11518	-	U	sordNOG06973	-	18484985	G0R797
TRIREDRAFT_103336	62.1108	113.549	10.6722	0.0939869	-3.4114	1.57632e-22	7.34088e-22	GL985056.1	3484481	3486442	-	1905	-	-	-	-	S	sordNOG14014;hypNOG02197	-	18480614	G0R7S3
TRIREDRAFT_65735	790.114	345.644	1234.58	3.57184	1.83667	1.64908e-22	7.67574e-22	GL985072.1	664872	666302	+	1380	-	GO:0004197	K01372	EC:3.4.22.40	E	sordNOG07036	-	18487346	G0RQQ4
TRIREDRAFT_103853	573.735	301.353	846.117	2.80773	1.4894	1.72408e-22	8.02069e-22	GL985057.1	1436237	1436999	+	681	-	GO:0016021	K15109	-	C	KOG0758;opiNOG03838;sorNOG01130;sordNOG04878	-	18480698	G0R9Z8
TRIREDRAFT_67446	255.676	113.256	398.096	3.51501	1.81353	1.86378e-22	8.66611e-22	GL985076.1	356617	358731	-	1599	-	-	K01733	EC:4.2.3.1	E	opiNOG01948;sorNOG00557	-	18487583	G0RSJ1
TRIREDRAFT_111202	618.937	328.488	909.385	2.76839	1.46905	1.86538e-22	8.66904e-22	GL985080.1	131978	137644	-	4485	-	-	-	-	S	sordNOG04572;opiNOG24173	-	18482288	G0RU67
TRIREDRAFT_112390	334.745	159.204	510.286	3.20524	1.68043	1.90148e-22	8.83222e-22	GL985093.1	88037	89764	+	1728	-	-	-	-	S	sordNOG05983;sorNOG02057	-	18482551	G0RWY2
TRIREDRAFT_69064	130.837	217.658	44.0162	0.202227	-2.30596	1.9299e-22	8.95962e-22	GL985082.1	279059	279934	+	708	-	-	-	-	S	hypNOG01162;opiNOG25998	-	18487785	G0RUU7
TRIREDRAFT_81183	6158.46	2448.85	9868.07	4.02968	2.01067	1.95151e-22	9.05525e-22	GL985078.1	167103	169067	+	1965	-	-	-	-	S	sordNOG08012;hypNOG06399	-	18489295	G0RTA2
TRIREDRAFT_68850	1195.71	678.723	1712.69	2.5234	1.33537	1.98827e-22	9.22105e-22	GL985081.1	29488	33850	+	4245	-	GO:0005815	-	-	S	sordNOG06147	-	18487756	G0RUA0
TRIREDRAFT_44956	48003.4	70693	25313.9	0.358081	-1.48164	2.01496e-22	9.34002e-22	GL985057.1	1176999	1179447	-	2323	-	GO:0005887;GO:0022857	-	-	R	sorNOG03296;sordNOG07241;opiNOG03856	-	18485012	G0R9R8
TRIREDRAFT_61223	807.898	1185.5	430.299	0.362969	-1.46208	2.087e-22	9.66895e-22	GL985063.1	685572	686951	+	1380	-	-	K21631	-	TG	sordNOG04529	-	18486746	G0RIV3
TRIREDRAFT_70323	839.362	462.25	1216.47	2.63164	1.39596	2.22176e-22	1.02879e-21	GL985090.1	127137	128930	+	1794	-	GO:0005887;GO:0055085	-	-	R	opiNOG02855	-	18487956	G0RWM1
TRIREDRAFT_48444	119.026	21.4844	216.567	10.0802	3.33345	2.31066e-22	1.06941e-21	GL985065.1	281686	283700	-	1906	-	GO:0016021;GO:0022857	-	-	R	opiNOG19059;sordNOG10338	-	18485198	G0RJZ0
TRIREDRAFT_54632	181.433	291.457	71.41	0.245011	-2.02908	2.33285e-22	1.07913e-21	GL985056.1	1952697	1954526	-	1377	-	GO:0005887;GO:0055085	-	-	G	COG0738	-	18485728	G0R8L4
TRIREDRAFT_124234	2325.1	3282.51	1367.68	0.416658	-1.26307	2.34808e-22	1.08561e-21	GL985095.1	40791	43045	-	1994	-	GO:0000902;GO:0003779;GO:0007015	K17261	-	ZT	sordNOG08257	-	18483844	G0RX39
TRIREDRAFT_49048	199.503	81.433	317.573	3.89981	1.9634	2.39003e-22	1.10444e-21	GL985066.1	1064209	1068096	+	3750	-	GO:0003723;GO:0003968	-	-	A	sordNOG08442	-	18485232	G0RLJ7
TRIREDRAFT_28199	3506.88	4928.97	2084.79	0.422967	-1.24138	2.43168e-22	1.1231e-21	GL985056.1	2102664	2104140	-	1419	-	GO:0005744;GO:0015031;GO:0016021	K17496	-	U	sordNOG10625	-	18484407	G0R8Q0
TRIREDRAFT_63526	181.563	18.5399	344.587	18.5862	4.21616	2.46278e-22	1.13688e-21	GL985067.1	829129	829626	-	498	-	-	-	-	R	necNOG13427;hypNOG12409	-	18487058	G0RM48
TRIREDRAFT_22774	19269.2	11733.3	26805.1	2.28454	1.1919	2.59913e-22	1.19921e-21	GL985069.1	735217	738399	-	3087	-	GO:0032933;GO:0046983	-	-	K	hypNOG04073;opiNOG03255;sordNOG11920	-	18484186	G0RNB6
TRIREDRAFT_121349	2344.19	1382.59	3305.8	2.39102	1.25763	2.72668e-22	1.25741e-21	GL985062.1	393108	396069	-	2775	-	-	K20168	-	T	opiNOG07701;sordNOG09629	-	18483129	G0RHT2
TRIREDRAFT_81713	17393.3	24208.6	10578.1	0.436958	-1.19443	2.84812e-22	1.31274e-21	GL985082.1	74834	76042	-	736	-	GO:0003735;GO:0005840;GO:0006412	K02974	-	J	sordNOG12855;sorNOG06425;opiNOG25628	-	18489365	G0RUN4
TRIREDRAFT_64620	298.973	486.981	110.965	0.227863	-2.13376	2.89693e-22	1.33455e-21	GL985069.1	111554	113082	-	1176	-	GO:0016021	K13704	EC:3.1.1.23	R	sordNOG09805	-	18487183	G0RNF8
TRIREDRAFT_39827	2028.18	2898.56	1157.79	0.399437	-1.32396	2.95726e-22	1.36105e-21	GL985058.1	935197	936282	+	1086	-	-	-	-	S	sordNOG15793;sordNOG14900;sordNOG15799	-	18484765	G0RC46
TRIREDRAFT_103960	283.191	444.528	121.855	0.274123	-1.8671	2.95749e-22	1.36105e-21	GL985057.1	1804859	1806349	-	909	-	GO:0006807	K11206	EC:3.5.1.128	E	opiNOG10519;sordNOG07347	-	18480715	G0RA86
TRIREDRAFT_112346	794.501	437.213	1151.79	2.63439	1.39747	3.51419e-22	1.61642e-21	GL985092.1	72915	74453	+	1269	-	GO:0000124	K11365	-	B	sordNOG06557;sordNOG06092;sorNOG00688;opiNOG05065	-	18482540	G0RWU0
TRIREDRAFT_79946	2253.27	3485.53	1021.02	0.292932	-1.77136	3.51819e-22	1.61743e-21	GL985071.1	350263	351630	+	1368	-	GO:0000049	K15437	-	J	sorNOG01347;opiNOG16531;sordNOG07240	-	18489096	G0RQ41
TRIREDRAFT_62470	6346.95	9413.37	3280.53	0.348497	-1.52078	3.76465e-22	1.72985e-21	GL985065.1	628573	631181	-	2367	-	GO:0003746;GO:0003924;GO:0005525;GO:0005739;GO:0070125	K02355	-	J	sordNOG07962	-	18486923	G0RKE1
TRIREDRAFT_61122	1688.21	2394.64	981.775	0.409988	-1.28634	4.05391e-22	1.86181e-21	GL985063.1	311750	313016	+	1131	-	GO:0005739	-	-	S	hypNOG10182;opiNOG07189	-	18486731	G0RI64
TRIREDRAFT_74323	653.994	955.95	352.038	0.36826	-1.4412	4.17011e-22	1.9142e-21	GL985056.1	3039610	3041925	-	1995	-	GO:0005524	-	-	KL	opiNOG02735;NOG01449;sordNOG12061	-	18488323	G0R6Z1
TRIREDRAFT_123540	4408.66	2648.69	6168.63	2.32894	1.21967	4.23263e-22	1.9419e-21	GL985078.1	209013	214255	+	5116	-	-	-	-	S	sordNOG04459	-	18483661	G0RTB4
TRIREDRAFT_124327	4004.63	2095.16	5914.1	2.82274	1.4971	4.25542e-22	1.95136e-21	GL985060.1	1038463	1040505	+	2043	-	GO:0016021	K15378	-	G	sordNOG10907;opiNOG03668	-	18483871	G0RF45
TRIREDRAFT_57823	1480.35	2105.38	855.323	0.406256	-1.29954	4.28384e-22	1.96339e-21	GL985059.1	834660	835474	-	546	-	GO:0016021	-	-	S	opiNOG30355;sordNOG12748	-	18486194	G0RCV2
TRIREDRAFT_53495	491.661	729.588	253.733	0.347776	-1.52377	4.41465e-22	2.02231e-21	GL985056.1	839649	840767	+	1119	-	GO:0006629;GO:0008081	-	-	SR	opiNOG18770;NOG19841;sordNOG11910;sordNOG07067	-	18485552	G0R7D5
TRIREDRAFT_109045	86.7237	151.146	22.301	0.147546	-2.76076	4.50285e-22	2.06166e-21	GL985069.1	392291	394840	+	2301	-	-	-	-	S	necNOG08713;hypNOG08390	-	18481800	G0RNP7
TRIREDRAFT_102960	159.572	60.1169	259.027	4.30871	2.10726	4.57851e-22	2.09523e-21	GL985056.1	2171312	2172464	-	1026	-	GO:0016021	-	-	S	hypNOG05143;sordNOG14339	-	18480512	G0R8S1
TRIREDRAFT_81630	245.334	382.37	108.298	0.283229	-1.81996	4.67058e-22	2.13628e-21	GL985081.1	155562	157491	-	1828	-	GO:0006364;GO:0008168	K15267	-	S	opiNOG23315	-	18489352	G0RUD6
TRIREDRAFT_111362	351.022	170.403	531.641	3.1199	1.6415	4.76439e-22	2.17808e-21	GL985081.1	154941	155374	+	267	-	-	-	-	S	opiNOG46620;sordNOG14958;hypNOG14250	-	18482315	G0RUD5
TRIREDRAFT_3718	575.978	872.67	279.285	0.320035	-1.6437	5.29232e-22	2.41819e-21	GL985063.1	446944	448727	-	1455	-	-	-	-	RL	sordNOG11439;sorNOG00124	-	18484689	G0RIG3
TRIREDRAFT_123655	1146.4	289.508	2003.29	6.91964	2.7907	5.56834e-22	2.54302e-21	GL985079.1	479758	481011	+	1173	-	GO:0016301;GO:0032958	K00915	-	TKI	sordNOG06902;opiNOG05683	-	18483693	G0RTW4
TRIREDRAFT_106450	469.048	241.145	696.95	2.89016	1.53115	5.57365e-22	2.54415e-21	GL985062.1	716941	717324	-	297	-	GO:0016021	-	-	-	-	-	18481259	G0RH61
TRIREDRAFT_108818	1866.03	2637.97	1094.08	0.414745	-1.2697	5.79134e-22	2.64109e-21	GL985068.1	507283	507687	+	204	-	-	-	-	S	sordNOG15030;opiNOG42822	-	18481756	G0RMU5
TRIREDRAFT_59352	152.551	56.4396	248.662	4.4058	2.1394	5.79191e-22	2.64109e-21	GL985061.1	190155	191919	+	1437	-	GO:0005506;GO:0016021;GO:0016705;GO:0020037	-	-	Q	COG2124;opiNOG22012	-	18486456	G0RG51
TRIREDRAFT_55731	2909.12	1141.61	4676.62	4.09653	2.0344	5.93958e-22	2.70705e-21	GL985057.1	297469	301479	-	3504	-	GO:0005216;GO:0016021	-	-	S	opiNOG13728;sordNOG04164	-	18485894	G0RAN2
TRIREDRAFT_79485	1738.44	933.077	2543.81	2.72626	1.44692	6.08136e-22	2.77026e-21	GL985069.1	187738	189423	+	1601	-	-	K01456	EC:3.5.1.52	L	sordNOG07268	-	18489033	G0RNJ9
TRIREDRAFT_66541	1951.75	2773.1	1130.4	0.407631	-1.29466	6.13303e-22	2.79238e-21	GL985074.1	513441	515194	+	1692	-	GO:0004451;GO:0005759;GO:0019629;GO:0046421;GO:0046872	K01637	EC:4.1.3.1	C	opiNOG07291;sordNOG10319	-	18487465	G0RRP5
TRIREDRAFT_80870	572.329	303.943	840.716	2.76603	1.46782	6.36607e-22	2.89702e-21	GL985076.1	130900	132830	+	1845	-	GO:0016021	-	-	S	sordNOG12799;opiNOG42584	-	18489242	G0RSC5
TRIREDRAFT_5894	242.234	379.394	105.073	0.27695	-1.8523	6.39096e-22	2.90686e-21	GL985088.1	106858	107962	+	1023	-	GO:0016491	-	-	R	opiNOG08893;sordNOG06274	-	18486389	G0RWB7
TRIREDRAFT_31869	1016.92	498.216	1535.63	3.08226	1.62399	6.57645e-22	2.98972e-21	GL985056.1	2946303	2947109	-	729	-	GO:0000309;GO:0005524;GO:0009435	K06210	-	H	COG1057;opiNOG17277;opiNOG15507	-	18484507	G0R6W3
TRIREDRAFT_119797	3900.62	1999.45	5801.79	2.90169	1.53689	6.97049e-22	3.16725e-21	GL985056.1	2076038	2077003	+	966	-	GO:0016021	-	-	SR	sordNOG14413;sordNOG14234	-	18482707	G0R8P0
TRIREDRAFT_65290	24357.7	33794.9	14920.5	0.441503	-1.17951	7.3276e-22	3.32783e-21	GL985071.1	206606	207907	+	1302	-	GO:0003700	-	-	SK	sorNOG04681;opiNOG30304;sordNOG09164	-	18487292	G0RQ02
TRIREDRAFT_59584	505.946	782.706	229.185	0.292811	-1.77196	7.47525e-22	3.39317e-21	GL985061.1	527850	528319	+	342	-	GO:0005759;GO:0034551;GO:0044183	K18170	-	S	sordNOG14787;opiNOG42318	-	18486490	G0RFQ1
TRIREDRAFT_62751	4371.84	1722.3	7021.38	4.07673	2.02741	7.67865e-22	3.48373e-21	GL985065.1	345251	349396	-	3933	-	GO:0000155	-	-	T	opiNOG06478;sordNOG07767	-	18486966	G0RK07
TRIREDRAFT_121089	1176.48	673.529	1679.44	2.49349	1.31816	7.87964e-22	3.57311e-21	GL985060.1	1559834	1560748	-	752	-	-	-	-	S	hypNOG02246;necNOG13028	-	18483051	G0REF9
TRIREDRAFT_45675	2341.82	3483.94	1199.71	0.344354	-1.53804	8.05465e-22	3.65063e-21	GL985058.1	1678382	1679804	-	1135	-	GO:0005524;GO:0005737;GO:0046496;GO:0047453;GO:0052855	K17757	EC:4.2.1.93	G	sordNOG11417;opiNOG06852	-	18485052	G0RCQ2
TRIREDRAFT_82327	1584.57	923.323	2245.82	2.43232	1.28233	8.20673e-22	3.71768e-21	GL985090.1	48771	53360	-	4518	-	GO:0005524;GO:0016021;GO:0016887;GO:0042626	-	-	QV	opiNOG00490;COG1131	-	18489450	G0RWJ6
TRIREDRAFT_122533	1532.51	2252.19	812.821	0.360903	-1.47032	8.34471e-22	3.77828e-21	GL985068.1	266069	268093	-	1957	-	GO:0016620	-	-	C	sordNOG05906	-	18483425	G0RMN6
TRIREDRAFT_103487	1293.08	141.001	2445.15	17.3414	4.11615	8.40883e-22	3.80539e-21	GL985057.1	243033	244002	-	816	-	-	-	-	S	eurotNOG11137;opiNOG49437;hypNOG02547	-	18480641	G0RAL8
TRIREDRAFT_121082	1815.12	2987.02	643.228	0.215341	-2.21531	8.86717e-22	4.01078e-21	GL985060.1	1502062	1503761	-	699	-	GO:0016021	-	-	S	hypNOG02587	-	18483048	G0REE6
TRIREDRAFT_80191	1427.9	828.525	2027.27	2.44684	1.29092	9.12893e-22	4.12711e-21	GL985072.1	446875	448966	-	1777	-	GO:0016021	K01052	EC:3.1.1.13	I	sorNOG04353;sordNOG09985;opiNOG04682	-	18489137	G0RQJ5
TRIREDRAFT_21549	625.045	923.846	326.244	0.353137	-1.5017	9.13991e-22	4.12999e-21	GL985057.1	1936866	1937747	+	882	-	GO:0000213;GO:0000214;GO:0000379;GO:0003676;GO:0016829	K15323	EC:4.6.1.16	J	sordNOG12525;opiNOG07696	-	18484003	G0RAD5
TRIREDRAFT_103761	525.876	775.527	276.225	0.356177	-1.48933	9.58622e-22	4.32948e-21	GL985057.1	1175326	1176432	-	1107	-	-	-	-	O	opiNOG00813;sordNOG11012	-	18480681	G0R9R7
TRIREDRAFT_50707	1386.91	801.936	1971.89	2.45891	1.29802	9.88811e-22	4.46358e-21	GL985073.1	606581	608763	-	2058	-	GO:0010997;GO:0097027;GO:1904668	K03364	-	OD	sordNOG11704;opiNOG00122	-	18485342	G0RR62
TRIREDRAFT_105444	808.555	1584.3	32.8138	0.0207119	-5.5934	1.029e-21	4.64264e-21	GL985060.1	740240	741043	-	804	-	-	-	-	SR	opiNOG60888;opiNOG59045;sorNOG05705	-	18481039	G0REJ9
TRIREDRAFT_65736	48.0547	5.98115	90.1283	15.0687	3.91348	1.0464e-21	4.71878e-21	GL985072.1	44548	45009	+	462	-	GO:0003855;GO:0019630;GO:0046279	K03786	EC:4.2.1.10	E	sordNOG12779;COG0757;opiNOG32825	-	18487347	G0RQ57
TRIREDRAFT_79498	3647.68	2196.29	5099.07	2.32167	1.21516	1.12676e-21	5.07861e-21	GL985069.1	237629	239756	-	1977	-	GO:0016021;GO:0016491	K08008	-	QP	opiNOG07743;sordNOG08227	-	18489037	G0RNL4
TRIREDRAFT_77906	9535.42	13650.2	5420.63	0.39711	-1.33239	1.16114e-21	5.23094e-21	GL985064.1	541427	542615	+	925	-	GO:0000028;GO:0003735;GO:0006412;GO:0022627	K02998	-	J	sordNOG08528;opiNOG03383	-	18488822	G0RJG7
TRIREDRAFT_59434	1023.19	580.621	1465.77	2.52448	1.33599	1.25094e-21	5.6327e-21	GL985061.1	1110025	1111525	-	1344	-	GO:0005623;GO:0006886	-	-	S	hypNOG03493;sordNOG10857	-	18486474	G0RGB8
TRIREDRAFT_56341	410.48	207.578	613.383	2.95495	1.56313	1.26398e-21	5.68855e-21	GL985058.1	1540193	1542328	+	1620	-	GO:0016021	K15378	-	G	sordNOG11409;opiNOG06160	-	18485982	G0RCL8
TRIREDRAFT_66059	210.627	89.642	331.613	3.6993	1.88725	1.33428e-21	6.00191e-21	GL985072.1	62931	64028	-	1098	-	-	-	-	R	opiNOG59352;sordNOG11411	-	18487402	G0RQ65
TRIREDRAFT_121556	88.901	23.8171	153.985	6.46533	2.69272	1.34383e-21	6.04186e-21	GL985063.1	208902	209515	+	543	-	-	-	-	SRE	opiNOG39354;sordNOG14377;COG0346	-	18483186	G0RHX8
TRIREDRAFT_61183	402.125	601.116	203.135	0.33793	-1.5652	1.40104e-21	6.29591e-21	GL985063.1	1042932	1045316	-	2241	-	GO:0005524	K06947	EC:2.7.1.-	R	sordNOG07243	-	18486739	G0RIB4
TRIREDRAFT_60835	533.193	282.624	783.763	2.77317	1.47154	1.51749e-21	6.8158e-21	GL985063.1	628830	630535	-	1551	-	GO:0016620	-	-	C	opiNOG17606;pleNOG00977	-	18486687	G0RIU0
[truncated: 6,976 more rows]

## Sheet: Sheet 3
Table S3 The Gene Ontology terms analysis of differentially expressed genes treated with 0 or 1.5% (w/v) PEG8000
Category	GO.ID	Term	Up	Down	DEG	Total	Pvalue	FDR	Up_Gene	Down_Gene
MF	GO:0003735	structural constituent of ribosome	0	114	114	124	< 1e-30	1.21633e-27	-	TRIREDRAFT_102593,TRIREDRAFT_103222,TRIREDRAFT_103350,TRIREDRAFT_104491,TRIREDRAFT_104704,TRIREDRAFT_105307,TRIREDRAFT_105479,TRIREDRAFT_105593,TRIREDRAFT_106039,TRIREDRAFT_107784,TRIREDRAFT_110295,TRIREDRAFT_119651,TRIREDRAFT_119855,TRIREDRAFT_120020,TRIREDRAFT_120540,TRIREDRAFT_120621,TRIREDRAFT_120779,TRIREDRAFT_120781,TRIREDRAFT_120833,TRIREDRAFT_120868,TRIREDRAFT_120978,TRIREDRAFT_121003,TRI…
BP	GO:0044281	small molecule metabolic process	74	225	299	454	< 1e-30	1.21633e-27	TRIREDRAFT_104140,TRIREDRAFT_105504,TRIREDRAFT_106695,TRIREDRAFT_108835,TRIREDRAFT_110491,TRIREDRAFT_111332,TRIREDRAFT_111680,TRIREDRAFT_111724,TRIREDRAFT_112247,TRIREDRAFT_119790,TRIREDRAFT_120927,TRIREDRAFT_120943,TRIREDRAFT_120983,TRIREDRAFT_121856,TRIREDRAFT_122499,TRIREDRAFT_123179,TRIREDRAFT_123255,TRIREDRAFT_123283,TRIREDRAFT_123550,TRIREDRAFT_123655,TRIREDRAFT_123738,TRIREDRAFT_124115,TRI…	TRIREDRAFT_102700,TRIREDRAFT_102744,TRIREDRAFT_103132,TRIREDRAFT_104135,TRIREDRAFT_104609,TRIREDRAFT_105070,TRIREDRAFT_105623,TRIREDRAFT_105832,TRIREDRAFT_106150,TRIREDRAFT_110899,TRIREDRAFT_110983,TRIREDRAFT_111027,TRIREDRAFT_111033,TRIREDRAFT_111074,TRIREDRAFT_112081,TRIREDRAFT_119603,TRIREDRAFT_119609,TRIREDRAFT_119735,TRIREDRAFT_119788,TRIREDRAFT_120088,TRIREDRAFT_120195,TRIREDRAFT_120219,TRI…
CC	GO:0005840	ribosome	0	115	115	127	< 1e-30	1.21633e-27	-	TRIREDRAFT_103222,TRIREDRAFT_104491,TRIREDRAFT_104704,TRIREDRAFT_105307,TRIREDRAFT_105479,TRIREDRAFT_105593,TRIREDRAFT_106039,TRIREDRAFT_107784,TRIREDRAFT_110295,TRIREDRAFT_119651,TRIREDRAFT_119855,TRIREDRAFT_120012,TRIREDRAFT_120020,TRIREDRAFT_120540,TRIREDRAFT_120621,TRIREDRAFT_120779,TRIREDRAFT_120781,TRIREDRAFT_120833,TRIREDRAFT_120868,TRIREDRAFT_120978,TRIREDRAFT_121003,TRIREDRAFT_121278,TRI…
BP	GO:1901566	organonitrogen compound biosynthetic process	22	275	297	457	9.1e-30	8.30147e-27	TRIREDRAFT_112247,TRIREDRAFT_112271,TRIREDRAFT_123179,TRIREDRAFT_21663,TRIREDRAFT_21873,TRIREDRAFT_30250,TRIREDRAFT_31869,TRIREDRAFT_3372,TRIREDRAFT_3823,TRIREDRAFT_44628,TRIREDRAFT_56614,TRIREDRAFT_61153,TRIREDRAFT_65615,TRIREDRAFT_67290,TRIREDRAFT_67484,TRIREDRAFT_67494,TRIREDRAFT_74020,TRIREDRAFT_80003,TRIREDRAFT_80714,TRIREDRAFT_80980,TRIREDRAFT_81260,TRIREDRAFT_82619	TRIREDRAFT_102700,TRIREDRAFT_102744,TRIREDRAFT_103132,TRIREDRAFT_103222,TRIREDRAFT_103350,TRIREDRAFT_104491,TRIREDRAFT_104704,TRIREDRAFT_105307,TRIREDRAFT_105479,TRIREDRAFT_105623,TRIREDRAFT_105832,TRIREDRAFT_106039,TRIREDRAFT_107784,TRIREDRAFT_110040,TRIREDRAFT_110295,TRIREDRAFT_110890,TRIREDRAFT_110899,TRIREDRAFT_111027,TRIREDRAFT_112081,TRIREDRAFT_119600,TRIREDRAFT_119603,TRIREDRAFT_119609,TRI…
BP	GO:1901564	organonitrogen compound metabolic process	79	366	445	789	3.9e-25	2.84622e-22	TRIREDRAFT_103458,TRIREDRAFT_104140,TRIREDRAFT_105504,TRIREDRAFT_106248,TRIREDRAFT_109278,TRIREDRAFT_109330,TRIREDRAFT_111332,TRIREDRAFT_111680,TRIREDRAFT_112247,TRIREDRAFT_112271,TRIREDRAFT_119616,TRIREDRAFT_120927,TRIREDRAFT_120943,TRIREDRAFT_120983,TRIREDRAFT_121156,TRIREDRAFT_121856,TRIREDRAFT_122381,TRIREDRAFT_122405,TRIREDRAFT_122499,TRIREDRAFT_122666,TRIREDRAFT_122963,TRIREDRAFT_123179,TRI…	TRIREDRAFT_102700,TRIREDRAFT_102744,TRIREDRAFT_103132,TRIREDRAFT_103222,TRIREDRAFT_103350,TRIREDRAFT_103756,TRIREDRAFT_104491,TRIREDRAFT_104704,TRIREDRAFT_105070,TRIREDRAFT_105307,TRIREDRAFT_105479,TRIREDRAFT_105623,TRIREDRAFT_105832,TRIREDRAFT_106039,TRIREDRAFT_107784,TRIREDRAFT_110040,TRIREDRAFT_110295,TRIREDRAFT_110890,TRIREDRAFT_110899,TRIREDRAFT_110983,TRIREDRAFT_111027,TRIREDRAFT_111033,TRI…
CC	GO:0005739	mitochondrion	7	155	162	221	1.9e-23	1.15552e-20	TRIREDRAFT_47603,TRIREDRAFT_5135,TRIREDRAFT_73760,TRIREDRAFT_75368,TRIREDRAFT_81260,TRIREDRAFT_81803,TRIREDRAFT_82356	TRIREDRAFT_103350,TRIREDRAFT_103756,TRIREDRAFT_104609,TRIREDRAFT_104744,TRIREDRAFT_105589,TRIREDRAFT_105593,TRIREDRAFT_106067,TRIREDRAFT_106147,TRIREDRAFT_106150,TRIREDRAFT_106617,TRIREDRAFT_107132,TRIREDRAFT_107325,TRIREDRAFT_107601,TRIREDRAFT_108216,TRIREDRAFT_109435,TRIREDRAFT_109722,TRIREDRAFT_110040,TRIREDRAFT_110396,TRIREDRAFT_110550,TRIREDRAFT_111468,TRIREDRAFT_111502,TRIREDRAFT_119651,TRI…
BP	GO:0006082	organic acid metabolic process	32	150	182	265	1e-21	5.21286e-19	TRIREDRAFT_104140,TRIREDRAFT_106695,TRIREDRAFT_111724,TRIREDRAFT_112247,TRIREDRAFT_120943,TRIREDRAFT_121856,TRIREDRAFT_123550,TRIREDRAFT_123738,TRIREDRAFT_21716,TRIREDRAFT_21758,TRIREDRAFT_21873,TRIREDRAFT_3823,TRIREDRAFT_44628,TRIREDRAFT_48516,TRIREDRAFT_54260,TRIREDRAFT_56934,TRIREDRAFT_61153,TRIREDRAFT_62367,TRIREDRAFT_62651,TRIREDRAFT_65736,TRIREDRAFT_67290,TRIREDRAFT_74725,TRIREDRAFT_75368,T…	TRIREDRAFT_102700,TRIREDRAFT_102744,TRIREDRAFT_103132,TRIREDRAFT_105070,TRIREDRAFT_110983,TRIREDRAFT_112081,TRIREDRAFT_119603,TRIREDRAFT_119609,TRIREDRAFT_119735,TRIREDRAFT_119788,TRIREDRAFT_120088,TRIREDRAFT_120219,TRIREDRAFT_120568,TRIREDRAFT_120712,TRIREDRAFT_121019,TRIREDRAFT_121031,TRIREDRAFT_121051,TRIREDRAFT_121143,TRIREDRAFT_121298,TRIREDRAFT_121345,TRIREDRAFT_121420,TRIREDRAFT_121449,TRI…
BP	GO:0006412	translation	1	144	145	198	1.5e-21	6.84188e-19	TRIREDRAFT_65615	TRIREDRAFT_102700,TRIREDRAFT_103222,TRIREDRAFT_103350,TRIREDRAFT_104491,TRIREDRAFT_104704,TRIREDRAFT_105307,TRIREDRAFT_105479,TRIREDRAFT_106039,TRIREDRAFT_107784,TRIREDRAFT_110295,TRIREDRAFT_119651,TRIREDRAFT_119855,TRIREDRAFT_120020,TRIREDRAFT_120088,TRIREDRAFT_120540,TRIREDRAFT_120621,TRIREDRAFT_120779,TRIREDRAFT_120781,TRIREDRAFT_120833,TRIREDRAFT_120868,TRIREDRAFT_120978,TRIREDRAFT_121003,TRI…
BP	GO:0043603	cellular amide metabolic process	5	161	166	237	3.3e-21	1.20417e-18	TRIREDRAFT_5337,TRIREDRAFT_64397,TRIREDRAFT_65615,TRIREDRAFT_77093,TRIREDRAFT_80911	TRIREDRAFT_102700,TRIREDRAFT_103222,TRIREDRAFT_103350,TRIREDRAFT_104491,TRIREDRAFT_104704,TRIREDRAFT_105307,TRIREDRAFT_105479,TRIREDRAFT_106039,TRIREDRAFT_107784,TRIREDRAFT_110295,TRIREDRAFT_119651,TRIREDRAFT_119855,TRIREDRAFT_120020,TRIREDRAFT_120088,TRIREDRAFT_120540,TRIREDRAFT_120621,TRIREDRAFT_120779,TRIREDRAFT_120781,TRIREDRAFT_120833,TRIREDRAFT_120868,TRIREDRAFT_120978,TRIREDRAFT_121003,TRI…
BP	GO:0043436	oxoacid metabolic process	30	150	180	263	3.3e-21	1.20417e-18	TRIREDRAFT_104140,TRIREDRAFT_106695,TRIREDRAFT_111724,TRIREDRAFT_112247,TRIREDRAFT_120943,TRIREDRAFT_121856,TRIREDRAFT_123550,TRIREDRAFT_123738,TRIREDRAFT_21758,TRIREDRAFT_21873,TRIREDRAFT_3823,TRIREDRAFT_44628,TRIREDRAFT_48516,TRIREDRAFT_54260,TRIREDRAFT_56934,TRIREDRAFT_61153,TRIREDRAFT_62367,TRIREDRAFT_62651,TRIREDRAFT_65736,TRIREDRAFT_67290,TRIREDRAFT_74725,TRIREDRAFT_75368,TRIREDRAFT_77739,T…	TRIREDRAFT_102700,TRIREDRAFT_102744,TRIREDRAFT_103132,TRIREDRAFT_105070,TRIREDRAFT_110983,TRIREDRAFT_112081,TRIREDRAFT_119603,TRIREDRAFT_119609,TRIREDRAFT_119735,TRIREDRAFT_119788,TRIREDRAFT_120088,TRIREDRAFT_120219,TRIREDRAFT_120568,TRIREDRAFT_120712,TRIREDRAFT_121019,TRIREDRAFT_121031,TRIREDRAFT_121051,TRIREDRAFT_121143,TRIREDRAFT_121298,TRIREDRAFT_121345,TRIREDRAFT_121420,TRIREDRAFT_121449,TRI…
BP	GO:0043604	amide biosynthetic process	1	150	151	210	4.2e-21	1.39325e-18	TRIREDRAFT_65615	TRIREDRAFT_102700,TRIREDRAFT_103222,TRIREDRAFT_103350,TRIREDRAFT_104491,TRIREDRAFT_104704,TRIREDRAFT_105307,TRIREDRAFT_105479,TRIREDRAFT_106039,TRIREDRAFT_107784,TRIREDRAFT_110295,TRIREDRAFT_119651,TRIREDRAFT_119855,TRIREDRAFT_120020,TRIREDRAFT_120088,TRIREDRAFT_120540,TRIREDRAFT_120621,TRIREDRAFT_120779,TRIREDRAFT_120781,TRIREDRAFT_120833,TRIREDRAFT_120868,TRIREDRAFT_120978,TRIREDRAFT_121003,TRI…
BP	GO:0019752	carboxylic acid metabolic process	27	150	177	258	5e-21	1.52042e-18	TRIREDRAFT_104140,TRIREDRAFT_112247,TRIREDRAFT_120943,TRIREDRAFT_121856,TRIREDRAFT_123550,TRIREDRAFT_123738,TRIREDRAFT_21758,TRIREDRAFT_21873,TRIREDRAFT_3823,TRIREDRAFT_44628,TRIREDRAFT_48516,TRIREDRAFT_54260,TRIREDRAFT_56934,TRIREDRAFT_61153,TRIREDRAFT_62651,TRIREDRAFT_65736,TRIREDRAFT_67290,TRIREDRAFT_74725,TRIREDRAFT_75368,TRIREDRAFT_77739,TRIREDRAFT_77749,TRIREDRAFT_79271,TRIREDRAFT_79677,TRI…	TRIREDRAFT_102700,TRIREDRAFT_102744,TRIREDRAFT_103132,TRIREDRAFT_105070,TRIREDRAFT_110983,TRIREDRAFT_112081,TRIREDRAFT_119603,TRIREDRAFT_119609,TRIREDRAFT_119735,TRIREDRAFT_119788,TRIREDRAFT_120088,TRIREDRAFT_120219,TRIREDRAFT_120568,TRIREDRAFT_120712,TRIREDRAFT_121019,TRIREDRAFT_121031,TRIREDRAFT_121051,TRIREDRAFT_121143,TRIREDRAFT_121298,TRIREDRAFT_121345,TRIREDRAFT_121420,TRIREDRAFT_121449,TRI…
BP	GO:0043043	peptide biosynthetic process	1	144	145	200	7.7e-21	2.16133e-18	TRIREDRAFT_65615	TRIREDRAFT_102700,TRIREDRAFT_103222,TRIREDRAFT_103350,TRIREDRAFT_104491,TRIREDRAFT_104704,TRIREDRAFT_105307,TRIREDRAFT_105479,TRIREDRAFT_106039,TRIREDRAFT_107784,TRIREDRAFT_110295,TRIREDRAFT_119651,TRIREDRAFT_119855,TRIREDRAFT_120020,TRIREDRAFT_120088,TRIREDRAFT_120540,TRIREDRAFT_120621,TRIREDRAFT_120779,TRIREDRAFT_120781,TRIREDRAFT_120833,TRIREDRAFT_120868,TRIREDRAFT_120978,TRIREDRAFT_121003,TRI…
BP	GO:0006520	cellular amino acid metabolic process	17	114	131	176	1.5e-20	3.90964e-18	TRIREDRAFT_104140,TRIREDRAFT_112247,TRIREDRAFT_120943,TRIREDRAFT_121856,TRIREDRAFT_123550,TRIREDRAFT_123738,TRIREDRAFT_21873,TRIREDRAFT_3823,TRIREDRAFT_44628,TRIREDRAFT_54260,TRIREDRAFT_67290,TRIREDRAFT_74725,TRIREDRAFT_77739,TRIREDRAFT_77749,TRIREDRAFT_79737,TRIREDRAFT_80003,TRIREDRAFT_82619	TRIREDRAFT_102700,TRIREDRAFT_102744,TRIREDRAFT_103132,TRIREDRAFT_105070,TRIREDRAFT_110983,TRIREDRAFT_112081,TRIREDRAFT_119603,TRIREDRAFT_119609,TRIREDRAFT_119788,TRIREDRAFT_120088,TRIREDRAFT_120219,TRIREDRAFT_121031,TRIREDRAFT_121051,TRIREDRAFT_121143,TRIREDRAFT_121345,TRIREDRAFT_121420,TRIREDRAFT_121449,TRIREDRAFT_121464,TRIREDRAFT_121686,TRIREDRAFT_121706,TRIREDRAFT_121820,TRIREDRAFT_122074,TRI…
BP	GO:0006518	peptide metabolic process	3	146	149	212	2.9e-19	7.05473e-17	TRIREDRAFT_5337,TRIREDRAFT_65615,TRIREDRAFT_80911	TRIREDRAFT_102700,TRIREDRAFT_103222,TRIREDRAFT_103350,TRIREDRAFT_104491,TRIREDRAFT_104704,TRIREDRAFT_105307,TRIREDRAFT_105479,TRIREDRAFT_106039,TRIREDRAFT_107784,TRIREDRAFT_110295,TRIREDRAFT_119651,TRIREDRAFT_119855,TRIREDRAFT_120020,TRIREDRAFT_120088,TRIREDRAFT_120540,TRIREDRAFT_120621,TRIREDRAFT_120779,TRIREDRAFT_120781,TRIREDRAFT_120833,TRIREDRAFT_120868,TRIREDRAFT_120978,TRIREDRAFT_121003,TRI…
MF	GO:0005198	structural molecule activity	1	120	121	158	6.3e-18	1.43679e-15	TRIREDRAFT_80159	TRIREDRAFT_102593,TRIREDRAFT_103222,TRIREDRAFT_103350,TRIREDRAFT_104491,TRIREDRAFT_104704,TRIREDRAFT_105307,TRIREDRAFT_105479,TRIREDRAFT_105593,TRIREDRAFT_106039,TRIREDRAFT_107784,TRIREDRAFT_110295,TRIREDRAFT_119651,TRIREDRAFT_119855,TRIREDRAFT_120020,TRIREDRAFT_120540,TRIREDRAFT_120621,TRIREDRAFT_120779,TRIREDRAFT_120781,TRIREDRAFT_120830,TRIREDRAFT_120833,TRIREDRAFT_120868,TRIREDRAFT_120978,TRI…
BP	GO:0044283	small molecule biosynthetic process	14	97	111	151	8.5e-17	1.8245e-14	TRIREDRAFT_112247,TRIREDRAFT_123179,TRIREDRAFT_123655,TRIREDRAFT_124115,TRIREDRAFT_21873,TRIREDRAFT_3823,TRIREDRAFT_44628,TRIREDRAFT_61153,TRIREDRAFT_62651,TRIREDRAFT_65736,TRIREDRAFT_67290,TRIREDRAFT_80003,TRIREDRAFT_81110,TRIREDRAFT_82619	TRIREDRAFT_102744,TRIREDRAFT_103132,TRIREDRAFT_104609,TRIREDRAFT_106150,TRIREDRAFT_112081,TRIREDRAFT_119603,TRIREDRAFT_119609,TRIREDRAFT_119788,TRIREDRAFT_120195,TRIREDRAFT_120219,TRIREDRAFT_120712,TRIREDRAFT_121345,TRIREDRAFT_121449,TRIREDRAFT_121620,TRIREDRAFT_121686,TRIREDRAFT_121706,TRIREDRAFT_121789,TRIREDRAFT_121820,TRIREDRAFT_122074,TRIREDRAFT_122233,TRIREDRAFT_122287,TRIREDRAFT_122501,TRI…
BP	GO:0008652	cellular amino acid biosynthetic process	6	60	66	77	2.6e-16	5.27078e-14	TRIREDRAFT_112247,TRIREDRAFT_21873,TRIREDRAFT_3823,TRIREDRAFT_67290,TRIREDRAFT_80003,TRIREDRAFT_82619	TRIREDRAFT_102744,TRIREDRAFT_103132,TRIREDRAFT_112081,TRIREDRAFT_119603,TRIREDRAFT_119609,TRIREDRAFT_119788,TRIREDRAFT_120219,TRIREDRAFT_121345,TRIREDRAFT_121449,TRIREDRAFT_121686,TRIREDRAFT_121706,TRIREDRAFT_121820,TRIREDRAFT_122233,TRIREDRAFT_122287,TRIREDRAFT_122531,TRIREDRAFT_122565,TRIREDRAFT_122811,TRIREDRAFT_122868,TRIREDRAFT_123174,TRIREDRAFT_123471,TRIREDRAFT_1993,TRIREDRAFT_23237,TRIRED…
MF	GO:0016491	oxidoreductase activity	152	221	373	641	3.8e-16	7.298e-14	TRIREDRAFT_102487,TRIREDRAFT_102957,TRIREDRAFT_103012,TRIREDRAFT_103147,TRIREDRAFT_104140,TRIREDRAFT_104377,TRIREDRAFT_104606,TRIREDRAFT_105238,TRIREDRAFT_105768,TRIREDRAFT_105851,TRIREDRAFT_106245,TRIREDRAFT_106248,TRIREDRAFT_106516,TRIREDRAFT_106695,TRIREDRAFT_107137,TRIREDRAFT_107463,TRIREDRAFT_107852,TRIREDRAFT_108201,TRIREDRAFT_109687,TRIREDRAFT_109811,TRIREDRAFT_110265,TRIREDRAFT_110666,TRI…	TRIREDRAFT_102492,TRIREDRAFT_102766,TRIREDRAFT_102820,TRIREDRAFT_103015,TRIREDRAFT_103122,TRIREDRAFT_103132,TRIREDRAFT_104081,TRIREDRAFT_104115,TRIREDRAFT_104135,TRIREDRAFT_104820,TRIREDRAFT_105282,TRIREDRAFT_106617,TRIREDRAFT_106686,TRIREDRAFT_106885,TRIREDRAFT_107187,TRIREDRAFT_108781,TRIREDRAFT_109015,TRIREDRAFT_109201,TRIREDRAFT_109428,TRIREDRAFT_109435,TRIREDRAFT_110262,TRIREDRAFT_110708,TRI…
BP	GO:0016053	organic acid biosynthetic process	11	71	82	104	1.2e-15	2.08514e-13	TRIREDRAFT_112247,TRIREDRAFT_21873,TRIREDRAFT_3823,TRIREDRAFT_44628,TRIREDRAFT_61153,TRIREDRAFT_62651,TRIREDRAFT_65736,TRIREDRAFT_67290,TRIREDRAFT_80003,TRIREDRAFT_81110,TRIREDRAFT_82619	TRIREDRAFT_102744,TRIREDRAFT_103132,TRIREDRAFT_112081,TRIREDRAFT_119603,TRIREDRAFT_119609,TRIREDRAFT_119788,TRIREDRAFT_120219,TRIREDRAFT_120712,TRIREDRAFT_121345,TRIREDRAFT_121449,TRIREDRAFT_121686,TRIREDRAFT_121706,TRIREDRAFT_121820,TRIREDRAFT_122074,TRIREDRAFT_122233,TRIREDRAFT_122287,TRIREDRAFT_122531,TRIREDRAFT_122565,TRIREDRAFT_122811,TRIREDRAFT_122868,TRIREDRAFT_123174,TRIREDRAFT_123471,TRI…
BP	GO:0046394	carboxylic acid biosynthetic process	11	71	82	104	1.2e-15	2.08514e-13	TRIREDRAFT_112247,TRIREDRAFT_21873,TRIREDRAFT_3823,TRIREDRAFT_44628,TRIREDRAFT_61153,TRIREDRAFT_62651,TRIREDRAFT_65736,TRIREDRAFT_67290,TRIREDRAFT_80003,TRIREDRAFT_81110,TRIREDRAFT_82619	TRIREDRAFT_102744,TRIREDRAFT_103132,TRIREDRAFT_112081,TRIREDRAFT_119603,TRIREDRAFT_119609,TRIREDRAFT_119788,TRIREDRAFT_120219,TRIREDRAFT_120712,TRIREDRAFT_121345,TRIREDRAFT_121449,TRIREDRAFT_121686,TRIREDRAFT_121706,TRIREDRAFT_121820,TRIREDRAFT_122074,TRIREDRAFT_122233,TRIREDRAFT_122287,TRIREDRAFT_122531,TRIREDRAFT_122565,TRIREDRAFT_122811,TRIREDRAFT_122868,TRIREDRAFT_123174,TRIREDRAFT_123471,TRI…
BP	GO:1901605	alpha-amino acid metabolic process	12	68	80	103	1.3e-14	2.15623e-12	TRIREDRAFT_104140,TRIREDRAFT_112247,TRIREDRAFT_120943,TRIREDRAFT_123550,TRIREDRAFT_123738,TRIREDRAFT_3823,TRIREDRAFT_44628,TRIREDRAFT_54260,TRIREDRAFT_77739,TRIREDRAFT_77749,TRIREDRAFT_80003,TRIREDRAFT_82619	TRIREDRAFT_102744,TRIREDRAFT_103132,TRIREDRAFT_105070,TRIREDRAFT_110983,TRIREDRAFT_112081,TRIREDRAFT_119603,TRIREDRAFT_119788,TRIREDRAFT_120219,TRIREDRAFT_121345,TRIREDRAFT_121449,TRIREDRAFT_121464,TRIREDRAFT_121686,TRIREDRAFT_121820,TRIREDRAFT_122074,TRIREDRAFT_122226,TRIREDRAFT_122233,TRIREDRAFT_122287,TRIREDRAFT_122301,TRIREDRAFT_122565,TRIREDRAFT_122811,TRIREDRAFT_122868,TRIREDRAFT_123174,TRI…
CC	GO:0044391	ribosomal subunit	0	41	41	43	4.1e-14	6.50474e-12	-	TRIREDRAFT_104704,TRIREDRAFT_105593,TRIREDRAFT_119651,TRIREDRAFT_119855,TRIREDRAFT_120540,TRIREDRAFT_120833,TRIREDRAFT_120868,TRIREDRAFT_121582,TRIREDRAFT_121837,TRIREDRAFT_121904,TRIREDRAFT_122036,TRIREDRAFT_122141,TRIREDRAFT_122210,TRIREDRAFT_123113,TRIREDRAFT_123145,TRIREDRAFT_124010,TRIREDRAFT_124314,TRIREDRAFT_21170,TRIREDRAFT_22064,TRIREDRAFT_22821,TRIREDRAFT_23059,TRIREDRAFT_2529,TRIREDRAF…
CC	GO:0044429	mitochondrial part	6	98	104	146	7e-14	1.06429e-11	TRIREDRAFT_5135,TRIREDRAFT_73760,TRIREDRAFT_75368,TRIREDRAFT_81260,TRIREDRAFT_81803,TRIREDRAFT_82356	TRIREDRAFT_103756,TRIREDRAFT_104609,TRIREDRAFT_104744,TRIREDRAFT_105593,TRIREDRAFT_106067,TRIREDRAFT_106147,TRIREDRAFT_106150,TRIREDRAFT_106617,TRIREDRAFT_107325,TRIREDRAFT_107601,TRIREDRAFT_108216,TRIREDRAFT_109435,TRIREDRAFT_109722,TRIREDRAFT_110040,TRIREDRAFT_119651,TRIREDRAFT_120173,TRIREDRAFT_120332,TRIREDRAFT_120539,TRIREDRAFT_120556,TRIREDRAFT_120733,TRIREDRAFT_120828,TRIREDRAFT_121019,TRI…
BP	GO:1901607	alpha-amino acid biosynthetic process	4	50	54	64	6.1e-13	8.90356e-11	TRIREDRAFT_112247,TRIREDRAFT_3823,TRIREDRAFT_80003,TRIREDRAFT_82619	TRIREDRAFT_102744,TRIREDRAFT_103132,TRIREDRAFT_112081,TRIREDRAFT_119603,TRIREDRAFT_119788,TRIREDRAFT_120219,TRIREDRAFT_121345,TRIREDRAFT_121449,TRIREDRAFT_121686,TRIREDRAFT_121820,TRIREDRAFT_122233,TRIREDRAFT_122287,TRIREDRAFT_122565,TRIREDRAFT_122811,TRIREDRAFT_122868,TRIREDRAFT_123174,TRIREDRAFT_123471,TRIREDRAFT_1993,TRIREDRAFT_23237,TRIREDRAFT_2501,TRIREDRAFT_4064,TRIREDRAFT_4117,TRIREDRAFT_4…
CC	GO:0031224	intrinsic component of membrane	469	312	781	1678	3.1e-10	4.35073e-08	TRIREDRAFT_102487,TRIREDRAFT_102521,TRIREDRAFT_102567,TRIREDRAFT_102960,TRIREDRAFT_103236,TRIREDRAFT_103694,TRIREDRAFT_103712,TRIREDRAFT_103715,TRIREDRAFT_103822,TRIREDRAFT_103853,TRIREDRAFT_103886,TRIREDRAFT_104071,TRIREDRAFT_104072,TRIREDRAFT_104077,TRIREDRAFT_104230,TRIREDRAFT_104320,TRIREDRAFT_104322,TRIREDRAFT_104469,TRIREDRAFT_104514,TRIREDRAFT_104816,TRIREDRAFT_105260,TRIREDRAFT_105328,TRI…	TRIREDRAFT_102416,TRIREDRAFT_102559,TRIREDRAFT_102820,TRIREDRAFT_102892,TRIREDRAFT_102953,TRIREDRAFT_103827,TRIREDRAFT_104251,TRIREDRAFT_105221,TRIREDRAFT_105224,TRIREDRAFT_105291,TRIREDRAFT_105752,TRIREDRAFT_105840,TRIREDRAFT_105860,TRIREDRAFT_105911,TRIREDRAFT_106556,TRIREDRAFT_106576,TRIREDRAFT_106684,TRIREDRAFT_106821,TRIREDRAFT_106834,TRIREDRAFT_107187,TRIREDRAFT_107263,TRIREDRAFT_107294,TRI…
CC	GO:0016021	integral component of membrane	467	310	777	1671	5.1e-10	6.89256e-08	TRIREDRAFT_102487,TRIREDRAFT_102521,TRIREDRAFT_102567,TRIREDRAFT_102960,TRIREDRAFT_103236,TRIREDRAFT_103694,TRIREDRAFT_103712,TRIREDRAFT_103715,TRIREDRAFT_103822,TRIREDRAFT_103853,TRIREDRAFT_103886,TRIREDRAFT_104071,TRIREDRAFT_104072,TRIREDRAFT_104077,TRIREDRAFT_104230,TRIREDRAFT_104320,TRIREDRAFT_104322,TRIREDRAFT_104469,TRIREDRAFT_104514,TRIREDRAFT_104816,TRIREDRAFT_105260,TRIREDRAFT_105328,TRI…	TRIREDRAFT_102416,TRIREDRAFT_102559,TRIREDRAFT_102820,TRIREDRAFT_102892,TRIREDRAFT_102953,TRIREDRAFT_103827,TRIREDRAFT_104251,TRIREDRAFT_105221,TRIREDRAFT_105224,TRIREDRAFT_105291,TRIREDRAFT_105752,TRIREDRAFT_105840,TRIREDRAFT_105860,TRIREDRAFT_105911,TRIREDRAFT_106556,TRIREDRAFT_106576,TRIREDRAFT_106684,TRIREDRAFT_106821,TRIREDRAFT_106834,TRIREDRAFT_107187,TRIREDRAFT_107263,TRIREDRAFT_107294,TRI…
MF	GO:0022857	transmembrane transporter activity	117	79	196	332	2.1e-09	2.73675e-07	TRIREDRAFT_104072,TRIREDRAFT_104077,TRIREDRAFT_105260,TRIREDRAFT_106297,TRIREDRAFT_106330,TRIREDRAFT_109677,TRIREDRAFT_110813,TRIREDRAFT_111724,TRIREDRAFT_111758,TRIREDRAFT_111890,TRIREDRAFT_121441,TRIREDRAFT_121482,TRIREDRAFT_121743,TRIREDRAFT_121850,TRIREDRAFT_122972,TRIREDRAFT_123241,TRIREDRAFT_123293,TRIREDRAFT_123611,TRIREDRAFT_22912,TRIREDRAFT_23415,TRIREDRAFT_25739,TRIREDRAFT_27770,TRIREDR…	TRIREDRAFT_102416,TRIREDRAFT_105623,TRIREDRAFT_105752,TRIREDRAFT_106556,TRIREDRAFT_108216,TRIREDRAFT_109122,TRIREDRAFT_109435,TRIREDRAFT_109722,TRIREDRAFT_110316,TRIREDRAFT_111027,TRIREDRAFT_111307,TRIREDRAFT_120556,TRIREDRAFT_120627,TRIREDRAFT_121139,TRIREDRAFT_121275,TRIREDRAFT_121834,TRIREDRAFT_122043,TRIREDRAFT_122104,TRIREDRAFT_123071,TRIREDRAFT_123541,TRIREDRAFT_124148,TRIREDRAFT_21535,TRIR…
[truncated: 3,621 more rows]

## Sheet: Sheet 4
Table S4 The KEGG analysis of differentially expressed genes treated with 0 or 1.5% (w/v) PEG8000
[truncated: 108 more rows]
